# Supplementary material for: Chromosome-Level Assembly of Flowering Cherry (Prunus campanulata) Provides Insight into Anthocyanin Accumulation
Source: Genes (Basel). 2023 Feb 2;14(2):389. doi: 10.3390/genes14020389 (PMC9957189; doi:10.3390/genes14020389)
Supplement: Supplementary file 1 [file genes-14-00389-s001.zip]

Archive with 14 entries (12 files):
- Figure/
- Figure/Fig S3 TEs divergence.pdf
- Figure/Fig S4 Gene synteny.pdf
- Figure/Fig S5 Genomic synteny.pdf
- Figure/FigS1 Estimation of genome size.pdf
- Figure/FigS2 GC content.pdf
- Figure/Figure caption.pdf
- Table/
- Table/Table S10.xlsx
- Table/Table S14.xlsx
- Table/Table S15.xlsx
- Table/Table S16.xlsx
- Table/Table S9.xlsx
- Table/TableS1-S13.pdf
