# Supplementary material for: Chromosome-Level Assembly of Flowering Cherry (Prunus campanulata) Provides Insight into Anthocyanin Accumulation
Source: Genes (Basel). 2023 Feb 2;14(2):389. doi: 10.3390/genes14020389 (PMC9957189; doi:10.3390/genes14020389)
Supplement: Supplementary file 1 [file genes-14-00389-s001.zip › Table/Table S10.xlsx]

## Sheet: out.delta
Pca_Chr	Pca_Start of the alignment region	Pca_End of the alignment region	KWZspe_Chr	KWZspe_Start of the alignment region	KWZspe_End of the alignment region	Pca_Length of the alignment region	KWZspe_Length of the alignment region	Percent identity of the alignment	Length of Pca_Chr	Length of KWZspe_Chr	Percent alignment coverage in the Pca	Percent alignment coverage in the KWZspe
Pca_chr1	49397	51666	KWZ1.0SPE1	2400972	2403252	2270	2281	94.71	51554292	42661824	0	0.01
Pca_chr1	55754	59751	KWZ1.0SPE6	21738045	21742030	3998	3986	97.2	51554292	29111560	0.01	0.01
Pca_chr1	61842	65656	KWZ1.0SPE1	42452306	42456107	3815	3802	94.46	51554292	42661824	0.01	0.01
Pca_chr1	71962	75049	KWZ1.0SPE1	2415199	2418287	3088	3089	97.2	51554292	42661824	0.01	0.01
Pca_chr1	80501	82897	KWZ1.0SPE1	39974070	39976425	2397	2356	91.82	51554292	42661824	0	0.01
Pca_chr1	85223	90401	KWZ1.0SPE1	39976425	39981651	5179	5227	91.61	51554292	42661824	0.01	0.01
Pca_chr1	86188	90086	KWZ1.0SPE1	15059742	15063687	3899	3946	92.95	51554292	42661824	0.01	0.01
Pca_chr1	90394	94653	KWZ1.0SPE1	15064167	15068445	4260	4279	95.92	51554292	42661824	0.01	0.01
Pca_chr1	90394	93579	KWZ1.0SPE1	39981781	39985004	3186	3224	96.81	51554292	42661824	0.01	0.01
Pca_chr1	112738	115371	KWZ1.0SPE1	39961819	39959186	2634	2634	97.09	51554292	42661824	0.01	0.01
Pca_chr1	115021	117920	KWZ1.0SPE1	15052534	15049673	2900	2862	96.45	51554292	42661824	0.01	0.01
Pca_chr1	115371	127277	KWZ1.0SPE1	39959026	39947107	11907	11920	97.56	51554292	42661824	0.02	0.03
Pca_chr1	117934	127409	KWZ1.0SPE1	15048769	15039250	9476	9520	97.78	51554292	42661824	0.02	0.02
Pca_chr1	143272	149055	KWZ1.0SPE1	15003597	14997741	5784	5857	96.59	51554292	42661824	0.01	0.01
Pca_chr1	149522	161178	KWZ1.0SPE1	39928097	39916542	11657	11556	94.35	51554292	42661824	0.02	0.03
Pca_chr1	149662	159565	KWZ1.0SPE1	14996477	14986636	9904	9842	95.44	51554292	42661824	0.02	0.02
Pca_chr1	161466	167165	KWZ1.0SPE3	24369322	24375028	5700	5707	95.67	51554292	29126079	0.01	0.02
Pca_chr1	167164	186702	KWZ1.0SPE1	39916350	39896783	19539	19568	97.53	51554292	42661824	0.04	0.05
Pca_chr1	167289	186702	KWZ1.0SPE1	14981626	14962168	19414	19459	97.75	51554292	42661824	0.04	0.05
Pca_chr1	188260	192615	KWZ1.0SPE1	14962175	14957749	4356	4427	94.93	51554292	42661824	0.01	0.01
Pca_chr1	192607	194904	KWZ1.0SPE1	39890370	39888053	2298	2318	96.81	51554292	42661824	0	0.01
Pca_chr1	196117	203488	KWZ1.0SPE1	14952374	14944986	7372	7389	97.33	51554292	42661824	0.01	0.02
Pca_chr1	196903	207134	KWZ1.0SPE1	39888055	39877824	10232	10232	97.7	51554292	42661824	0.02	0.02
Pca_chr1	198247	201052	KWZ1.0SPE5	12708761	12705968	2806	2794	92.94	51554292	25691272	0.01	0.01
Pca_chr1	207911	216704	KWZ1.0SPE1	39877825	39868981	8794	8845	94.09	51554292	42661824	0.02	0.02
Pca_chr1	209448	216752	KWZ1.0SPE1	14941475	14934124	7305	7352	96.08	51554292	42661824	0.01	0.02
Pca_chr1	217603	224188	KWZ1.0SPE1	14934122	14927608	6586	6515	94.9	51554292	42661824	0.01	0.02
Pca_chr1	225330	230331	KWZ1.0SPE1	14927618	14922619	5002	5000	95.33	51554292	42661824	0.01	0.01
Pca_chr1	225361	228584	KWZ1.0SPE1	39861594	39858380	3224	3215	94.46	51554292	42661824	0.01	0.01
Pca_chr1	230329	235323	KWZ1.0SPE1	14922488	14917463	4995	5026	98.09	51554292	42661824	0.01	0.01
Pca_chr1	230329	235324	KWZ1.0SPE1	39855339	39850342	4996	4998	98.48	51554292	42661824	0.01	0.01
Pca_chr1	235807	263942	KWZ1.0SPE1	39849842	39821740	28136	28103	97	51554292	42661824	0.05	0.07
Pca_chr1	237791	263942	KWZ1.0SPE1	14914933	14888799	26152	26135	97.43	51554292	42661824	0.05	0.06
Pca_chr1	283894	286338	KWZ1.0SPE1	14870612	14868180	2445	2433	96.13	51554292	42661824	0	0.01
Pca_chr1	288671	291456	KWZ1.0SPE7	4260205	4263024	2786	2820	91.18	51554292	16872426	0.01	0.02
Pca_chr1	288672	291456	KWZ1.0SPE3	4350329	4347524	2785	2806	91.89	51554292	29126079	0.01	0.01
Pca_chr1	293377	305588	KWZ1.0SPE1	39799773	39787588	12212	12186	98.17	51554292	42661824	0.02	0.03
Pca_chr1	307649	313150	KWZ1.0SPE1	14851973	14846476	5502	5498	97.24	51554292	42661824	0.01	0.01
Pca_chr1	307654	313140	KWZ1.0SPE1	39785701	39780139	5487	5563	95.27	51554292	42661824	0.01	0.01
Pca_chr1	319583	328198	KWZ1.0SPE1	14840010	14831409	8616	8602	96.59	51554292	42661824	0.02	0.02
Pca_chr1	319583	328198	KWZ1.0SPE1	39773730	39765075	8616	8656	96.88	51554292	42661824	0.02	0.02
Pca_chr1	329247	335442	KWZ1.0SPE1	14830835	14824606	6196	6230	97.38	51554292	42661824	0.01	0.01
Pca_chr1	329247	335442	KWZ1.0SPE1	39764551	39758333	6196	6219	98	51554292	42661824	0.01	0.01
Pca_chr1	336855	345694	KWZ1.0SPE1	14822908	14814057	8840	8852	97.46	51554292	42661824	0.02	0.02
Pca_chr1	350449	355384	KWZ1.0SPE0	8983505	8978681	4936	4825	94.33	51554292	11181211	0.01	0.04
Pca_chr1	352245	355384	KWZ1.0SPE1	39741364	39738286	3140	3079	95.81	51554292	42661824	0.01	0.01
Pca_chr1	355380	356702	KWZ1.0SPE0	8978591	8977265	1323	1327	99.25	51554292	11181211	0	0.01
Pca_chr1	355380	356702	KWZ1.0SPE1	14803904	14802579	1323	1326	99.4	51554292	42661824	0	0
Pca_chr1	357110	366788	KWZ1.0SPE0	8977268	8967499	9679	9770	95.16	51554292	11181211	0.02	0.09
Pca_chr1	369520	380457	KWZ1.0SPE0	8966561	8955701	10938	10861	95.31	51554292	11181211	0.02	0.1
Pca_chr1	369520	380457	KWZ1.0SPE1	14791911	14781059	10938	10853	95.48	51554292	42661824	0.02	0.03
Pca_chr1	369520	380457	KWZ1.0SPE1	39726169	39715332	10938	10838	95.37	51554292	42661824	0.02	0.03
Pca_chr1	382703	393016	KWZ1.0SPE0	8950656	8940329	10314	10328	97.46	51554292	11181211	0.02	0.09
Pca_chr1	393277	393876	KWZ1.0SPE0	8940087	8939490	600	598	89.03	51554292	11181211	0	0.01
Pca_chr1	395484	402936	KWZ1.0SPE0	8938296	8930771	7453	7526	95.8	51554292	11181211	0.01	0.07
Pca_chr1	402937	408454	KWZ1.0SPE0	8930661	8925187	5518	5475	96.43	51554292	11181211	0.01	0.05
Pca_chr1	409179	409877	KWZ1.0SPE0	8924491	8923797	699	695	96.14	51554292	11181211	0	0.01
Pca_chr1	410024	412066	KWZ1.0SPE0	8923674	8921565	2043	2110	95.45	51554292	11181211	0	0.02
Pca_chr1	411949	422682	KWZ1.0SPE0	8921540	8910808	10734	10733	97.75	51554292	11181211	0.02	0.1
Pca_chr1	425863	437839	KWZ1.0SPE0	8908744	8896620	11977	12125	94.79	51554292	11181211	0.02	0.11
Pca_chr1	440734	443470	KWZ1.0SPE8	4857268	4859964	2737	2697	95.25	51554292	34141902	0.01	0.01
Pca_chr1	447115	454055	KWZ1.0SPE8	4861840	4868690	6941	6851	94.64	51554292	34141902	0.01	0.02
Pca_chr1	454782	457633	KWZ1.0SPE8	4859964	4857143	2852	2822	95.31	51554292	34141902	0.01	0.01
Pca_chr1	463704	467884	KWZ1.0SPE0	8886103	8881999	4181	4105	94.61	51554292	11181211	0.01	0.04
Pca_chr1	475382	476020	KWZ1.0SPE0	8878165	8878792	639	628	88.32	51554292	11181211	0	0.01
Pca_chr1	476198	477273	KWZ1.0SPE0	8878980	8880059	1076	1080	89.17	51554292	11181211	0	0.01
Pca_chr1	485565	489744	KWZ1.0SPE0	8881999	8886103	4180	4105	94.64	51554292	11181211	0.01	0.04
Pca_chr1	491350	496788	KWZ1.0SPE0	8891177	8896554	5439	5378	96.3	51554292	11181211	0.01	0.05
Pca_chr1	496830	499674	KWZ1.0SPE8	4857142	4859964	2845	2823	94.13	51554292	34141902	0.01	0.01
Pca_chr1	506199	511638	KWZ1.0SPE0	8896554	8891180	5440	5375	96.36	51554292	11181211	0.01	0.05
Pca_chr1	516581	523055	KWZ1.0SPE0	8809258	8815613	6475	6356	95.29	51554292	11181211	0.01	0.06
Pca_chr1	516581	523055	KWZ1.0SPE1	40180654	40186990	6475	6337	95.06	51554292	42661824	0.01	0.01
Pca_chr1	519352	523055	KWZ1.0SPE4	17442041	17445788	3704	3748	95.98	51554292	34989196	0.01	0.01
Pca_chr1	523298	526319	KWZ1.0SPE1	40186982	40189980	3022	2999	95.63	51554292	42661824	0.01	0.01
Pca_chr1	523306	526319	KWZ1.0SPE0	8815613	8818597	3014	2985	96.17	51554292	11181211	0.01	0.03
Pca_chr1	528180	533081	KWZ1.0SPE0	8819892	8824787	4902	4896	95.31	51554292	11181211	0.01	0.04
Pca_chr1	528180	530447	KWZ1.0SPE1	40191273	40193538	2268	2266	93.42	51554292	42661824	0	0.01
Pca_chr1	534035	540954	KWZ1.0SPE0	8827258	8834137	6920	6880	93.91	51554292	11181211	0.01	0.06
Pca_chr1	541975	547095	KWZ1.0SPE0	8833854	8838955	5121	5102	96.5	51554292	11181211	0.01	0.05
Pca_chr1	547621	567867	KWZ1.0SPE0	8839706	8859943	20247	20238	97.51	51554292	11181211	0.04	0.18
Pca_chr1	567867	569722	KWZ1.0SPE0	8860228	8862115	1856	1888	93.06	51554292	11181211	0	0.02
Pca_chr1	570805	576715	KWZ1.0SPE0	8862114	8868007	5911	5894	98.14	51554292	11181211	0.01	0.05
Pca_chr1	576734	582891	KWZ1.0SPE0	8868953	8875112	6158	6160	97.93	51554292	11181211	0.01	0.06
Pca_chr1	582848	590655	KWZ1.0SPE1	40180655	40172847	7808	7809	98.99	51554292	42661824	0.02	0.02
Pca_chr1	582851	590655	KWZ1.0SPE0	8809255	8801452	7805	7804	99.03	51554292	11181211	0.02	0.07
Pca_chr1	591298	599796	KWZ1.0SPE0	8801459	8792968	8499	8492	96.1	51554292	11181211	0.02	0.08
Pca_chr1	591298	599796	KWZ1.0SPE1	40172854	40164363	8499	8492	96.11	51554292	42661824	0.02	0.02
Pca_chr1	599905	610254	KWZ1.0SPE0	8792968	8782599	10350	10370	97.5	51554292	11181211	0.02	0.09
Pca_chr1	599905	610253	KWZ1.0SPE1	40164363	40153969	10349	10395	96.77	51554292	42661824	0.02	0.02
Pca_chr1	611621	649273	KWZ1.0SPE0	8782599	8744905	37653	37695	97.14	51554292	11181211	0.07	0.34
Pca_chr1	611622	619808	KWZ1.0SPE1	40153967	40145764	8187	8204	98.56	51554292	42661824	0.02	0.02
Pca_chr1	619901	651015	KWZ1.0SPE1	40145764	40114609	31115	31156	96.75	51554292	42661824	0.06	0.07
Pca_chr1	649403	651015	KWZ1.0SPE0	8744086	8742510	1613	1577	95.85	51554292	11181211	0	0.01
Pca_chr1	651598	663929	KWZ1.0SPE1	40114622	40102295	12332	12328	97.24	51554292	42661824	0.02	0.03
Pca_chr1	652301	663929	KWZ1.0SPE0	8740665	8729082	11629	11584	97.68	51554292	11181211	0.02	0.1
Pca_chr1	667015	667253	KWZ1.0SPE0	8728021	8727781	239	241	98.34	51554292	11181211	0	0
Pca_chr1	667391	667458	KWZ1.0SPE0	8727658	8727591	68	68	95.59	51554292	11181211	0	0
Pca_chr1	667608	671156	KWZ1.0SPE0	8727450	8723888	3549	3563	92.95	51554292	11181211	0.01	0.03
Pca_chr1	667608	671176	KWZ1.0SPE1	40100506	40096900	3569	3607	92.27	51554292	42661824	0.01	0.01
Pca_chr1	674642	678143	KWZ1.0SPE1	40094208	40090730	3502	3479	96.54	51554292	42661824	0.01	0.01
Pca_chr1	674937	678802	KWZ1.0SPE1	40075906	40072044	3866	3863	97.11	51554292	42661824	0.01	0.01
Pca_chr1	681650	685921	KWZ1.0SPE8	15718592	15714391	4272	4202	93.94	51554292	34141902	0.01	0.01
Pca_chr1	682488	685922	KWZ1.0SPE7	4506927	4503544	3435	3384	94.49	51554292	16872426	0.01	0.02
Pca_chr1	683437	685922	KWZ1.0SPE4	34730901	34728422	2486	2480	96.14	51554292	34989196	0	0.01
Pca_chr1	683501	685921	KWZ1.0SPE2	10078386	10080814	2421	2429	96.83	51554292	33947397	0	0.01
Pca_chr1	686597	695060	KWZ1.0SPE8	32247661	32256135	8464	8475	98.33	51554292	34141902	0.02	0.02
Pca_chr1	695060	697400	KWZ1.0SPE1	40086273	40083931	2341	2343	97.37	51554292	42661824	0	0.01
Pca_chr1	717371	718550	KWZ1.0SPE0	8719239	8718049	1180	1191	96.73	51554292	11181211	0	0.01
Pca_chr1	717371	718550	KWZ1.0SPE1	40078402	40077212	1180	1191	96.98	51554292	42661824	0	0
Pca_chr1	720548	733301	KWZ1.0SPE0	8717671	8704876	12754	12796	96.68	51554292	11181211	0.02	0.11
Pca_chr1	720548	733301	KWZ1.0SPE1	40076834	40064058	12754	12777	96.72	51554292	42661824	0.02	0.03
Pca_chr1	733637	735526	KWZ1.0SPE0	8704875	8702949	1890	1927	93.98	51554292	11181211	0	0.02
Pca_chr1	733637	735526	KWZ1.0SPE1	40064057	40062183	1890	1875	93.23	51554292	42661824	0	0
Pca_chr1	736107	739716	KWZ1.0SPE1	40062188	40058555	3610	3634	96.24	51554292	42661824	0.01	0.01
Pca_chr1	737213	739716	KWZ1.0SPE0	8701685	8699165	2504	2521	98.02	51554292	11181211	0	0.02
Pca_chr1	739715	749805	KWZ1.0SPE1	40058302	40048197	10091	10106	96.07	51554292	42661824	0.02	0.02
Pca_chr1	740243	744242	KWZ1.0SPE0	8696792	8692751	4000	4042	96.32	51554292	11181211	0.01	0.04
Pca_chr1	744884	749019	KWZ1.0SPE0	8692301	8688106	4136	4196	96.74	51554292	11181211	0.01	0.04
Pca_chr1	749013	753027	KWZ1.0SPE0	8687336	8683378	4015	3959	97.36	51554292	11181211	0.01	0.04
Pca_chr1	749928	753027	KWZ1.0SPE1	40048192	40045102	3100	3091	97.61	51554292	42661824	0.01	0.01
Pca_chr1	754082	762894	KWZ1.0SPE1	40045046	40036354	8813	8693	95.11	51554292	42661824	0.02	0.02
Pca_chr1	754087	755536	KWZ1.0SPE0	8683317	8681878	1450	1440	97.38	51554292	11181211	0	0.01
Pca_chr1	755760	762515	KWZ1.0SPE0	8681873	8675247	6756	6627	94.84	51554292	11181211	0.01	0.06
Pca_chr1	763899	766235	KWZ1.0SPE1	16791313	16788915	2337	2399	94.79	51554292	42661824	0	0.01
Pca_chr1	766386	768180	KWZ1.0SPE1	16788920	16787126	1795	1795	96.94	51554292	42661824	0	0
Pca_chr1	773849	786664	KWZ1.0SPE0	8670512	8657661	12816	12852	97.17	51554292	11181211	0.02	0.11
Pca_chr1	773849	789426	KWZ1.0SPE1	40034092	40018412	15578	15681	97.33	51554292	42661824	0.03	0.04
Pca_chr1	787632	789426	KWZ1.0SPE0	8657623	8655841	1795	1783	97	51554292	11181211	0	0.02
Pca_chr1	789420	803220	KWZ1.0SPE0	8655563	8641665	13801	13899	95.98	51554292	11181211	0.03	0.12
Pca_chr1	789420	803220	KWZ1.0SPE1	40018134	40004173	13801	13962	97.02	51554292	42661824	0.03	0.03
Pca_chr1	803523	813947	KWZ1.0SPE0	8641657	8631195	10425	10463	98.53	51554292	11181211	0.02	0.09
Pca_chr1	819482	823016	KWZ1.0SPE1	33859585	33856054	3535	3532	98.84	51554292	42661824	0.01	0.01
Pca_chr1	819487	822005	KWZ1.0SPE2	724033	726576	2519	2544	97.45	51554292	33947397	0	0.01
Pca_chr1	830981	838734	KWZ1.0SPE8	29179898	29187640	7754	7743	96.95	51554292	34141902	0.02	0.02
Pca_chr1	831589	838734	KWZ1.0SPE0	8631657	8624465	7146	7193	96.17	51554292	11181211	0.01	0.06
Pca_chr1	838820	844892	KWZ1.0SPE0	8624319	8618279	6073	6041	97	51554292	11181211	0.01	0.05
Pca_chr1	838820	841769	KWZ1.0SPE8	29187786	29190703	2950	2918	95.95	51554292	34141902	0.01	0.01
Pca_chr1	841882	844892	KWZ1.0SPE8	29190712	29193713	3011	3002	97.49	51554292	34141902	0.01	0.01
Pca_chr1	846373	849957	KWZ1.0SPE0	8617539	8613929	3585	3611	97.05	51554292	11181211	0.01	0.03
Pca_chr1	846373	849957	KWZ1.0SPE8	29194452	29198066	3585	3615	97.27	51554292	34141902	0.01	0.01
Pca_chr1	849950	854375	KWZ1.0SPE0	8613224	8608852	4426	4373	96.53	51554292	11181211	0.01	0.04
Pca_chr1	850840	852645	KWZ1.0SPE8	29200465	29202268	1806	1804	97.02	51554292	34141902	0	0.01
Pca_chr1	852038	854375	KWZ1.0SPE8	29207347	29209660	2338	2314	96.5	51554292	34141902	0	0.01
Pca_chr1	857272	862144	KWZ1.0SPE8	29211532	29216326	4873	4795	96.23	51554292	34141902	0.01	0.01
Pca_chr1	857814	865326	KWZ1.0SPE0	8606190	8598766	7513	7425	95.38	51554292	11181211	0.01	0.07
Pca_chr1	862140	863722	KWZ1.0SPE8	29216733	29218319	1583	1587	98.42	51554292	34141902	0	0
Pca_chr1	863780	872895	KWZ1.0SPE8	29219659	29228846	9116	9188	96.74	51554292	34141902	0.02	0.03
Pca_chr1	865326	874209	KWZ1.0SPE0	8598643	8589766	8884	8878	96.66	51554292	11181211	0.02	0.08
Pca_chr1	884624	886553	KWZ1.0SPE0	8589770	8587817	1930	1954	96.98	51554292	11181211	0	0.02
Pca_chr1	891100	909120	KWZ1.0SPE0	8586750	8568710	18021	18041	97.44	51554292	11181211	0.03	0.16
Pca_chr1	909126	915707	KWZ1.0SPE0	8568322	8561846	6582	6477	93.48	51554292	11181211	0.01	0.06
Pca_chr1	916481	930000	KWZ1.0SPE0	8561853	8548282	13520	13572	96.6	51554292	11181211	0.03	0.12
Pca_chr1	931144	952348	KWZ1.0SPE0	8546557	8525343	21205	21215	97.2	51554292	11181211	0.04	0.19
Pca_chr1	952645	955066	KWZ1.0SPE0	8525343	8522895	2422	2449	95.51	51554292	11181211	0	0.02
Pca_chr1	954802	963928	KWZ1.0SPE0	8521083	8511897	9127	9187	96.87	51554292	11181211	0.02	0.08
Pca_chr1	963917	967994	KWZ1.0SPE0	8511324	8507285	4078	4040	95.7	51554292	11181211	0.01	0.04
Pca_chr1	968366	973987	KWZ1.0SPE0	8507278	8501634	5622	5645	96.75	51554292	11181211	0.01	0.05
Pca_chr1	974183	975727	KWZ1.0SPE0	8501098	8499506	1545	1593	93.21	51554292	11181211	0	0.01
Pca_chr1	975888	977375	KWZ1.0SPE0	8499476	8498001	1488	1476	96.12	51554292	11181211	0	0.01
Pca_chr1	988883	996464	KWZ1.0SPE0	8472766	8465299	7582	7468	95.41	51554292	11181211	0.01	0.07
Pca_chr1	996817	998794	KWZ1.0SPE0	8464766	8462784	1978	1983	96.34	51554292	11181211	0	0.02
Pca_chr1	1000130	1008125	KWZ1.0SPE0	8462653	8454655	7996	7999	97.87	51554292	11181211	0.02	0.07
Pca_chr1	1008220	1008661	KWZ1.0SPE0	8454241	8453795	442	447	89.18	51554292	11181211	0	0
Pca_chr1	1008772	1010375	KWZ1.0SPE0	8453681	8452123	1604	1559	89.76	51554292	11181211	0	0.01
Pca_chr1	1010753	1021785	KWZ1.0SPE0	8452127	8441156	11033	10972	96.48	51554292	11181211	0.02	0.1
Pca_chr1	1024152	1028779	KWZ1.0SPE0	8437421	8432828	4628	4594	98.14	51554292	11181211	0.01	0.04
Pca_chr1	1034596	1057137	KWZ1.0SPE0	8432404	8409853	22542	22552	97.74	51554292	11181211	0.04	0.2
Pca_chr1	1057298	1060625	KWZ1.0SPE0	8409005	8405622	3328	3384	88.71	51554292	11181211	0.01	0.03
Pca_chr1	1060627	1065381	KWZ1.0SPE0	8405503	8400726	4755	4778	97.68	51554292	11181211	0.01	0.04
Pca_chr1	1069517	1074259	KWZ1.0SPE1	3828864	3824123	4743	4742	94.86	51554292	42661824	0.01	0.01
Pca_chr1	1074259	1079875	KWZ1.0SPE0	8398265	8392622	5617	5644	96.85	51554292	11181211	0.01	0.05
Pca_chr1	1079878	1081389	KWZ1.0SPE0	8392510	8390980	1512	1531	96.87	51554292	11181211	0	0.01
Pca_chr1	1081480	1087940	KWZ1.0SPE0	8390844	8384361	6461	6484	98.51	51554292	11181211	0.01	0.06
Pca_chr1	1088914	1109756	KWZ1.0SPE0	8383765	8362938	20843	20828	97.24	51554292	11181211	0.04	0.19
Pca_chr1	1110338	1112106	KWZ1.0SPE0	8363002	8361269	1769	1734	94.07	51554292	11181211	0	0.02
Pca_chr1	1112205	1117097	KWZ1.0SPE0	8361274	8356429	4893	4846	96.21	51554292	11181211	0.01	0.04
Pca_chr1	1117276	1122134	KWZ1.0SPE0	8356443	8351593	4859	4851	97.12	51554292	11181211	0.01	0.04
Pca_chr1	1122312	1124006	KWZ1.0SPE0	8351564	8349884	1695	1681	95.59	51554292	11181211	0	0.02
Pca_chr1	1124214	1126854	KWZ1.0SPE0	8349881	8347232	2641	2650	97.36	51554292	11181211	0.01	0.02
Pca_chr1	1127074	1136109	KWZ1.0SPE0	8347236	8338120	9036	9117	95.14	51554292	11181211	0.02	0.08
Pca_chr1	1136293	1142275	KWZ1.0SPE0	8337694	8331715	5983	5980	96.24	51554292	11181211	0.01	0.05
Pca_chr1	1142494	1146817	KWZ1.0SPE0	8331430	8327147	4324	4284	95.87	51554292	11181211	0.01	0.04
Pca_chr1	1148021	1157874	KWZ1.0SPE0	8327156	8317267	9854	9890	96.32	51554292	11181211	0.02	0.09
Pca_chr1	1158116	1166468	KWZ1.0SPE0	8317271	8308930	8353	8342	96.25	51554292	11181211	0.02	0.07
Pca_chr1	1171441	1174625	KWZ1.0SPE0	8309055	8305901	3185	3155	94.39	51554292	11181211	0.01	0.03
Pca_chr1	1178153	1179592	KWZ1.0SPE0	8305906	8304468	1440	1439	97.71	51554292	11181211	0	0.01
Pca_chr1	1179586	1184887	KWZ1.0SPE0	8300065	8294774	5302	5292	95.22	51554292	11181211	0.01	0.05
Pca_chr1	1186098	1187598	KWZ1.0SPE1	40084521	40086027	1501	1507	95.3	51554292	42661824	0	0
Pca_chr1	1187910	1191437	KWZ1.0SPE0	8293984	8290449	3528	3536	92.05	51554292	11181211	0.01	0.03
Pca_chr1	1187910	1191343	KWZ1.0SPE3	9165414	9162001	3434	3414	92.21	51554292	29126079	0.01	0.01
Pca_chr1	1200682	1202939	KWZ1.0SPE0	8294168	8291861	2258	2308	92.19	51554292	11181211	0	0.02
Pca_chr1	1205161	1207077	KWZ1.0SPE0	8287951	8286078	1917	1874	93.37	51554292	11181211	0	0.02
Pca_chr1	1207974	1209522	KWZ1.0SPE0	8286085	8284535	1549	1551	97.94	51554292	11181211	0	0.01
Pca_chr1	1208885	1211512	KWZ1.0SPE3	9159035	9156416	2628	2620	88.32	51554292	29126079	0.01	0.01
Pca_chr1	1209524	1211557	KWZ1.0SPE0	8284133	8282102	2034	2032	97.45	51554292	11181211	0	0.02
Pca_chr1	1212825	1233265	KWZ1.0SPE0	8281255	8260634	20441	20622	97.97	51554292	11181211	0.04	0.18
Pca_chr1	1233418	1242033	KWZ1.0SPE0	8258765	8250077	8616	8689	97.5	51554292	11181211	0.02	0.08
Pca_chr1	1242293	1242399	KWZ1.0SPE0	8249802	8249690	107	113	85.22	51554292	11181211	0	0
Pca_chr1	1242403	1244861	KWZ1.0SPE0	8249502	8247046	2459	2457	98.13	51554292	11181211	0	0.02
Pca_chr1	1244952	1258384	KWZ1.0SPE0	8247047	8233577	13433	13471	98.66	51554292	11181211	0.03	0.12
Pca_chr1	1258702	1261214	KWZ1.0SPE0	8233576	8231065	2513	2512	98.65	51554292	11181211	0	0.02
Pca_chr1	1261901	1267336	KWZ1.0SPE0	8229928	8224462	5436	5467	93.8	51554292	11181211	0.01	0.05
Pca_chr1	1274175	1276673	KWZ1.0SPE0	8220494	8217975	2499	2520	89.61	51554292	11181211	0	0.02
Pca_chr1	1280237	1282330	KWZ1.0SPE0	8201677	8199598	2094	2080	95.31	51554292	11181211	0	0.02
Pca_chr1	1284398	1286504	KWZ1.0SPE0	8223617	8221508	2107	2110	95.39	51554292	11181211	0	0.02
Pca_chr1	1289116	1295536	KWZ1.0SPE0	8218790	8212312	6421	6479	92.59	51554292	11181211	0.01	0.06
Pca_chr1	1298790	1301237	KWZ1.0SPE0	8204855	8202433	2448	2423	96.22	51554292	11181211	0	0.02
Pca_chr1	1301849	1303481	KWZ1.0SPE0	8202279	8200662	1633	1618	96.52	51554292	11181211	0	0.01
Pca_chr1	1304818	1307169	KWZ1.0SPE0	8199002	8196582	2352	2421	88.2	51554292	11181211	0	0.02
Pca_chr1	1307910	1321689	KWZ1.0SPE0	8192887	8178944	13780	13944	94.61	51554292	11181211	0.03	0.12
Pca_chr1	1323709	1345393	KWZ1.0SPE0	8178951	8157344	21685	21608	97.73	51554292	11181211	0.04	0.19
Pca_chr1	1345397	1354248	KWZ1.0SPE0	8138383	8129529	8852	8855	97.36	51554292	11181211	0.02	0.08
Pca_chr1	1354504	1366913	KWZ1.0SPE0	8129500	8117000	12410	12501	96.28	51554292	11181211	0.02	0.11
Pca_chr1	1378849	1382973	KWZ1.0SPE0	6671217	6675340	4125	4124	99.61	51554292	11181211	0.01	0.04
Pca_chr1	1379815	1384097	KWZ1.0SPE8	5458410	5462690	4283	4281	99.3	51554292	34141902	0.01	0.01
Pca_chr1	1435693	1445424	KWZ1.0SPE0	8113455	8103660	9732	9796	97.88	51554292	11181211	0.02	0.09
Pca_chr1	1445982	1450321	KWZ1.0SPE0	8103665	8099310	4340	4356	98.47	51554292	11181211	0.01	0.04
Pca_chr1	1450338	1463875	KWZ1.0SPE4	18127929	18114362	13538	13568	99.5	51554292	34989196	0.03	0.04
Pca_chr1	1480298	1484719	KWZ1.0SPE4	18114366	18109942	4422	4425	99.44	51554292	34989196	0.01	0.01
Pca_chr1	1485004	1491852	KWZ1.0SPE0	8099128	8092317	6849	6812	96.24	51554292	11181211	0.01	0.06
Pca_chr1	1492287	1497209	KWZ1.0SPE0	8091294	8086371	4923	4924	98.01	51554292	11181211	0.01	0.04
Pca_chr1	1498208	1507322	KWZ1.0SPE0	8086374	8077257	9115	9118	98.14	51554292	11181211	0.02	0.08
Pca_chr1	1515560	1519215	KWZ1.0SPE0	8076789	8073111	3656	3679	94.72	51554292	11181211	0.01	0.03
Pca_chr1	1527204	1529782	KWZ1.0SPE0	2131134	2128521	2579	2614	95.76	51554292	11181211	0.01	0.02
Pca_chr1	1544329	1548414	KWZ1.0SPE0	8041601	8037541	4086	4061	96.03	51554292	11181211	0.01	0.04
Pca_chr1	1548414	1550370	KWZ1.0SPE0	8037291	8035330	1957	1962	97.66	51554292	11181211	0	0.02
Pca_chr1	1552885	1561828	KWZ1.0SPE0	8034369	8025421	8944	8949	98.49	51554292	11181211	0.02	0.08
Pca_chr1	1562158	1563816	KWZ1.0SPE0	8024716	8023118	1659	1599	93	51554292	11181211	0	0.01
Pca_chr1	1563812	1578744	KWZ1.0SPE0	8021954	8007067	14933	14888	96.83	51554292	11181211	0.03	0.13
Pca_chr1	1579069	1581927	KWZ1.0SPE0	8007077	8004212	2859	2866	96.54	51554292	11181211	0.01	0.03
Pca_chr1	1589965	1613025	KWZ1.0SPE0	8003247	7980140	23061	23108	98.94	51554292	11181211	0.04	0.21
Pca_chr1	1613063	1616493	KWZ1.0SPE0	7980186	7976692	3431	3495	97.37	51554292	11181211	0.01	0.03
Pca_chr1	1617948	1635075	KWZ1.0SPE0	7976012	7958820	17128	17193	97.57	51554292	11181211	0.03	0.15
Pca_chr1	1635414	1644817	KWZ1.0SPE0	7958827	7949431	9404	9397	97.62	51554292	11181211	0.02	0.08
Pca_chr1	1644803	1650142	KWZ1.0SPE0	7949325	7944037	5340	5289	97.14	51554292	11181211	0.01	0.05
Pca_chr1	1650273	1651757	KWZ1.0SPE0	7944037	7942531	1485	1507	94.26	51554292	11181211	0	0.01
Pca_chr1	1672669	1691249	KWZ1.0SPE0	7941890	7923272	18581	18619	96.22	51554292	11181211	0.04	0.17
Pca_chr1	1691311	1698958	KWZ1.0SPE0	7923288	7915631	7648	7658	98.06	51554292	11181211	0.01	0.07
Pca_chr1	1707611	1709988	KWZ1.0SPE0	7906703	7904303	2378	2401	89.51	51554292	11181211	0	0.02
Pca_chr1	1710940	1712845	KWZ1.0SPE0	7912762	7910856	1906	1907	96.1	51554292	11181211	0	0.02
Pca_chr1	1714872	1716027	KWZ1.0SPE0	7909601	7908417	1156	1185	95.29	51554292	11181211	0	0.01
Pca_chr1	1718792	1722289	KWZ1.0SPE0	7905286	7901756	3498	3531	97.94	51554292	11181211	0.01	0.03
Pca_chr1	1723768	1729791	KWZ1.0SPE0	7900724	7894741	6024	5984	96.41	51554292	11181211	0.01	0.05
Pca_chr1	1730010	1734688	KWZ1.0SPE0	7894743	7890004	4679	4740	94.78	51554292	11181211	0.01	0.04
Pca_chr1	1735546	1755368	KWZ1.0SPE0	7889729	7869728	19823	20002	95.98	51554292	11181211	0.04	0.18
Pca_chr1	1757209	1759113	KWZ1.0SPE0	7868726	7866847	1905	1880	96.8	51554292	11181211	0	0.02
Pca_chr1	1761274	1766551	KWZ1.0SPE0	7865294	7860061	5278	5234	95.6	51554292	11181211	0.01	0.05
Pca_chr1	1766597	1777864	KWZ1.0SPE0	7859605	7848430	11268	11176	97.34	51554292	11181211	0.02	0.1
Pca_chr1	1779430	1784192	KWZ1.0SPE0	7846178	7841381	4763	4798	93.68	51554292	11181211	0.01	0.04
Pca_chr1	1786016	1787128	KWZ1.0SPE0	7841385	7840248	1113	1138	95.52	51554292	11181211	0	0.01
Pca_chr1	1787275	1796783	KWZ1.0SPE0	7840118	7830684	9509	9435	95.76	51554292	11181211	0.02	0.08
Pca_chr1	1796919	1804322	KWZ1.0SPE0	7830562	7823220	7404	7343	93.94	51554292	11181211	0.01	0.07
Pca_chr1	1805897	1814109	KWZ1.0SPE0	7822271	7814012	8213	8260	96.82	51554292	11181211	0.02	0.07
Pca_chr1	1815513	1824444	KWZ1.0SPE0	7812365	7803440	8932	8926	96.87	51554292	11181211	0.02	0.08
Pca_chr1	1843246	1845755	KWZ1.0SPE0	7800317	7797808	2510	2510	96.26	51554292	11181211	0	0.02
Pca_chr1	1847625	1852823	KWZ1.0SPE0	7796003	7790772	5199	5232	95.96	51554292	11181211	0.01	0.05
Pca_chr1	1854887	1865936	KWZ1.0SPE0	7789107	7778054	11050	11054	97.61	51554292	11181211	0.02	0.1
Pca_chr1	1889441	1891918	KWZ1.0SPE0	10068622	10071097	2478	2476	96.57	51554292	11181211	0	0.02
Pca_chr1	1895414	1898190	KWZ1.0SPE0	10072450	10075221	2777	2772	96.03	51554292	11181211	0.01	0.02
Pca_chr1	1898477	1901058	KWZ1.0SPE0	10075252	10077819	2582	2568	95.4	51554292	11181211	0.01	0.02
Pca_chr1	1901483	1908722	KWZ1.0SPE0	10078755	10085965	7240	7211	93.88	51554292	11181211	0.01	0.06
Pca_chr1	1902268	1903764	KWZ1.0SPE3	17909524	17908013	1497	1512	95.72	51554292	29126079	0	0.01
Pca_chr1	1911563	1916544	KWZ1.0SPE0	10087754	10092744	4982	4991	96.35	51554292	11181211	0.01	0.04
Pca_chr1	1917144	1927022	KWZ1.0SPE0	10092736	10102634	9879	9899	98	51554292	11181211	0.02	0.09
Pca_chr1	1927024	1930410	KWZ1.0SPE0	10102742	10106022	3387	3281	91.73	51554292	11181211	0.01	0.03
Pca_chr1	1929992	1935517	KWZ1.0SPE0	10106584	10112138	5526	5555	93.64	51554292	11181211	0.01	0.05
Pca_chr1	1939309	1943737	KWZ1.0SPE0	10116991	10121403	4429	4413	95.33	51554292	11181211	0.01	0.04
Pca_chr1	1943733	1947933	KWZ1.0SPE0	10121811	10126025	4201	4215	96.22	51554292	11181211	0.01	0.04
Pca_chr1	1950779	1954905	KWZ1.0SPE0	10126030	10130123	4127	4094	94.63	51554292	11181211	0.01	0.04
Pca_chr1	1950851	1971382	KWZ1.0SPE0	10133778	10154429	20532	20652	97.94	51554292	11181211	0.04	0.18
Pca_chr1	1978104	1990933	KWZ1.0SPE0	10154423	10167279	12830	12857	98.17	51554292	11181211	0.02	0.11
Pca_chr1	2000356	2011170	KWZ1.0SPE0	10168072	10178994	10815	10923	94.32	51554292	11181211	0.02	0.1
Pca_chr1	2011555	2016025	KWZ1.0SPE0	10179557	10184008	4471	4452	97.81	51554292	11181211	0.01	0.04
Pca_chr1	2016173	2018249	KWZ1.0SPE0	10184008	10186127	2077	2120	95.62	51554292	11181211	0	0.02
Pca_chr1	2021825	2024706	KWZ1.0SPE0	10189161	10192029	2882	2869	94.27	51554292	11181211	0.01	0.03
Pca_chr1	2024926	2026598	KWZ1.0SPE0	10193943	10195577	1673	1635	92.69	51554292	11181211	0	0.01
Pca_chr1	2027333	2029503	KWZ1.0SPE0	10195569	10197706	2171	2138	96.32	51554292	11181211	0	0.02
Pca_chr1	2036203	2039759	KWZ1.0SPE0	10197702	10201259	3557	3558	97.31	51554292	11181211	0.01	0.03
Pca_chr1	2039761	2042608	KWZ1.0SPE0	10201156	10204040	2848	2885	94.55	51554292	11181211	0.01	0.03
Pca_chr1	2042600	2044073	KWZ1.0SPE0	10204950	10206431	1474	1482	97.44	51554292	11181211	0	0.01
Pca_chr1	2044929	2048508	KWZ1.0SPE0	10206423	10210041	3580	3619	96.34	51554292	11181211	0.01	0.03
Pca_chr1	2050297	2056051	KWZ1.0SPE0	10210036	10215879	5755	5844	93.26	51554292	11181211	0.01	0.05
Pca_chr1	2056727	2072937	KWZ1.0SPE0	10215900	10232104	16211	16205	96.84	51554292	11181211	0.03	0.14
Pca_chr1	2072928	2076697	KWZ1.0SPE0	10232346	10236075	3770	3730	97.01	51554292	11181211	0.01	0.03
Pca_chr1	2078086	2081205	KWZ1.0SPE0	10237414	10240514	3120	3101	95.11	51554292	11181211	0.01	0.03
Pca_chr1	2081910	2101928	KWZ1.0SPE0	10240863	10260644	20019	19782	95.64	51554292	11181211	0.04	0.18
Pca_chr1	2103000	2107122	KWZ1.0SPE0	10262605	10266714	4123	4110	95.76	51554292	11181211	0.01	0.04
Pca_chr1	2107194	2114547	KWZ1.0SPE0	10267449	10274900	7354	7452	95.12	51554292	11181211	0.01	0.07
Pca_chr1	2114547	2117373	KWZ1.0SPE0	10275032	10277828	2827	2797	96.8	51554292	11181211	0.01	0.03
Pca_chr1	2117436	2126112	KWZ1.0SPE0	10277742	10286351	8677	8610	95.59	51554292	11181211	0.02	0.08
Pca_chr1	2137324	2145275	KWZ1.0SPE0	10287224	10295187	7952	7964	95.35	51554292	11181211	0.02	0.07
Pca_chr1	2145438	2145777	KWZ1.0SPE0	10295307	10295699	340	393	80.45	51554292	11181211	0	0
Pca_chr1	2146019	2148676	KWZ1.0SPE0	10295690	10298347	2658	2658	99.29	51554292	11181211	0.01	0.02
Pca_chr1	2148668	2176801	KWZ1.0SPE0	10298590	10326761	28134	28172	98.27	51554292	11181211	0.05	0.25
Pca_chr1	2176801	2188185	KWZ1.0SPE0	10326942	10338409	11385	11468	97.95	51554292	11181211	0.02	0.1
Pca_chr1	2188604	2197841	KWZ1.0SPE0	10338403	10347647	9238	9245	94.16	51554292	11181211	0.02	0.08
Pca_chr1	2198066	2206507	KWZ1.0SPE0	10349114	10357572	8442	8459	95.52	51554292	11181211	0.02	0.08
Pca_chr1	2227541	2239952	KWZ1.0SPE0	10372941	10385373	12412	12433	96.93	51554292	11181211	0.02	0.11
Pca_chr1	2240361	2251950	KWZ1.0SPE0	10385375	10396941	11590	11567	96.56	51554292	11181211	0.02	0.1
Pca_chr1	2251946	2254949	KWZ1.0SPE0	10397418	10400420	3004	3003	98.27	51554292	11181211	0.01	0.03
Pca_chr1	2270887	2273497	KWZ1.0SPE0	10401355	10403970	2611	2616	95.44	51554292	11181211	0.01	0.02
Pca_chr1	2273499	2278067	KWZ1.0SPE0	10404466	10409028	4569	4563	97.27	51554292	11181211	0.01	0.04
Pca_chr1	2278750	2281187	KWZ1.0SPE0	10410454	10412887	2438	2434	94.95	51554292	11181211	0	0.02
Pca_chr1	2281183	2287411	KWZ1.0SPE0	10427150	10433372	6229	6223	95.21	51554292	11181211	0.01	0.06
Pca_chr1	2304415	2307328	KWZ1.0SPE1	15632527	15629595	2914	2933	93.33	51554292	42661824	0.01	0.01
Pca_chr1	2304415	2307715	KWZ1.0SPE2	10956825	10953482	3301	3344	94.26	51554292	33947397	0.01	0.01
Pca_chr1	2310440	2313061	KWZ1.0SPE0	10433368	10435968	2622	2601	96.73	51554292	11181211	0.01	0.02
Pca_chr1	2314053	2316125	KWZ1.0SPE0	10435960	10437992	2073	2033	95.43	51554292	11181211	0	0.02
Pca_chr1	2316117	2320727	KWZ1.0SPE0	10439568	10444075	4611	4508	94.09	51554292	11181211	0.01	0.04
Pca_chr1	2320578	2325715	KWZ1.0SPE0	10443865	10448923	5138	5059	95.15	51554292	11181211	0.01	0.05
Pca_chr1	2325668	2331517	KWZ1.0SPE0	10448970	10454771	5850	5802	91.84	51554292	11181211	0.01	0.05
Pca_chr1	2326236	2327441	KWZ1.0SPE4	14021402	14020215	1206	1188	95.61	51554292	34989196	0	0
Pca_chr1	2331997	2342922	KWZ1.0SPE0	10456750	10467820	10926	11071	94.62	51554292	11181211	0.02	0.1
Pca_chr1	2342914	2346107	KWZ1.0SPE0	10469610	10472912	3194	3303	94.14	51554292	11181211	0.01	0.03
Pca_chr1	2346471	2349588	KWZ1.0SPE0	10472909	10476007	3118	3099	93.39	51554292	11181211	0.01	0.03
Pca_chr1	2353293	2356147	KWZ1.0SPE5	22794442	22791523	2855	2920	87.43	51554292	25691272	0.01	0.01
Pca_chr1	2363010	2366626	KWZ1.0SPE0	10477244	10480845	3617	3602	91.56	51554292	11181211	0.01	0.03
Pca_chr1	2367574	2369755	KWZ1.0SPE0	10482553	10484732	2182	2180	93.18	51554292	11181211	0	0.02
Pca_chr1	2369960	2373204	KWZ1.0SPE0	10485069	10488316	3245	3248	92.56	51554292	11181211	0.01	0.03
Pca_chr1	2369960	2372701	KWZ1.0SPE1	25942265	25945014	2742	2750	93.85	51554292	42661824	0.01	0.01
Pca_chr1	2374959	2379344	KWZ1.0SPE0	10488365	10492747	4386	4383	98.48	51554292	11181211	0.01	0.04
Pca_chr1	2380706	2392689	KWZ1.0SPE0	10493010	10505057	11984	12048	98.72	51554292	11181211	0.02	0.11
Pca_chr1	2392683	2394514	KWZ1.0SPE0	10506781	10508559	1832	1779	96.35	51554292	11181211	0	0.02
Pca_chr1	2395587	2399546	KWZ1.0SPE0	10508554	10512512	3960	3959	97.93	51554292	11181211	0.01	0.04
Pca_chr1	2399534	2404821	KWZ1.0SPE0	10513211	10518435	5288	5225	95.2	51554292	11181211	0.01	0.05
Pca_chr1	2406684	2415304	KWZ1.0SPE0	10521793	10530393	8621	8601	98.81	51554292	11181211	0.02	0.08
Pca_chr1	2408935	2432610	KWZ1.0SPE4	27702745	27679086	23676	23660	98.49	51554292	34989196	0.05	0.07
Pca_chr1	2415304	2425124	KWZ1.0SPE0	10530490	10540279	9821	9790	98.34	51554292	11181211	0.02	0.09
Pca_chr1	2425115	2432610	KWZ1.0SPE0	10540521	10548015	7496	7495	98.24	51554292	11181211	0.01	0.07
Pca_chr1	2432607	2434915	KWZ1.0SPE0	10572413	10574655	2309	2243	94.44	51554292	11181211	0	0.02
Pca_chr1	2434911	2436091	KWZ1.0SPE0	10575347	10576535	1181	1189	98.57	51554292	11181211	0	0.01
Pca_chr1	2469485	2472270	KWZ1.0SPE4	27643606	27640841	2786	2766	98.35	51554292	34989196	0.01	0.01
Pca_chr1	2470374	2472734	KWZ1.0SPE1	25936220	25933842	2361	2379	91.28	51554292	42661824	0	0.01
Pca_chr1	2482971	2484343	KWZ1.0SPE1	25933854	25932440	1373	1415	92.18	51554292	42661824	0	0
Pca_chr1	2484935	2485142	KWZ1.0SPE1	25932062	25931861	208	202	90.87	51554292	42661824	0	0
Pca_chr1	2485357	2493643	KWZ1.0SPE1	25931616	25923350	8287	8267	96.94	51554292	42661824	0.02	0.02
Pca_chr1	2495687	2498762	KWZ1.0SPE1	25920473	25917371	3076	3103	93.43	51554292	42661824	0.01	0.01
Pca_chr1	2499828	2501181	KWZ1.0SPE1	25916302	25914894	1354	1409	93.76	51554292	42661824	0	0
Pca_chr1	2501586	2519272	KWZ1.0SPE1	25914844	25897184	17687	17661	96.24	51554292	42661824	0.03	0.04
Pca_chr1	2521650	2525998	KWZ1.0SPE1	25894327	25890008	4349	4320	95.18	51554292	42661824	0.01	0.01
Pca_chr1	2525988	2534870	KWZ1.0SPE1	25871166	25862227	8883	8940	94.36	51554292	42661824	0.02	0.02
Pca_chr1	2526176	2534870	KWZ1.0SPE1	8532492	8541240	8695	8749	96.87	51554292	42661824	0.02	0.02
Pca_chr1	2542003	2544115	KWZ1.0SPE1	8543818	8545952	2113	2135	97.24	51554292	42661824	0	0.01
Pca_chr1	2545336	2549119	KWZ1.0SPE1	8546363	8550093	3784	3731	95.98	51554292	42661824	0.01	0.01
Pca_chr1	2545336	2548646	KWZ1.0SPE1	25857062	25853821	3311	3242	95.28	51554292	42661824	0.01	0.01
Pca_chr1	2549239	2557259	KWZ1.0SPE1	8550093	8558109	8021	8017	98.79	51554292	42661824	0.02	0.02
Pca_chr1	2549583	2559271	KWZ1.0SPE1	25852922	25843250	9689	9673	98.98	51554292	42661824	0.02	0.02
Pca_chr1	2556718	2583543	KWZ1.0SPE1	8558111	8584873	26826	26763	98.52	51554292	42661824	0.05	0.06
Pca_chr1	2559263	2583535	KWZ1.0SPE1	25841942	25817677	24273	24266	98.75	51554292	42661824	0.05	0.06
Pca_chr1	2621485	2632022	KWZ1.0SPE1	8579356	8589811	10538	10456	97.18	51554292	42661824	0.02	0.02
Pca_chr1	2621485	2632025	KWZ1.0SPE1	25823196	25812666	10541	10531	97.74	51554292	42661824	0.02	0.02
Pca_chr1	2631606	2637778	KWZ1.0SPE1	25806678	25800523	6173	6156	98.88	51554292	42661824	0.01	0.01
Pca_chr1	2634215	2636638	KWZ1.0SPE1	8591175	8593622	2424	2448	92.64	51554292	42661824	0	0.01
Pca_chr1	2637173	2644442	KWZ1.0SPE1	8600448	8607652	7270	7205	96.51	51554292	42661824	0.01	0.02
Pca_chr1	2637772	2644436	KWZ1.0SPE1	25790138	25783507	6665	6632	98.56	51554292	42661824	0.01	0.02
Pca_chr1	2645467	2646604	KWZ1.0SPE1	8610816	8611953	1138	1138	99.03	51554292	42661824	0	0
Pca_chr1	2645472	2656847	KWZ1.0SPE1	25783507	25772171	11376	11337	96.73	51554292	42661824	0.02	0.03
Pca_chr1	2647808	2656847	KWZ1.0SPE1	8611983	8621030	9040	9048	97.25	51554292	42661824	0.02	0.02
Pca_chr1	2657541	2665267	KWZ1.0SPE1	8621028	8628775	7727	7748	95.08	51554292	42661824	0.01	0.02
Pca_chr1	2657541	2664474	KWZ1.0SPE1	25772175	25765221	6934	6955	95.42	51554292	42661824	0.01	0.02
Pca_chr1	2664658	2666126	KWZ1.0SPE1	25765215	25763755	1469	1461	96.6	51554292	42661824	0	0
Pca_chr1	2666164	2668342	KWZ1.0SPE3	6162968	6165151	2179	2184	98.13	51554292	29126079	0	0.01
Pca_chr1	2666165	2668342	KWZ1.0SPE1	39668844	39666670	2178	2175	98.53	51554292	42661824	0	0.01
Pca_chr1	2666165	2668342	KWZ1.0SPE1	40716977	40719151	2178	2175	98.62	51554292	42661824	0	0.01
Pca_chr1	2666165	2668350	KWZ1.0SPE2	30860241	30862418	2186	2178	98.81	51554292	33947397	0	0.01
Pca_chr1	2666741	2668342	KWZ1.0SPE4	20481289	20479696	1602	1594	98.75	51554292	34989196	0	0
Pca_chr1	2668919	2678638	KWZ1.0SPE1	8627892	8637624	9720	9733	95.52	51554292	42661824	0.02	0.02
Pca_chr1	2668919	2677640	KWZ1.0SPE1	25762779	25754060	8722	8720	95.37	51554292	42661824	0.02	0.02
Pca_chr1	2679085	2683364	KWZ1.0SPE1	25753021	25748771	4280	4251	93.65	51554292	42661824	0.01	0.01
Pca_chr1	2681127	2683364	KWZ1.0SPE1	8640764	8642983	2238	2220	91.25	51554292	42661824	0	0.01
Pca_chr1	2683365	2688876	KWZ1.0SPE1	7999905	7994393	5512	5513	99.95	51554292	42661824	0.01	0.01
Pca_chr1	2688875	2690129	KWZ1.0SPE1	8642977	8644229	1255	1253	95.87	51554292	42661824	0	0
Pca_chr1	2688875	2690130	KWZ1.0SPE1	25748777	25747533	1256	1245	94.4	51554292	42661824	0	0
Pca_chr1	2690136	2703700	KWZ1.0SPE1	8644463	8658008	13565	13546	95.22	51554292	42661824	0.03	0.03
Pca_chr1	2690136	2701953	KWZ1.0SPE1	25747301	25735474	11818	11828	95.86	51554292	42661824	0.02	0.03
Pca_chr1	2702076	2704238	KWZ1.0SPE1	25735457	25733256	2163	2202	93.55	51554292	42661824	0	0.01
Pca_chr1	2705710	2708083	KWZ1.0SPE1	8659281	8661607	2374	2327	94.84	51554292	42661824	0	0.01
Pca_chr1	2705710	2710804	KWZ1.0SPE1	25732572	25727470	5095	5103	95.72	51554292	42661824	0.01	0.01
Pca_chr1	2708081	2711380	KWZ1.0SPE1	8661985	8665198	3300	3214	94.6	51554292	42661824	0.01	0.01
Pca_chr1	2710804	2715882	KWZ1.0SPE1	25727352	25722351	5079	5002	93.14	51554292	42661824	0.01	0.01
Pca_chr1	2711523	2715882	KWZ1.0SPE1	8665226	8669567	4360	4342	96.37	51554292	42661824	0.01	0.01
Pca_chr1	2716071	2720072	KWZ1.0SPE1	8669551	8673553	4002	4003	98.01	51554292	42661824	0.01	0.01
Pca_chr1	2716071	2720072	KWZ1.0SPE1	25722367	25718349	4002	4019	97.37	51554292	42661824	0.01	0.01
Pca_chr1	2718469	2720068	KWZ1.0SPE6	18032131	18033705	1600	1575	92.61	51554292	29111560	0	0.01
Pca_chr1	2720689	2723128	KWZ1.0SPE1	8673572	8676006	2440	2435	97.34	51554292	42661824	0	0.01
Pca_chr1	2720689	2723128	KWZ1.0SPE1	25718330	25715895	2440	2436	97.09	51554292	42661824	0	0.01
Pca_chr1	2720713	2722615	KWZ1.0SPE6	18033760	18035660	1903	1901	96.49	51554292	29111560	0	0.01
Pca_chr1	2724709	2729218	KWZ1.0SPE1	8677434	8681935	4510	4502	94.45	51554292	42661824	0.01	0.01
Pca_chr1	2724709	2729218	KWZ1.0SPE1	25714634	25710138	4510	4497	94.51	51554292	42661824	0.01	0.01
Pca_chr1	2724747	2728475	KWZ1.0SPE6	18028402	18032129	3729	3728	94.61	51554292	29111560	0.01	0.01
Pca_chr1	2734922	2740588	KWZ1.0SPE3	8708110	8713708	5667	5599	95.71	51554292	29126079	0.01	0.02
Pca_chr1	2752872	2765735	KWZ1.0SPE1	8681312	8694159	12864	12848	98.26	51554292	42661824	0.02	0.03
Pca_chr1	2752872	2755739	KWZ1.0SPE1	25710759	25707950	2868	2810	93.4	51554292	42661824	0.01	0.01
Pca_chr1	2777166	2785516	KWZ1.0SPE5	1334001	1325670	8351	8332	98.97	51554292	25691272	0.02	0.03
Pca_chr1	2828184	2846730	KWZ1.0SPE1	8696298	8714832	18547	18535	98.21	51554292	42661824	0.04	0.04
Pca_chr1	2828193	2843673	KWZ1.0SPE1	25670168	25654690	15481	15479	98.13	51554292	42661824	0.03	0.04
Pca_chr1	2843809	2846730	KWZ1.0SPE1	25654681	25651737	2922	2945	97.69	51554292	42661824	0.01	0.01
Pca_chr1	2847065	2849624	KWZ1.0SPE1	8714829	8717396	2560	2568	95.84	51554292	42661824	0	0.01
Pca_chr1	2849871	2853577	KWZ1.0SPE1	8717388	8721099	3707	3712	96.72	51554292	42661824	0.01	0.01
Pca_chr1	2854374	2857589	KWZ1.0SPE1	8721472	8724692	3216	3221	96.37	51554292	42661824	0.01	0.01
Pca_chr1	2857713	2873469	KWZ1.0SPE1	8724693	8740390	15757	15698	96.44	51554292	42661824	0.03	0.04
Pca_chr1	2895807	2897163	KWZ1.0SPE8	24858652	24860009	1357	1358	99.26	51554292	34141902	0	0
Pca_chr1	2895811	2897163	KWZ1.0SPE3	26983758	26982426	1353	1333	97.64	51554292	29126079	0	0
Pca_chr1	2895813	2897163	KWZ1.0SPE0	7847531	7846181	1351	1351	99.33	51554292	11181211	0	0.01
Pca_chr1	2939627	2946700	KWZ1.0SPE4	18279175	18272091	7074	7085	96.67	51554292	34989196	0.01	0.02
Pca_chr1	2939716	2942433	KWZ1.0SPE0	10550656	10553355	2718	2700	90.63	51554292	11181211	0.01	0.02
Pca_chr1	2975776	2984960	KWZ1.0SPE4	18315015	18324293	9185	9279	95.19	51554292	34989196	0.02	0.03
Pca_chr1	2985735	2991845	KWZ1.0SPE4	18325639	18331571	6111	5933	92.98	51554292	34989196	0.01	0.02
Pca_chr1	2992587	3004655	KWZ1.0SPE4	18332273	18344476	12069	12204	96.05	51554292	34989196	0.02	0.03
Pca_chr1	3005799	3028055	KWZ1.0SPE4	18356878	18379120	22257	22243	97.77	51554292	34989196	0.04	0.06
Pca_chr1	3027993	3029471	KWZ1.0SPE4	18379116	18380595	1479	1480	96.72	51554292	34989196	0	0
Pca_chr1	3029467	3034256	KWZ1.0SPE4	18380667	18385463	4790	4797	99.04	51554292	34989196	0.01	0.01
Pca_chr1	3036270	3037831	KWZ1.0SPE5	17041680	17043226	1562	1547	98.21	51554292	25691272	0	0.01
Pca_chr1	3036494	3037831	KWZ1.0SPE2	6902387	6901043	1338	1345	97.77	51554292	33947397	0	0
Pca_chr1	3047902	3051693	KWZ1.0SPE4	18386345	18390144	3792	3800	98.9	51554292	34989196	0.01	0.01
Pca_chr1	3059419	3061542	KWZ1.0SPE4	18391348	18393469	2124	2122	96.57	51554292	34989196	0	0.01
Pca_chr1	3065658	3071366	KWZ1.0SPE0	11166913	11172585	5709	5673	96.63	51554292	11181211	0.01	0.05
Pca_chr1	3065690	3071366	KWZ1.0SPE6	1475149	1480799	5677	5651	96.99	51554292	29111560	0.01	0.02
Pca_chr1	3065690	3071366	KWZ1.0SPE8	8612220	8606561	5677	5660	96.98	51554292	34141902	0.01	0.02
Pca_chr1	3071980	3079612	KWZ1.0SPE0	11173513	11181211	7633	7699	96.24	51554292	11181211	0.01	0.07
Pca_chr1	3071980	3081525	KWZ1.0SPE6	1481726	1491276	9546	9551	97.72	51554292	29111560	0.02	0.03
Pca_chr1	3071980	3081721	KWZ1.0SPE8	8605634	8595876	9742	9759	97.43	51554292	34141902	0.02	0.03
Pca_chr1	3081751	3095609	KWZ1.0SPE6	1491273	1505201	13859	13929	96.84	51554292	29111560	0.03	0.05
Pca_chr1	3081817	3083795	KWZ1.0SPE8	8595636	8593613	1979	2024	93.13	51554292	34141902	0	0.01
Pca_chr1	3084161	3095698	KWZ1.0SPE8	8593252	8581693	11538	11560	97.72	51554292	34141902	0.02	0.03
Pca_chr1	3109848	3112525	KWZ1.0SPE6	1574671	1577467	2678	2797	89.16	51554292	29111560	0.01	0.01
Pca_chr1	3110355	3111921	KWZ1.0SPE8	8531911	8530339	1567	1573	97.34	51554292	34141902	0	0
Pca_chr1	3111971	3116038	KWZ1.0SPE8	8564203	8560109	4068	4095	95.39	51554292	34141902	0.01	0.01
Pca_chr1	3122833	3125792	KWZ1.0SPE8	8549627	8546742	2960	2886	95.62	51554292	34141902	0.01	0.01
Pca_chr1	3123442	3125792	KWZ1.0SPE6	1526503	1528838	2351	2336	96.69	51554292	29111560	0	0.01
Pca_chr1	3128501	3147047	KWZ1.0SPE6	1596459	1614940	18547	18482	97.87	51554292	29111560	0.04	0.06
Pca_chr1	3131176	3133441	KWZ1.0SPE8	8505198	8502934	2266	2265	96.63	51554292	34141902	0	0.01
Pca_chr1	3140452	3147047	KWZ1.0SPE8	8491368	8484756	6596	6613	98.52	51554292	34141902	0.01	0.02
Pca_chr1	3147887	3151581	KWZ1.0SPE6	1614933	1618615	3695	3683	94.88	51554292	29111560	0.01	0.01
Pca_chr1	3147976	3154953	KWZ1.0SPE8	8484275	8477252	6978	7024	93.88	51554292	34141902	0.01	0.02
Pca_chr1	3161675	3163824	KWZ1.0SPE6	1622558	1624666	2150	2109	94.67	51554292	29111560	0	0.01
Pca_chr1	3162849	3165334	KWZ1.0SPE8	8467471	8464989	2486	2483	96.23	51554292	34141902	0	0.01
Pca_chr1	3165327	3166841	KWZ1.0SPE8	8460365	8458860	1515	1506	97.1	51554292	34141902	0	0
Pca_chr1	3166819	3176994	KWZ1.0SPE8	8458682	8448501	10176	10182	97.88	51554292	34141902	0.02	0.03
Pca_chr1	3177236	3180823	KWZ1.0SPE8	8448510	8444977	3588	3534	97.11	51554292	34141902	0.01	0.01
Pca_chr1	3191706	3195645	KWZ1.0SPE2	12279880	12283808	3940	3929	92.55	51554292	33947397	0.01	0.01
Pca_chr1	3195747	3198213	KWZ1.0SPE2	12284260	12286829	2467	2570	90.46	51554292	33947397	0	0.01
Pca_chr1	3198679	3202687	KWZ1.0SPE2	12288569	12292570	4009	4002	98.1	51554292	33947397	0.01	0.01
Pca_chr1	3202794	3204242	KWZ1.0SPE2	12292572	12294012	1449	1441	98.41	51554292	33947397	0	0
Pca_chr1	3204356	3209401	KWZ1.0SPE4	9193799	9188766	5046	5034	96.82	51554292	34989196	0.01	0.01
Pca_chr1	3205497	3209401	KWZ1.0SPE2	12294730	12298663	3905	3934	96.28	51554292	33947397	0.01	0.01
Pca_chr1	3209636	3219553	KWZ1.0SPE2	12298680	12308525	9918	9846	97.26	51554292	33947397	0.02	0.03
Pca_chr1	3209654	3213408	KWZ1.0SPE4	9188751	9185002	3755	3750	95.69	51554292	34989196	0.01	0.01
Pca_chr1	3213458	3219550	KWZ1.0SPE4	9185068	9178969	6093	6100	98.94	51554292	34989196	0.01	0.02
Pca_chr1	3220422	3233668	KWZ1.0SPE2	12308527	12321996	13247	13470	95.95	51554292	33947397	0.03	0.04
Pca_chr1	3220422	3233671	KWZ1.0SPE4	9178964	9165584	13250	13381	96.72	51554292	34989196	0.03	0.04
Pca_chr1	3233803	3236224	KWZ1.0SPE2	12321998	12324425	2422	2428	97.86	51554292	33947397	0	0.01
Pca_chr1	3233804	3236224	KWZ1.0SPE4	9165584	9163162	2421	2423	97.94	51554292	34989196	0	0.01
Pca_chr1	3236786	3239718	KWZ1.0SPE4	9162686	9159756	2933	2931	97.62	51554292	34989196	0.01	0.01
Pca_chr1	3251391	3254448	KWZ1.0SPE4	9136420	9133370	3058	3051	94.14	51554292	34989196	0.01	0.01
Pca_chr1	3277987	3281324	KWZ1.0SPE2	12364906	12368225	3338	3320	97.45	51554292	33947397	0.01	0.01
Pca_chr1	3278215	3281353	KWZ1.0SPE4	9118273	9115136	3139	3138	97.46	51554292	34989196	0.01	0.01
Pca_chr1	3283198	3284776	KWZ1.0SPE4	9104772	9103173	1579	1600	95.84	51554292	34989196	0	0
Pca_chr1	3283211	3286181	KWZ1.0SPE2	12376996	12379954	2971	2959	94.75	51554292	33947397	0.01	0.01
Pca_chr1	3284907	3286180	KWZ1.0SPE4	9103170	9101917	1274	1254	93.95	51554292	34989196	0	0
Pca_chr1	3286396	3288774	KWZ1.0SPE2	12380192	12382611	2379	2420	94.85	51554292	33947397	0	0.01
Pca_chr1	3286396	3301781	KWZ1.0SPE4	9101678	9086254	15386	15425	94.68	51554292	34989196	0.03	0.04
Pca_chr1	3288916	3291407	KWZ1.0SPE2	12382612	12385120	2492	2509	95.83	51554292	33947397	0	0.01
Pca_chr1	3291643	3297600	KWZ1.0SPE2	12385118	12391078	5958	5961	96.67	51554292	33947397	0.01	0.02
Pca_chr1	3297714	3298996	KWZ1.0SPE2	12391078	12392346	1283	1269	96.41	51554292	33947397	0	0
Pca_chr1	3299100	3301806	KWZ1.0SPE2	12392449	12395160	2707	2712	94.87	51554292	33947397	0.01	0.01
Pca_chr1	3303353	3305031	KWZ1.0SPE2	12395703	12397370	1679	1668	96.26	51554292	33947397	0	0
Pca_chr1	3303353	3305032	KWZ1.0SPE4	9085676	9084008	1680	1669	95.44	51554292	34989196	0	0
Pca_chr1	3305956	3310454	KWZ1.0SPE2	12397418	12401867	4499	4450	96.36	51554292	33947397	0.01	0.01
Pca_chr1	3305978	3309388	KWZ1.0SPE4	9083704	9080334	3411	3371	96.75	51554292	34989196	0.01	0.01
Pca_chr1	3312873	3316274	KWZ1.0SPE2	12402101	12405547	3402	3447	94.09	51554292	33947397	0.01	0.01
Pca_chr1	3312873	3316249	KWZ1.0SPE4	9079122	9075659	3377	3464	93.74	51554292	34989196	0.01	0.01
Pca_chr1	3316266	3330435	KWZ1.0SPE2	12412960	12427124	14170	14165	96.5	51554292	33947397	0.03	0.04
Pca_chr1	3316502	3318393	KWZ1.0SPE4	9075655	9073739	1892	1917	96.93	51554292	34989196	0	0.01
Pca_chr1	3318492	3330435	KWZ1.0SPE4	9073738	9061748	11944	11991	97.94	51554292	34989196	0.02	0.03
Pca_chr1	3330806	3334488	KWZ1.0SPE2	12427124	12430830	3683	3707	95.19	51554292	33947397	0.01	0.01
Pca_chr1	3330806	3334488	KWZ1.0SPE4	9061748	9058063	3683	3686	97.22	51554292	34989196	0.01	0.01
Pca_chr1	3331649	3341389	KWZ1.0SPE1	41558087	41567866	9741	9780	97	51554292	42661824	0.02	0.02
Pca_chr1	3334516	3339534	KWZ1.0SPE2	12432090	12437130	5019	5041	97.45	51554292	33947397	0.01	0.01
Pca_chr1	3334516	3339534	KWZ1.0SPE4	9056803	9051777	5019	5027	98.13	51554292	34989196	0.01	0.01
Pca_chr1	3339522	3341389	KWZ1.0SPE2	12437364	12439207	1868	1844	93.17	51554292	33947397	0	0.01
Pca_chr1	3339522	3341389	KWZ1.0SPE4	9051543	9049711	1868	1833	94.24	51554292	34989196	0	0.01
Pca_chr1	3341384	3343943	KWZ1.0SPE4	9049935	9047372	2560	2564	91.52	51554292	34989196	0	0.01
Pca_chr1	3360856	3374290	KWZ1.0SPE1	41607283	41620848	13435	13566	96.25	51554292	42661824	0.03	0.03
Pca_chr1	3361540	3383365	KWZ1.0SPE4	9016742	8994856	21826	21887	97.21	51554292	34989196	0.04	0.06
Pca_chr1	3374299	3383365	KWZ1.0SPE1	41621128	41630169	9067	9042	96.96	51554292	42661824	0.02	0.02
Pca_chr1	3383956	3385011	KWZ1.0SPE1	41630214	41631258	1056	1045	97.16	51554292	42661824	0	0
Pca_chr1	3383956	3385422	KWZ1.0SPE4	8994811	8993344	1467	1468	97.42	51554292	34989196	0	0
Pca_chr1	3387085	3396293	KWZ1.0SPE1	41633648	41642839	9209	9192	96.91	51554292	42661824	0.02	0.02
Pca_chr1	3387085	3392959	KWZ1.0SPE4	8991989	8986184	5875	5806	96.62	51554292	34989196	0.01	0.02
Pca_chr1	3392835	3405667	KWZ1.0SPE4	8986165	8973472	12833	12694	96.27	51554292	34989196	0.02	0.04
Pca_chr1	3396324	3405667	KWZ1.0SPE1	41649882	41659089	9344	9208	96.5	51554292	42661824	0.02	0.02
Pca_chr1	3406311	3408489	KWZ1.0SPE1	41659084	41661286	2179	2203	91.44	51554292	42661824	0	0.01
Pca_chr1	3406311	3408489	KWZ1.0SPE4	8973477	8971275	2179	2203	91.44	51554292	34989196	0	0.01
Pca_chr1	3409460	3413571	KWZ1.0SPE4	8922689	8918568	4112	4122	97.34	51554292	34989196	0.01	0.01
Pca_chr1	3424788	3434629	KWZ1.0SPE1	41199603	41209425	9842	9823	96.56	51554292	42661824	0.02	0.02
Pca_chr1	3434625	3437584	KWZ1.0SPE1	41210527	41213484	2960	2958	95.13	51554292	42661824	0.01	0.01
Pca_chr1	3438887	3444887	KWZ1.0SPE1	41215249	41221167	6001	5919	95.79	51554292	42661824	0.01	0.01
Pca_chr1	3445677	3447349	KWZ1.0SPE1	41221164	41222825	1673	1662	95.42	51554292	42661824	0	0
Pca_chr1	3447352	3465813	KWZ1.0SPE1	41222929	41241380	18462	18452	95.9	51554292	42661824	0.04	0.04
Pca_chr1	3460780	3465813	KWZ1.0SPE8	16248183	16243145	5034	5039	96.08	51554292	34141902	0.01	0.01
Pca_chr1	3472124	3478797	KWZ1.0SPE3	1447976	1454688	6674	6713	94.4	51554292	29126079	0.01	0.02
Pca_chr1	3475052	3480016	KWZ1.0SPE1	2348248	2343287	4965	4962	96.16	51554292	42661824	0.01	0.01
Pca_chr1	3488071	3492352	KWZ1.0SPE1	41241376	41245644	4282	4269	99.04	51554292	42661824	0.01	0.01
Pca_chr1	3488071	3492352	KWZ1.0SPE8	16243149	16238893	4282	4257	98.72	51554292	34141902	0.01	0.01
Pca_chr1	3493361	3498341	KWZ1.0SPE1	41245636	41250609	4981	4974	97.9	51554292	42661824	0.01	0.01
Pca_chr1	3493361	3498341	KWZ1.0SPE8	16238901	16233942	4981	4960	97.99	51554292	34141902	0.01	0.01
Pca_chr1	3498911	3502669	KWZ1.0SPE1	41252651	41256399	3759	3749	96.24	51554292	42661824	0.01	0.01
Pca_chr1	3498911	3502669	KWZ1.0SPE8	16231347	16227621	3759	3727	95.94	51554292	34141902	0.01	0.01
Pca_chr1	3503235	3506462	KWZ1.0SPE1	41256511	41259677	3228	3167	94.48	51554292	42661824	0.01	0.01
Pca_chr1	3503235	3506462	KWZ1.0SPE8	16227509	16224337	3228	3173	96.22	51554292	34141902	0.01	0.01
Pca_chr1	3505604	3516399	KWZ1.0SPE1	41269834	41280536	10796	10703	95.06	51554292	42661824	0.02	0.03
Pca_chr1	3505604	3507494	KWZ1.0SPE8	16214164	16212281	1891	1884	96.32	51554292	34141902	0	0.01
Pca_chr1	3508278	3516399	KWZ1.0SPE8	16211872	16203725	8122	8148	96.19	51554292	34141902	0.02	0.02
Pca_chr1	3514070	3518202	KWZ1.0SPE1	41261704	41265834	4133	4131	93.53	51554292	42661824	0.01	0.01
Pca_chr1	3514070	3518202	KWZ1.0SPE8	16222304	16218163	4133	4142	94.14	51554292	34141902	0.01	0.01
Pca_chr1	3518251	3521552	KWZ1.0SPE1	41266007	41269216	3302	3210	91	51554292	42661824	0.01	0.01
Pca_chr1	3518251	3521549	KWZ1.0SPE8	16218002	16214784	3299	3219	91.42	51554292	34141902	0.01	0.01
Pca_chr1	3523060	3525392	KWZ1.0SPE8	16226316	16223975	2333	2342	96.11	51554292	34141902	0	0.01
Pca_chr1	3527083	3530294	KWZ1.0SPE1	41277707	41280946	3212	3240	95.89	51554292	42661824	0.01	0.01
Pca_chr1	3527083	3530294	KWZ1.0SPE8	16206564	16203315	3212	3250	95.57	51554292	34141902	0.01	0.01
Pca_chr1	3534501	3556573	KWZ1.0SPE8	16196959	16174961	22073	21999	97.62	51554292	34141902	0.04	0.06
Pca_chr1	3534908	3556766	KWZ1.0SPE1	41281044	41302827	21859	21784	95.82	51554292	42661824	0.04	0.05
Pca_chr1	3534908	3539450	KWZ1.0SPE8	16203217	16198679	4543	4539	97.93	51554292	34141902	0.01	0.01
Pca_chr1	3557089	3561158	KWZ1.0SPE8	16174712	16170646	4070	4067	95.39	51554292	34141902	0.01	0.01
Pca_chr1	3557365	3566238	KWZ1.0SPE1	41304049	41312894	8874	8846	95.97	51554292	42661824	0.02	0.02
Pca_chr1	3561271	3563334	KWZ1.0SPE8	16170637	16168583	2064	2055	96.39	51554292	34141902	0	0.01
Pca_chr1	3563319	3564277	KWZ1.0SPE8	16168462	16167498	959	965	97.31	51554292	34141902	0	0
Pca_chr1	3564515	3585781	KWZ1.0SPE8	16167316	16145989	21267	21328	98.18	51554292	34141902	0.04	0.06
Pca_chr1	3567074	3576709	KWZ1.0SPE1	41312892	41322509	9636	9618	95.94	51554292	42661824	0.02	0.02
Pca_chr1	3576710	3579237	KWZ1.0SPE1	41323176	41325726	2528	2551	93.11	51554292	42661824	0	0.01
Pca_chr1	3579237	3585460	KWZ1.0SPE1	41325826	41332022	6224	6197	91.26	51554292	42661824	0.01	0.01
Pca_chr1	3585779	3587768	KWZ1.0SPE8	16143543	16141573	1990	1971	96.23	51554292	34141902	0	0.01
Pca_chr1	3588877	3590977	KWZ1.0SPE8	16140550	16138450	2101	2101	96.05	51554292	34141902	0	0.01
Pca_chr1	3596599	3599983	KWZ1.0SPE8	16135550	16132165	3385	3386	94.56	51554292	34141902	0.01	0.01
Pca_chr1	3597195	3606196	KWZ1.0SPE1	41353965	41363023	9002	9059	95.43	51554292	42661824	0.02	0.02
Pca_chr1	3600982	3604548	KWZ1.0SPE8	16131787	16128246	3567	3542	96.47	51554292	34141902	0.01	0.01
Pca_chr1	3610616	3615679	KWZ1.0SPE8	16124504	16119442	5064	5063	95.34	51554292	34141902	0.01	0.01
Pca_chr1	3611861	3613484	KWZ1.0SPE1	41367360	41368983	1624	1624	97.35	51554292	42661824	0	0
Pca_chr1	3620175	3621760	KWZ1.0SPE1	41325762	41324237	1586	1526	90.31	51554292	42661824	0	0
Pca_chr1	3620178	3626608	KWZ1.0SPE8	16118060	16111626	6431	6435	94.36	51554292	34141902	0.01	0.02
Pca_chr1	3620712	3624466	KWZ1.0SPE1	41373099	41376843	3755	3745	96.38	51554292	42661824	0.01	0.01
Pca_chr1	3624461	3626609	KWZ1.0SPE1	41376901	41379059	2149	2159	94.24	51554292	42661824	0	0.01
Pca_chr1	3628064	3636720	KWZ1.0SPE1	41380769	41389476	8657	8708	97.29	51554292	42661824	0.02	0.02
Pca_chr1	3628064	3639506	KWZ1.0SPE8	16108798	16097331	11443	11468	97.39	51554292	34141902	0.02	0.03
Pca_chr1	3636733	3639506	KWZ1.0SPE1	41391164	41393955	2774	2792	97.39	51554292	42661824	0.01	0.01
Pca_chr1	3640847	3645923	KWZ1.0SPE1	41394812	41399877	5077	5066	98.5	51554292	42661824	0.01	0.01
Pca_chr1	3640847	3645923	KWZ1.0SPE8	16096475	16091420	5077	5056	98.35	51554292	34141902	0.01	0.01
Pca_chr1	3647578	3650457	KWZ1.0SPE1	41399873	41402747	2880	2875	90.07	51554292	42661824	0.01	0.01
Pca_chr1	3647578	3657667	KWZ1.0SPE8	16091424	16081381	10090	10044	93.92	51554292	34141902	0.02	0.03
Pca_chr1	3650612	3658873	KWZ1.0SPE1	41402885	41411113	8262	8229	97.06	51554292	42661824	0.02	0.02
Pca_chr1	3661232	3664959	KWZ1.0SPE1	41672851	41669137	3728	3715	90.27	51554292	42661824	0.01	0.01
Pca_chr1	3661236	3664646	KWZ1.0SPE1	41417459	41420863	3411	3405	90.55	51554292	42661824	0.01	0.01
Pca_chr1	3661303	3664580	KWZ1.0SPE2	18829278	18832546	3278	3269	90.37	51554292	33947397	0.01	0.01
Pca_chr1	3661350	3665364	KWZ1.0SPE1	41412058	41416058	4015	4001	92.5	51554292	42661824	0.01	0.01
Pca_chr1	3664754	3675147	KWZ1.0SPE1	41422367	41432777	10394	10411	98.15	51554292	42661824	0.02	0.02
Pca_chr1	3665413	3675824	KWZ1.0SPE8	16079228	16068849	10412	10380	97.24	51554292	34141902	0.02	0.03
Pca_chr1	3675145	3676371	KWZ1.0SPE1	41433140	41434402	1227	1263	93.77	51554292	42661824	0	0
Pca_chr1	3676146	3676371	KWZ1.0SPE8	16068593	16068367	226	227	97.36	51554292	34141902	0	0
Pca_chr1	3677079	3682380	KWZ1.0SPE1	41434399	41439706	5302	5308	97.64	51554292	42661824	0.01	0.01
Pca_chr1	3677079	3678885	KWZ1.0SPE8	16068370	16066622	1807	1749	92.81	51554292	34141902	0	0.01
Pca_chr1	3695619	3699620	KWZ1.0SPE1	41440456	41444404	4002	3949	95.64	51554292	42661824	0.01	0.01
Pca_chr1	3703681	3715015	KWZ1.0SPE1	41441600	41452974	11335	11375	95.53	51554292	42661824	0.02	0.03
Pca_chr1	3706702	3708108	KWZ1.0SPE8	16065717	16064268	1407	1450	90.36	51554292	34141902	0	0
Pca_chr1	3708092	3709498	KWZ1.0SPE8	16064042	16062678	1407	1365	94.12	51554292	34141902	0	0
Pca_chr1	3717944	3719309	KWZ1.0SPE2	12439063	12440432	1366	1370	95.49	51554292	33947397	0	0
Pca_chr1	3724098	3729227	KWZ1.0SPE1	41453000	41458138	5130	5139	98.46	51554292	42661824	0.01	0.01
Pca_chr1	3729222	3740050	KWZ1.0SPE1	41458192	41469013	10829	10822	97.7	51554292	42661824	0.02	0.03
Pca_chr1	3744878	3745691	KWZ1.0SPE1	41470714	41471574	814	861	87.99	51554292	42661824	0	0
Pca_chr1	3745844	3750271	KWZ1.0SPE1	41471730	41476066	4428	4337	94.15	51554292	42661824	0.01	0.01
Pca_chr1	3757534	3759801	KWZ1.0SPE1	41476063	41478370	2268	2308	94.55	51554292	42661824	0	0.01
Pca_chr1	3759799	3767133	KWZ1.0SPE1	41479217	41486585	7335	7369	95.86	51554292	42661824	0.01	0.02
Pca_chr1	3767543	3768963	KWZ1.0SPE1	41486581	41488026	1421	1446	96.62	51554292	42661824	0	0
Pca_chr1	3771854	3783177	KWZ1.0SPE1	41488064	41499385	11324	11322	98.04	51554292	42661824	0.02	0.03
Pca_chr1	3784111	3789507	KWZ1.0SPE1	41504372	41509765	5397	5394	97.03	51554292	42661824	0.01	0.01
Pca_chr1	3790184	3798039	KWZ1.0SPE1	41510485	41518427	7856	7943	92.85	51554292	42661824	0.02	0.02
Pca_chr1	3798414	3799917	KWZ1.0SPE1	41518434	41519897	1504	1464	90.74	51554292	42661824	0	0
Pca_chr1	3802034	3806467	KWZ1.0SPE1	41528484	41532962	4434	4479	94.45	51554292	42661824	0.01	0.01
Pca_chr1	3806463	3808000	KWZ1.0SPE1	41537353	41538902	1538	1550	97.74	51554292	42661824	0	0
Pca_chr1	3806695	3809620	KWZ1.0SPE4	8969006	8966133	2926	2874	89.96	51554292	34989196	0.01	0.01
Pca_chr1	3827548	3830547	KWZ1.0SPE4	5849753	5846714	3000	3040	94.75	51554292	34989196	0.01	0.01
Pca_chr1	3827551	3830545	KWZ1.0SPE8	13125986	13128990	2995	3005	93.72	51554292	34141902	0.01	0.01
Pca_chr1	3830986	3832873	KWZ1.0SPE6	7776059	7774172	1888	1888	96.8	51554292	29111560	0	0.01
Pca_chr1	3830990	3832672	KWZ1.0SPE4	8154451	8152803	1683	1649	95.84	51554292	34989196	0	0
Pca_chr1	3848344	3853534	KWZ1.0SPE8	28869238	28864038	5191	5201	97.75	51554292	34141902	0.01	0.02
Pca_chr1	3848348	3853531	KWZ1.0SPE4	5724096	5729364	5184	5269	96.81	51554292	34989196	0.01	0.02
Pca_chr1	3848348	3853532	KWZ1.0SPE8	10357509	10362698	5185	5190	97.69	51554292	34141902	0.01	0.02
Pca_chr1	3848349	3850074	KWZ1.0SPE2	20756872	20758579	1726	1708	97.46	51554292	33947397	0	0.01
Pca_chr1	3848349	3853531	KWZ1.0SPE6	24414337	24409148	5183	5190	97.71	51554292	29111560	0.01	0.02
Pca_chr1	3848605	3853530	KWZ1.0SPE5	21273348	21278291	4926	4944	96.67	51554292	25691272	0.01	0.02
Pca_chr1	3849784	3853530	KWZ1.0SPE6	16389630	16385872	3747	3759	95.41	51554292	29111560	0.01	0.01
Pca_chr1	3851211	3853530	KWZ1.0SPE2	7235158	7232839	2320	2320	98.75	51554292	33947397	0	0.01
Pca_chr1	3852069	3853532	KWZ1.0SPE2	20758579	20760043	1464	1465	99.18	51554292	33947397	0	0
Pca_chr1	3865385	3867283	KWZ1.0SPE8	19168350	19166439	1899	1912	97.96	51554292	34141902	0	0.01
Pca_chr1	3868489	3876307	KWZ1.0SPE5	22506194	22514010	7819	7817	99.02	51554292	25691272	0.02	0.03
Pca_chr1	3868490	3871091	KWZ1.0SPE4	13653302	13650704	2602	2599	99.31	51554292	34989196	0.01	0.01
Pca_chr1	3868490	3876309	KWZ1.0SPE7	7946359	7938538	7820	7822	98.97	51554292	16872426	0.02	0.05
Pca_chr1	3868491	3875487	KWZ1.0SPE1	26263238	26256236	6997	7003	99.22	51554292	42661824	0.01	0.02
Pca_chr1	3868491	3876308	KWZ1.0SPE3	4965729	4973592	7818	7864	98.89	51554292	29126079	0.02	0.03
Pca_chr1	3868491	3872528	KWZ1.0SPE3	16484449	16488485	4038	4037	99.53	51554292	29126079	0.01	0.01
Pca_chr1	3868491	3876308	KWZ1.0SPE7	11495779	11487948	7818	7832	99.2	51554292	16872426	0.02	0.05
Pca_chr1	3868493	3872509	KWZ1.0SPE4	21955002	21959016	4017	4015	99.65	51554292	34989196	0.01	0.01
Pca_chr1	3868494	3876308	KWZ1.0SPE6	15341294	15349120	7815	7827	99.26	51554292	29111560	0.02	0.03
Pca_chr1	3877025	3878217	KWZ1.0SPE1	41553917	41555107	1193	1191	97.99	51554292	42661824	0	0
Pca_chr1	3894182	3903463	KWZ1.0SPE1	41678686	41687928	9282	9243	97.65	51554292	42661824	0.02	0.02
Pca_chr1	3903817	3905678	KWZ1.0SPE1	41690865	41692723	1862	1859	98.6	51554292	42661824	0	0
Pca_chr1	3906900	3933491	KWZ1.0SPE1	41693721	41720372	26592	26652	98.95	51554292	42661824	0.05	0.06
Pca_chr1	3932453	3934696	KWZ1.0SPE7	4802124	4799900	2244	2225	97.15	51554292	16872426	0	0.01
Pca_chr1	3933924	3936881	KWZ1.0SPE1	41726707	41729708	2958	3002	93.24	51554292	42661824	0.01	0.01
Pca_chr1	3940356	3951798	KWZ1.0SPE1	41747731	41759232	11443	11502	98.62	51554292	42661824	0.02	0.03
Pca_chr1	3951790	3957739	KWZ1.0SPE1	41759475	41765369	5950	5895	96.47	51554292	42661824	0.01	0.01
Pca_chr1	3957894	3958087	KWZ1.0SPE1	41765556	41765751	194	196	96.43	51554292	42661824	0	0
Pca_chr1	3958499	3971719	KWZ1.0SPE1	41767994	41781235	13221	13242	95.18	51554292	42661824	0.03	0.03
Pca_chr1	3971721	3982301	KWZ1.0SPE1	41782345	41792864	10581	10520	97.95	51554292	42661824	0.02	0.02
Pca_chr1	3982822	3984281	KWZ1.0SPE1	41792857	41794297	1460	1441	96.71	51554292	42661824	0	0
Pca_chr1	3986317	3989380	KWZ1.0SPE1	41796023	41799066	3064	3044	94.06	51554292	42661824	0.01	0.01
Pca_chr1	3989373	3998863	KWZ1.0SPE1	41799622	41809214	9491	9593	96.41	51554292	42661824	0.02	0.02
Pca_chr1	4005655	4010562	KWZ1.0SPE1	41809205	41814021	4908	4817	91.23	51554292	42661824	0.01	0.01
Pca_chr1	4012429	4015393	KWZ1.0SPE7	15483090	15480135	2965	2956	98.55	51554292	16872426	0.01	0.02
Pca_chr1	4012430	4015394	KWZ1.0SPE8	9145992	9143051	2965	2942	97.34	51554292	34141902	0.01	0.01
Pca_chr1	4016618	4024894	KWZ1.0SPE1	41817119	41825456	8277	8338	96.37	51554292	42661824	0.02	0.02
Pca_chr1	4025311	4035024	KWZ1.0SPE1	41825449	41835067	9714	9619	96	51554292	42661824	0.02	0.02
Pca_chr1	4035146	4042110	KWZ1.0SPE1	41835070	41842046	6965	6977	94.1	51554292	42661824	0.01	0.02
Pca_chr1	4045088	4060319	KWZ1.0SPE1	41844557	41859834	15232	15278	96.89	51554292	42661824	0.03	0.04
Pca_chr1	4061472	4071088	KWZ1.0SPE1	41859830	41869522	9617	9693	95.86	51554292	42661824	0.02	0.02
Pca_chr1	4078005	4084290	KWZ1.0SPE1	41871644	41877960	6286	6317	98.17	51554292	42661824	0.01	0.01
Pca_chr1	4084287	4086878	KWZ1.0SPE1	41878054	41880698	2592	2645	95.34	51554292	42661824	0.01	0.01
Pca_chr1	4087081	4093619	KWZ1.0SPE1	41880690	41887265	6539	6576	94.11	51554292	42661824	0.01	0.02
Pca_chr1	4094531	4096805	KWZ1.0SPE1	41889932	41892189	2275	2258	95.51	51554292	42661824	0	0.01
Pca_chr1	4097629	4106162	KWZ1.0SPE1	41892713	41901277	8534	8565	96.59	51554292	42661824	0.02	0.02
Pca_chr1	4106162	4109349	KWZ1.0SPE1	41901397	41904585	3188	3189	97.25	51554292	42661824	0.01	0.01
Pca_chr1	4109758	4118072	KWZ1.0SPE1	41904583	41912976	8315	8394	96	51554292	42661824	0.02	0.02
Pca_chr1	4119117	4120682	KWZ1.0SPE1	41914027	41915634	1566	1608	94.04	51554292	42661824	0	0
Pca_chr1	4121017	4124258	KWZ1.0SPE1	41915631	41918925	3242	3295	95.09	51554292	42661824	0.01	0.01
Pca_chr1	4124532	4126946	KWZ1.0SPE1	41918924	41921340	2415	2417	96.66	51554292	42661824	0	0.01
Pca_chr1	4127306	4131718	KWZ1.0SPE1	41921343	41925707	4413	4365	95.29	51554292	42661824	0.01	0.01
Pca_chr1	4132637	4140006	KWZ1.0SPE1	41925688	41933095	7370	7408	97.8	51554292	42661824	0.01	0.02
Pca_chr1	4140984	4170511	KWZ1.0SPE1	41933510	41962980	29528	29471	97.68	51554292	42661824	0.06	0.07
Pca_chr1	4161056	4170511	KWZ1.0SPE1	42661824	42652334	9456	9491	96.81	51554292	42661824	0.02	0.02
Pca_chr1	4170621	4172349	KWZ1.0SPE1	41962984	41964725	1729	1742	96.11	51554292	42661824	0	0
Pca_chr1	4170621	4174792	KWZ1.0SPE1	42652330	42648121	4172	4210	95.72	51554292	42661824	0.01	0.01
Pca_chr1	4172094	4174792	KWZ1.0SPE1	41964720	41967440	2699	2721	95.33	51554292	42661824	0.01	0.01
Pca_chr1	4174795	4184270	KWZ1.0SPE1	41968410	41977850	9476	9441	97.49	51554292	42661824	0.02	0.02
Pca_chr1	4174795	4209040	KWZ1.0SPE1	42647152	42612877	34246	34276	97.41	51554292	42661824	0.07	0.08
Pca_chr1	4184425	4211598	KWZ1.0SPE1	41978989	42006095	27174	27107	97.13	51554292	42661824	0.05	0.06
Pca_chr1	4211879	4213167	KWZ1.0SPE1	42611379	42610074	1289	1306	94.59	51554292	42661824	0	0
Pca_chr1	4213177	4223400	KWZ1.0SPE1	42609740	42599531	10224	10210	95.43	51554292	42661824	0.02	0.02
Pca_chr1	4214175	4223095	KWZ1.0SPE1	42007890	42016783	8921	8894	95.14	51554292	42661824	0.02	0.02
Pca_chr1	4223987	4226616	KWZ1.0SPE1	42017526	42020189	2630	2664	94.84	51554292	42661824	0.01	0.01
Pca_chr1	4224037	4226616	KWZ1.0SPE1	42599533	42596928	2580	2606	94.88	51554292	42661824	0.01	0.01
Pca_chr1	4226743	4236470	KWZ1.0SPE1	42020232	42029954	9728	9723	95.43	51554292	42661824	0.02	0.02
Pca_chr1	4226743	4229388	KWZ1.0SPE1	42596885	42594225	2646	2661	89.13	51554292	42661824	0.01	0.01
Pca_chr1	4229376	4239688	KWZ1.0SPE1	42594131	42583777	10313	10355	95.96	51554292	42661824	0.02	0.02
Pca_chr1	4236485	4267760	KWZ1.0SPE1	42030174	42061549	31276	31376	96.23	51554292	42661824	0.06	0.07
Pca_chr1	4239679	4267700	KWZ1.0SPE1	42583535	42555534	28022	28002	95.63	51554292	42661824	0.05	0.07
Pca_chr1	4269056	4271248	KWZ1.0SPE1	42553592	42551363	2193	2230	94.31	51554292	42661824	0	0.01
Pca_chr1	4271243	4274688	KWZ1.0SPE1	42551072	42547600	3446	3473	95.68	51554292	42661824	0.01	0.01
Pca_chr1	4274686	4277890	KWZ1.0SPE1	42547395	42544260	3205	3136	94.81	51554292	42661824	0.01	0.01
Pca_chr1	4280113	4281558	KWZ1.0SPE1	42541737	42540292	1446	1446	97.72	51554292	42661824	0	0
Pca_chr1	4281582	4300163	KWZ1.0SPE1	42540175	42521429	18582	18747	95.64	51554292	42661824	0.04	0.04
Pca_chr1	4300337	4311891	KWZ1.0SPE1	42521413	42509889	11555	11525	95.79	51554292	42661824	0.02	0.03
Pca_chr1	4311883	4331355	KWZ1.0SPE1	42509204	42489623	19473	19582	95.43	51554292	42661824	0.04	0.05
Pca_chr1	4329822	4334319	KWZ1.0SPE1	42483388	42478860	4498	4529	92.61	51554292	42661824	0.01	0.01
Pca_chr1	4349102	4359291	KWZ1.0SPE1	42445865	42435667	10190	10199	96.74	51554292	42661824	0.02	0.02
Pca_chr1	4349102	4354330	KWZ1.0SPE2	24556405	24551158	5229	5248	96.79	51554292	33947397	0.01	0.02
Pca_chr1	4359291	4372266	KWZ1.0SPE1	42435504	42422561	12976	12944	97.7	51554292	42661824	0.03	0.03
Pca_chr1	4373745	4376432	KWZ1.0SPE1	42422474	42419752	2688	2723	91.59	51554292	42661824	0.01	0.01
Pca_chr1	4376424	4379171	KWZ1.0SPE1	42418904	42416141	2748	2764	97.04	51554292	42661824	0.01	0.01
Pca_chr1	4381850	4386001	KWZ1.0SPE1	42416151	42412025	4152	4127	95.2	51554292	42661824	0.01	0.01
Pca_chr1	4386111	4391408	KWZ1.0SPE1	42412025	42406712	5298	5314	95.9	51554292	42661824	0.01	0.01
Pca_chr1	4394537	4415603	KWZ1.0SPE1	42405717	42384814	21067	20904	95.33	51554292	42661824	0.04	0.05
Pca_chr1	4415776	4420358	KWZ1.0SPE1	42384814	42380251	4583	4564	95.66	51554292	42661824	0.01	0.01
Pca_chr1	4420725	4434017	KWZ1.0SPE1	42380260	42366999	13293	13262	93.87	51554292	42661824	0.03	0.03
Pca_chr1	4442669	4457008	KWZ1.0SPE1	42353566	42339416	14340	14151	95.21	51554292	42661824	0.03	0.03
Pca_chr1	4457239	4459448	KWZ1.0SPE1	42339424	42337193	2210	2232	98.07	51554292	42661824	0	0.01
Pca_chr1	4468289	4470300	KWZ1.0SPE1	42337198	42335182	2012	2017	95.77	51554292	42661824	0	0
Pca_chr1	4470425	4474393	KWZ1.0SPE1	42335182	42331222	3969	3961	96.44	51554292	42661824	0.01	0.01
Pca_chr1	4481105	4483245	KWZ1.0SPE4	29343441	29345610	2141	2170	96.93	51554292	34989196	0	0.01
Pca_chr1	4481106	4482242	KWZ1.0SPE1	6322731	6323866	1137	1136	99.21	51554292	42661824	0	0
Pca_chr1	4484340	4486963	KWZ1.0SPE1	42318497	42315894	2624	2604	96.06	51554292	42661824	0.01	0.01
Pca_chr1	4491182	4494627	KWZ1.0SPE1	42306503	42303084	3446	3420	95.9	51554292	42661824	0.01	0.01
Pca_chr1	4494945	4496096	KWZ1.0SPE1	42302756	42301613	1152	1144	95.42	51554292	42661824	0	0
Pca_chr1	4496253	4502870	KWZ1.0SPE1	42301611	42295014	6618	6598	95.31	51554292	42661824	0.01	0.02
Pca_chr1	4503221	4511486	KWZ1.0SPE1	42295022	42286848	8266	8175	97.56	51554292	42661824	0.02	0.02
Pca_chr1	4514307	4517089	KWZ1.0SPE1	42284830	42282017	2783	2814	97.55	51554292	42661824	0.01	0.01
Pca_chr1	4529953	4533412	KWZ1.0SPE1	41781235	41777754	3460	3482	92.57	51554292	42661824	0.01	0.01
Pca_chr1	4531776	4536483	KWZ1.0SPE1	42277760	42273022	4708	4739	95.08	51554292	42661824	0.01	0.01
Pca_chr1	4537354	4539627	KWZ1.0SPE1	42273669	42271440	2274	2230	95.27	51554292	42661824	0	0.01
Pca_chr1	4547278	4552152	KWZ1.0SPE1	42269487	42264630	4875	4858	97.36	51554292	42661824	0.01	0.01
Pca_chr1	4552147	4554895	KWZ1.0SPE1	42263864	42261102	2749	2763	96.68	51554292	42661824	0.01	0.01
Pca_chr1	4557850	4563658	KWZ1.0SPE1	42258934	42253100	5809	5835	95.26	51554292	42661824	0.01	0.01
Pca_chr1	4563828	4566729	KWZ1.0SPE1	42253095	42250222	2902	2874	93.24	51554292	42661824	0.01	0.01
Pca_chr1	4566729	4570008	KWZ1.0SPE1	42250113	42246850	3280	3264	93.27	51554292	42661824	0.01	0.01
Pca_chr1	4570180	4575555	KWZ1.0SPE1	42246846	42241505	5376	5342	97.94	51554292	42661824	0.01	0.01
Pca_chr1	4576015	4585597	KWZ1.0SPE1	42241509	42231953	9583	9557	97.33	51554292	42661824	0.02	0.02
Pca_chr1	4585714	4590016	KWZ1.0SPE1	42231951	42227613	4303	4339	95.96	51554292	42661824	0.01	0.01
Pca_chr1	4591634	4596671	KWZ1.0SPE1	42225540	42220563	5038	4978	95.73	51554292	42661824	0.01	0.01
Pca_chr1	4599230	4631357	KWZ1.0SPE1	42220383	42188296	32128	32088	97.56	51554292	42661824	0.06	0.08
Pca_chr1	4633467	4636225	KWZ1.0SPE1	42222849	42225624	2759	2776	94.12	51554292	42661824	0.01	0.01
Pca_chr1	4633758	4640076	KWZ1.0SPE1	42185626	42179310	6319	6317	95.69	51554292	42661824	0.01	0.01
Pca_chr1	4644833	4654135	KWZ1.0SPE1	42178392	42169106	9303	9287	98	51554292	42661824	0.02	0.02
Pca_chr1	4654135	4655550	KWZ1.0SPE2	30758600	30760019	1416	1420	98.59	51554292	33947397	0	0
Pca_chr1	4654135	4655550	KWZ1.0SPE3	14014232	14012815	1416	1418	99.22	51554292	29126079	0	0
Pca_chr1	4654136	4655549	KWZ1.0SPE1	23060787	23059370	1414	1418	98.94	51554292	42661824	0	0
Pca_chr1	4654136	4655550	KWZ1.0SPE7	2503989	2502578	1415	1412	98.31	51554292	16872426	0	0.01
Pca_chr1	4655915	4688185	KWZ1.0SPE1	42168494	42136110	32271	32385	97.76	51554292	42661824	0.06	0.08
Pca_chr1	4688182	4690160	KWZ1.0SPE1	42135847	42133816	1979	2032	94.16	51554292	42661824	0	0
Pca_chr1	4690229	4691858	KWZ1.0SPE1	42133818	42132200	1630	1619	95.73	51554292	42661824	0	0
Pca_chr1	4692416	4697127	KWZ1.0SPE1	42128312	42123579	4712	4734	95.47	51554292	42661824	0.01	0.01
Pca_chr1	4712047	4714132	KWZ1.0SPE1	42118004	42115909	2086	2096	94.72	51554292	42661824	0	0
Pca_chr1	4717588	4722634	KWZ1.0SPE1	42111896	42106898	5047	4999	95.96	51554292	42661824	0.01	0.01
Pca_chr1	4723255	4729978	KWZ1.0SPE1	42093738	42086966	6724	6773	97.31	51554292	42661824	0.01	0.02
Pca_chr1	4730432	4736373	KWZ1.0SPE1	42085951	42079996	5942	5956	96.54	51554292	42661824	0.01	0.01
Pca_chr1	4737142	4746435	KWZ1.0SPE1	42070954	42061650	9294	9305	98.74	51554292	42661824	0.02	0.02
Pca_chr1	4751836	4769976	KWZ1.0SPE1	40193776	40211971	18141	18196	98.95	51554292	42661824	0.04	0.04
Pca_chr1	4770106	4775689	KWZ1.0SPE1	40211971	40217562	5584	5592	98.47	51554292	42661824	0.01	0.01
Pca_chr1	4776179	4794463	KWZ1.0SPE1	40219231	40237600	18285	18370	96.64	51554292	42661824	0.04	0.04
Pca_chr1	4800695	4802621	KWZ1.0SPE1	40242882	40244794	1927	1913	91.28	51554292	42661824	0	0
Pca_chr1	4803471	4805497	KWZ1.0SPE1	40244786	40246872	2027	2087	93.45	51554292	42661824	0	0
Pca_chr1	4807317	4812109	KWZ1.0SPE1	40248415	40253316	4793	4902	95.87	51554292	42661824	0.01	0.01
Pca_chr1	4815845	4817294	KWZ1.0SPE1	40253307	40254757	1450	1451	98.69	51554292	42661824	0	0
Pca_chr1	4817289	4824638	KWZ1.0SPE1	40254974	40262401	7350	7428	95.54	51554292	42661824	0.01	0.02
Pca_chr1	4824723	4830079	KWZ1.0SPE1	40262398	40267734	5357	5337	95.2	51554292	42661824	0.01	0.01
Pca_chr1	4830071	4833208	KWZ1.0SPE1	40268535	40271699	3138	3165	98.17	51554292	42661824	0.01	0.01
Pca_chr1	4833324	4838724	KWZ1.0SPE1	40271702	40277092	5401	5391	98.45	51554292	42661824	0.01	0.01
Pca_chr1	4839970	4843009	KWZ1.0SPE1	40278229	40281210	3040	2982	94.46	51554292	42661824	0.01	0.01
Pca_chr1	4843011	4844080	KWZ1.0SPE1	40281860	40282924	1070	1065	97.94	51554292	42661824	0	0
Pca_chr1	4844100	4845769	KWZ1.0SPE1	40283113	40284804	1670	1692	97.52	51554292	42661824	0	0
Pca_chr1	4846817	4853607	KWZ1.0SPE1	40294278	40301141	6791	6864	95.01	51554292	42661824	0.01	0.02
Pca_chr1	4855707	4863156	KWZ1.0SPE1	40304743	40312162	7450	7420	97.7	51554292	42661824	0.01	0.02
Pca_chr1	4864632	4882676	KWZ1.0SPE1	40312963	40330897	18045	17935	97.47	51554292	42661824	0.04	0.04
Pca_chr1	4882667	4900351	KWZ1.0SPE1	40331080	40348926	17685	17847	97.34	51554292	42661824	0.03	0.04
Pca_chr1	4900352	4905088	KWZ1.0SPE1	40349650	40354387	4737	4738	98.42	51554292	42661824	0.01	0.01
Pca_chr1	4905705	4919332	KWZ1.0SPE1	40354387	40368034	13628	13648	97.02	51554292	42661824	0.03	0.03
Pca_chr1	4925440	4932799	KWZ1.0SPE1	40371591	40378886	7360	7296	96.96	51554292	42661824	0.01	0.02
Pca_chr1	4933961	4941562	KWZ1.0SPE1	40378877	40386453	7602	7577	96.13	51554292	42661824	0.01	0.02
Pca_chr1	4947359	4958582	KWZ1.0SPE1	40388424	40399754	11224	11331	94.36	51554292	42661824	0.02	0.03
Pca_chr1	4959294	4972190	KWZ1.0SPE1	40400145	40412977	12897	12833	94.85	51554292	42661824	0.03	0.03
Pca_chr1	4974398	4987018	KWZ1.0SPE1	40942884	40955511	12621	12628	97.41	51554292	42661824	0.02	0.03
Pca_chr1	4995343	5001979	KWZ1.0SPE2	14674628	14681264	6637	6637	96.75	51554292	33947397	0.01	0.02
Pca_chr1	5005060	5008687	KWZ1.0SPE1	40963595	40967190	3628	3596	97.47	51554292	42661824	0.01	0.01
Pca_chr1	5008971	5012726	KWZ1.0SPE1	40967190	40971020	3756	3831	95.2	51554292	42661824	0.01	0.01
Pca_chr1	5010159	5012726	KWZ1.0SPE1	40439786	40442407	2568	2622	95.49	51554292	42661824	0	0.01
Pca_chr1	5012901	5017594	KWZ1.0SPE1	40442404	40447145	4694	4742	96.4	51554292	42661824	0.01	0.01
Pca_chr1	5024436	5032201	KWZ1.0SPE1	40979869	40987664	7766	7796	97.48	51554292	42661824	0.02	0.02
Pca_chr1	5037298	5055517	KWZ1.0SPE1	40464922	40483154	18220	18233	97.14	51554292	42661824	0.04	0.04
Pca_chr1	5037298	5046480	KWZ1.0SPE1	40992024	41001200	9183	9177	97.59	51554292	42661824	0.02	0.02
Pca_chr1	5055830	5061824	KWZ1.0SPE1	40483271	40489305	5995	6035	98.1	51554292	42661824	0.01	0.01
Pca_chr1	5078395	5082525	KWZ1.0SPE1	40509801	40513933	4131	4133	97.78	51554292	42661824	0.01	0.01
Pca_chr1	5110319	5112149	KWZ1.0SPE6	7304294	7302494	1831	1801	95.03	51554292	29111560	0	0.01
Pca_chr1	5120414	5133932	KWZ1.0SPE1	41067131	41080683	13519	13553	96.91	51554292	42661824	0.03	0.03
Pca_chr1	5130429	5139441	KWZ1.0SPE1	40549591	40558757	9013	9167	93.91	51554292	42661824	0.02	0.02
Pca_chr1	5139653	5144632	KWZ1.0SPE1	40558797	40563733	4980	4937	93.83	51554292	42661824	0.01	0.01
Pca_chr1	5139680	5156588	KWZ1.0SPE1	41086699	41103699	16909	17001	95.95	51554292	42661824	0.03	0.04
Pca_chr1	5145833	5157493	KWZ1.0SPE1	40565510	40577112	11661	11603	97.36	51554292	42661824	0.02	0.03
Pca_chr1	5158038	5164533	KWZ1.0SPE1	41105641	41112133	6496	6493	98.72	51554292	42661824	0.01	0.02
Pca_chr1	5158587	5164062	KWZ1.0SPE1	40755055	40749562	5476	5494	98.51	51554292	42661824	0.01	0.01
Pca_chr1	5158589	5161887	KWZ1.0SPE1	39630800	39634098	3299	3299	98.85	51554292	42661824	0.01	0.01
Pca_chr1	5158800	5181259	KWZ1.0SPE1	40578539	40600966	22460	22428	97.39	51554292	42661824	0.04	0.05
Pca_chr1	5164525	5169151	KWZ1.0SPE1	41113165	41117776	4627	4612	98.06	51554292	42661824	0.01	0.01
Pca_chr1	5169142	5178502	KWZ1.0SPE1	41118018	41127368	9361	9351	97.62	51554292	42661824	0.02	0.02
Pca_chr1	5178494	5186985	KWZ1.0SPE1	41127611	41136073	8492	8463	95.78	51554292	42661824	0.02	0.02
Pca_chr1	5182290	5187147	KWZ1.0SPE1	40603388	40608213	4858	4826	95.59	51554292	42661824	0.01	0.01
Pca_chr1	5187147	5203708	KWZ1.0SPE1	40608427	40624977	16562	16551	97.33	51554292	42661824	0.03	0.04
Pca_chr1	5192169	5205788	KWZ1.0SPE1	41141337	41154957	13620	13621	98.47	51554292	42661824	0.03	0.03
Pca_chr1	5207405	5213513	KWZ1.0SPE1	40629642	40635799	6109	6158	95.55	51554292	42661824	0.01	0.01
Pca_chr1	5213508	5217469	KWZ1.0SPE1	40641184	40645192	3962	4009	95.54	51554292	42661824	0.01	0.01
Pca_chr1	5216721	5218957	KWZ1.0SPE1	41168989	41171227	2237	2239	95.92	51554292	42661824	0	0.01
Pca_chr1	5219591	5222633	KWZ1.0SPE1	40647609	40650637	3043	3029	96.22	51554292	42661824	0.01	0.01
Pca_chr1	5228660	5232249	KWZ1.0SPE1	40647316	40650894	3590	3579	94.85	51554292	42661824	0.01	0.01
Pca_chr1	5232726	5236922	KWZ1.0SPE1	40653492	40657685	4197	4194	95.74	51554292	42661824	0.01	0.01
Pca_chr1	5235358	5237324	KWZ1.0SPE1	40667487	40665522	1967	1966	96.25	51554292	42661824	0	0
Pca_chr1	5237372	5240281	KWZ1.0SPE1	40658652	40661537	2910	2886	96.91	51554292	42661824	0.01	0.01
Pca_chr1	5237373	5240289	KWZ1.0SPE1	40664632	40661740	2917	2893	97.05	51554292	42661824	0.01	0.01
Pca_chr1	5240286	5245534	KWZ1.0SPE1	40669426	40674696	5249	5271	97.86	51554292	42661824	0.01	0.01
Pca_chr1	5240287	5245534	KWZ1.0SPE1	39714635	39709370	5248	5266	97.47	51554292	42661824	0.01	0.01
Pca_chr1	5246876	5252698	KWZ1.0SPE1	39709375	39703550	5823	5826	97.84	51554292	42661824	0.01	0.01
Pca_chr1	5246876	5252698	KWZ1.0SPE1	40674691	40680516	5823	5826	97.83	51554292	42661824	0.01	0.01
Pca_chr1	5255078	5260413	KWZ1.0SPE1	39703555	39698132	5336	5424	95.58	51554292	42661824	0.01	0.01
Pca_chr1	5255078	5260413	KWZ1.0SPE1	40680511	40685934	5336	5424	95.58	51554292	42661824	0.01	0.01
Pca_chr1	5260405	5262299	KWZ1.0SPE1	39697888	39696011	1895	1878	97.52	51554292	42661824	0	0
Pca_chr1	5260405	5262299	KWZ1.0SPE1	40686178	40688055	1895	1878	97.52	51554292	42661824	0	0
Pca_chr1	5262290	5288590	KWZ1.0SPE1	39695808	39669342	26301	26467	97.43	51554292	42661824	0.05	0.06
Pca_chr1	5262290	5280200	KWZ1.0SPE1	40688258	40706281	17911	18024	97.44	51554292	42661824	0.03	0.04
Pca_chr1	5280196	5288590	KWZ1.0SPE1	40708044	40716479	8395	8436	98.05	51554292	42661824	0.02	0.02
Pca_chr1	5291819	5293263	KWZ1.0SPE1	39665417	39663968	1445	1450	91.37	51554292	42661824	0	0
Pca_chr1	5291819	5293263	KWZ1.0SPE1	40720404	40721853	1445	1450	91.37	51554292	42661824	0	0
Pca_chr1	5294628	5303856	KWZ1.0SPE1	39663971	39654723	9229	9249	96.29	51554292	42661824	0.02	0.02
Pca_chr1	5294628	5303856	KWZ1.0SPE1	40721850	40731084	9229	9235	96.56	51554292	42661824	0.02	0.02
Pca_chr1	5303857	5306277	KWZ1.0SPE5	5967459	5969881	2421	2423	99.75	51554292	25691272	0	0.01
Pca_chr1	5307302	5309579	KWZ1.0SPE1	40732194	40734449	2278	2256	95.15	51554292	42661824	0	0.01
Pca_chr1	5307329	5309579	KWZ1.0SPE1	39653601	39651364	2251	2238	95.74	51554292	42661824	0	0.01
Pca_chr1	5316215	5331241	KWZ1.0SPE1	39651369	39636294	15027	15076	96.94	51554292	42661824	0.03	0.04
Pca_chr1	5316215	5331241	KWZ1.0SPE1	40734444	40749541	15027	15098	96.71	51554292	42661824	0.03	0.04
Pca_chr1	5330737	5337377	KWZ1.0SPE1	39630766	39624068	6641	6699	97.67	51554292	42661824	0.01	0.02
Pca_chr1	5330966	5337377	KWZ1.0SPE1	40755359	40761817	6412	6459	98.5	51554292	42661824	0.01	0.02
Pca_chr1	5337368	5342079	KWZ1.0SPE1	39623849	39619133	4712	4717	99.22	51554292	42661824	0.01	0.01
Pca_chr1	5337368	5342750	KWZ1.0SPE1	40762059	40767431	5383	5373	98.92	51554292	42661824	0.01	0.01
Pca_chr1	5343636	5348989	KWZ1.0SPE1	39618239	39612908	5354	5332	94.13	51554292	42661824	0.01	0.01
Pca_chr1	5343636	5345304	KWZ1.0SPE1	40767824	40769487	1669	1664	95.43	51554292	42661824	0	0
Pca_chr1	5345296	5348989	KWZ1.0SPE1	40770414	40774088	3694	3675	94.91	51554292	42661824	0.01	0.01
Pca_chr1	5351125	5352485	KWZ1.0SPE1	39612404	39611048	1361	1357	96.92	51554292	42661824	0	0
Pca_chr1	5351125	5356627	KWZ1.0SPE1	40774611	40780210	5503	5600	94.3	51554292	42661824	0.01	0.01
Pca_chr1	5352832	5356360	KWZ1.0SPE1	39611047	39607482	3529	3566	96.37	51554292	42661824	0.01	0.01
Pca_chr1	5357773	5359925	KWZ1.0SPE1	39606063	39603847	2153	2217	90.74	51554292	42661824	0	0.01
Pca_chr1	5357773	5359925	KWZ1.0SPE1	40781156	40783337	2153	2182	92.34	51554292	42661824	0	0.01
Pca_chr1	5360082	5367137	KWZ1.0SPE1	40783337	40790417	7056	7081	94.58	51554292	42661824	0.01	0.02
Pca_chr1	5360087	5364642	KWZ1.0SPE1	39603847	39599214	4556	4634	96.51	51554292	42661824	0.01	0.01
Pca_chr1	5364666	5367137	KWZ1.0SPE1	39599250	39596704	2472	2547	94.9	51554292	42661824	0	0.01
Pca_chr1	5367232	5393243	KWZ1.0SPE1	39596704	39570740	26012	25965	96.16	51554292	42661824	0.05	0.06
Pca_chr1	5367232	5393243	KWZ1.0SPE1	40790417	40816424	26012	26008	96.27	51554292	42661824	0.05	0.06
Pca_chr1	5393433	5397642	KWZ1.0SPE1	40816977	40821104	4210	4128	95.33	51554292	42661824	0.01	0.01
Pca_chr1	5393889	5397642	KWZ1.0SPE1	39569480	39565810	3754	3671	94.95	51554292	42661824	0.01	0.01
Pca_chr1	5402003	5403810	KWZ1.0SPE1	39564114	39562291	1808	1824	96.82	51554292	42661824	0	0
Pca_chr1	5402003	5403810	KWZ1.0SPE1	40822801	40824625	1808	1825	96.71	51554292	42661824	0	0
Pca_chr1	5403809	5405132	KWZ1.0SPE1	39562035	39560716	1324	1320	98.04	51554292	42661824	0	0
Pca_chr1	5403809	5412683	KWZ1.0SPE1	40824881	40833759	8875	8879	97.94	51554292	42661824	0.02	0.02
Pca_chr1	5404493	5412578	KWZ1.0SPE1	39561031	39552994	8086	8038	96.43	51554292	42661824	0.02	0.02
Pca_chr1	5418575	5423260	KWZ1.0SPE1	40841376	40846066	4686	4691	96.28	51554292	42661824	0.01	0.01
Pca_chr1	5421479	5427367	KWZ1.0SPE1	39552436	39546529	5889	5908	96.86	51554292	42661824	0.01	0.01
Pca_chr1	5424244	5426334	KWZ1.0SPE1	40850359	40852433	2091	2075	96.76	51554292	42661824	0	0
Pca_chr1	5430583	5432806	KWZ1.0SPE1	40853957	40856178	2224	2222	97.62	51554292	42661824	0	0.01
Pca_chr1	5431124	5437049	KWZ1.0SPE1	39545310	39539402	5926	5909	98.4	51554292	42661824	0.01	0.01
Pca_chr1	5437334	5443599	KWZ1.0SPE1	39539129	39532885	6266	6245	97.93	51554292	42661824	0.01	0.01
Pca_chr1	5439008	5443599	KWZ1.0SPE1	40860531	40865091	4592	4561	97.65	51554292	42661824	0.01	0.01
Pca_chr1	5443599	5447380	KWZ1.0SPE1	39532793	39529001	3782	3793	97.39	51554292	42661824	0.01	0.01
Pca_chr1	5443599	5447380	KWZ1.0SPE1	40865183	40868964	3782	3782	97.26	51554292	42661824	0.01	0.01
Pca_chr1	5448743	5453837	KWZ1.0SPE1	39528141	39523009	5095	5133	96.21	51554292	42661824	0.01	0.01
Pca_chr1	5448743	5453837	KWZ1.0SPE1	40870588	40875690	5095	5103	95.62	51554292	42661824	0.01	0.01
Pca_chr1	5456123	5460281	KWZ1.0SPE1	39522053	39517895	4159	4159	98.27	51554292	42661824	0.01	0.01
Pca_chr1	5456123	5461363	KWZ1.0SPE1	40876649	40881868	5241	5220	95.76	51554292	42661824	0.01	0.01
Pca_chr1	5460320	5462638	KWZ1.0SPE1	39517692	39515368	2319	2325	98.67	51554292	42661824	0	0.01
Pca_chr1	5461358	5462638	KWZ1.0SPE1	40882732	40884028	1281	1297	96.77	51554292	42661824	0	0
Pca_chr1	5465227	5481962	KWZ1.0SPE1	39513817	39497137	16736	16681	97.97	51554292	42661824	0.03	0.04
Pca_chr1	5465227	5479938	KWZ1.0SPE1	40885552	40900211	14712	14660	97.67	51554292	42661824	0.03	0.03
Pca_chr1	5479931	5483769	KWZ1.0SPE1	40900694	40904539	3839	3846	91.91	51554292	42661824	0.01	0.01
Pca_chr1	5486714	5495949	KWZ1.0SPE1	39492810	39483564	9236	9247	94.95	51554292	42661824	0.02	0.02
Pca_chr1	5486714	5502176	KWZ1.0SPE1	40906100	40921680	15463	15581	98.24	51554292	42661824	0.03	0.04
Pca_chr1	5498217	5504221	KWZ1.0SPE1	39483293	39477265	6005	6029	94.19	51554292	42661824	0.01	0.01
Pca_chr1	5505610	5508759	KWZ1.0SPE1	39477273	39474136	3150	3138	97.37	51554292	42661824	0.01	0.01
Pca_chr1	5508751	5513043	KWZ1.0SPE1	39474013	39469705	4293	4309	95.21	51554292	42661824	0.01	0.01
Pca_chr1	5521196	5524226	KWZ1.0SPE1	39467937	39464909	3031	3029	94.58	51554292	42661824	0.01	0.01
Pca_chr1	5536252	5540704	KWZ1.0SPE6	18330565	18326096	4453	4470	99.04	51554292	29111560	0.01	0.02
Pca_chr1	5549629	5561969	KWZ1.0SPE1	39455289	39443078	12341	12212	94.12	51554292	42661824	0.02	0.03
Pca_chr1	5562272	5564493	KWZ1.0SPE1	39442931	39440688	2222	2244	84.79	51554292	42661824	0	0.01
Pca_chr1	5564477	5569326	KWZ1.0SPE1	39439174	39434539	4850	4636	92.45	51554292	42661824	0.01	0.01
Pca_chr1	5569317	5579387	KWZ1.0SPE1	39428611	39418517	10071	10095	97.19	51554292	42661824	0.02	0.02
Pca_chr1	5579387	5588619	KWZ1.0SPE1	39417394	39408124	9233	9271	96.25	51554292	42661824	0.02	0.02
Pca_chr1	5587451	5589328	KWZ1.0SPE1	39406772	39404917	1878	1856	97.24	51554292	42661824	0	0
Pca_chr1	5595004	5596711	KWZ1.0SPE8	29305538	29303857	1708	1682	90.25	51554292	34141902	0	0
Pca_chr1	5596004	5599335	KWZ1.0SPE1	39401358	39398050	3332	3309	96.85	51554292	42661824	0.01	0.01
Pca_chr1	5601602	5608036	KWZ1.0SPE1	39397998	39391510	6435	6489	97.72	51554292	42661824	0.01	0.02
Pca_chr1	5608269	5631236	KWZ1.0SPE1	39391512	39368516	22968	22997	95.55	51554292	42661824	0.04	0.05
Pca_chr1	5631573	5655749	KWZ1.0SPE1	39368519	39344216	24177	24304	95.72	51554292	42661824	0.05	0.06
Pca_chr1	5656137	5673648	KWZ1.0SPE1	39342539	39325021	17512	17519	94.9	51554292	42661824	0.03	0.04
Pca_chr1	5675167	5695659	KWZ1.0SPE1	39324041	39303653	20493	20389	97.16	51554292	42661824	0.04	0.05
Pca_chr1	5695903	5697942	KWZ1.0SPE1	39303661	39301620	2040	2042	95.65	51554292	42661824	0	0
Pca_chr1	5697938	5705105	KWZ1.0SPE1	39300161	39292939	7168	7223	95.96	51554292	42661824	0.01	0.02
Pca_chr1	5706193	5710695	KWZ1.0SPE1	39291597	39287085	4503	4513	96.93	51554292	42661824	0.01	0.01
Pca_chr1	5710695	5714956	KWZ1.0SPE1	39286902	39282655	4262	4248	97.49	51554292	42661824	0.01	0.01
Pca_chr1	5716582	5725681	KWZ1.0SPE1	39280910	39271827	9100	9084	97.69	51554292	42661824	0.02	0.02
Pca_chr1	5726252	5731304	KWZ1.0SPE1	39271834	39266774	5053	5061	96.22	51554292	42661824	0.01	0.01
Pca_chr1	5732295	5752931	KWZ1.0SPE1	39266781	39246101	20637	20681	97.24	51554292	42661824	0.04	0.05
Pca_chr1	5758807	5762691	KWZ1.0SPE1	39242146	39238312	3885	3835	92.54	51554292	42661824	0.01	0.01
Pca_chr1	5763786	5771839	KWZ1.0SPE1	39238312	39230345	8054	7968	95.8	51554292	42661824	0.02	0.02
Pca_chr1	5772993	5781348	KWZ1.0SPE1	39228501	39220159	8356	8343	97.03	51554292	42661824	0.02	0.02
Pca_chr1	5781645	5783651	KWZ1.0SPE1	39220098	39218089	2007	2010	97.96	51554292	42661824	0	0
Pca_chr1	5783919	5788135	KWZ1.0SPE1	39218093	39213849	4217	4245	95.15	51554292	42661824	0.01	0.01
Pca_chr1	5789318	5793690	KWZ1.0SPE1	39212546	39208217	4373	4330	93.6	51554292	42661824	0.01	0.01
Pca_chr1	5798205	5803232	KWZ1.0SPE1	39203254	39198169	5028	5086	95.31	51554292	42661824	0.01	0.01
Pca_chr1	5803407	5804629	KWZ1.0SPE1	39198181	39196964	1223	1218	94.58	51554292	42661824	0	0
Pca_chr1	5808331	5810671	KWZ1.0SPE1	39193382	39190965	2341	2418	95.08	51554292	42661824	0	0.01
Pca_chr1	5812020	5817566	KWZ1.0SPE1	39188776	39183185	5547	5592	95.11	51554292	42661824	0.01	0.01
Pca_chr1	5816401	5823724	KWZ1.0SPE1	39178717	39171438	7324	7280	96.31	51554292	42661824	0.01	0.02
Pca_chr1	5823718	5826554	KWZ1.0SPE1	39169782	39166971	2837	2812	95.59	51554292	42661824	0.01	0.01
Pca_chr1	5826735	5831186	KWZ1.0SPE1	39166982	39162537	4452	4446	97.89	51554292	42661824	0.01	0.01
Pca_chr1	5831330	5836623	KWZ1.0SPE1	39162537	39157259	5294	5279	96.01	51554292	42661824	0.01	0.01
Pca_chr1	5837849	5840172	KWZ1.0SPE1	39154608	39152302	2324	2307	96.57	51554292	42661824	0	0.01
Pca_chr1	5838140	5839649	KWZ1.0SPE1	38399729	38401241	1510	1513	97.09	51554292	42661824	0	0
Pca_chr1	5842705	5847068	KWZ1.0SPE1	39151293	39146935	4364	4359	97.6	51554292	42661824	0.01	0.01
Pca_chr1	5851289	5854305	KWZ1.0SPE1	39146937	39143992	3017	2946	96.29	51554292	42661824	0.01	0.01
Pca_chr1	5855259	5859768	KWZ1.0SPE1	39143999	39139478	4510	4522	97.84	51554292	42661824	0.01	0.01
Pca_chr1	5860369	5867087	KWZ1.0SPE1	39139489	39132755	6719	6735	95.3	51554292	42661824	0.01	0.02
Pca_chr1	5867261	5869077	KWZ1.0SPE1	39132755	39130931	1817	1825	87.38	51554292	42661824	0	0
Pca_chr1	5873260	5877170	KWZ1.0SPE1	39129770	39125874	3911	3897	91.58	51554292	42661824	0.01	0.01
Pca_chr1	5877632	5880268	KWZ1.0SPE1	39125877	39123245	2637	2633	94.45	51554292	42661824	0.01	0.01
Pca_chr1	5880415	5881916	KWZ1.0SPE1	39123246	39121745	1502	1502	95.42	51554292	42661824	0	0
Pca_chr1	5882089	5897845	KWZ1.0SPE1	39121691	39105945	15757	15747	97.23	51554292	42661824	0.03	0.04
Pca_chr1	5899309	5906224	KWZ1.0SPE1	39105174	39098212	6916	6963	96.74	51554292	42661824	0.01	0.02
Pca_chr1	5906216	5914476	KWZ1.0SPE1	39097984	39089658	8261	8327	95.18	51554292	42661824	0.02	0.02
Pca_chr1	5914474	5916864	KWZ1.0SPE1	39087532	39085174	2391	2359	95.48	51554292	42661824	0	0.01
Pca_chr1	5916861	5933716	KWZ1.0SPE1	39084864	39067893	16856	16972	95.62	51554292	42661824	0.03	0.04
Pca_chr1	5938093	5948585	KWZ1.0SPE1	39067669	39057311	10493	10359	97.05	51554292	42661824	0.02	0.02
Pca_chr1	5949405	5952388	KWZ1.0SPE1	39053091	39050131	2984	2961	93.73	51554292	42661824	0.01	0.01
Pca_chr1	5952387	5953805	KWZ1.0SPE1	39050015	39048634	1419	1382	94.44	51554292	42661824	0	0
Pca_chr1	5953802	5962042	KWZ1.0SPE1	39047671	39039412	8241	8260	97.8	51554292	42661824	0.02	0.02
Pca_chr1	5962034	5964331	KWZ1.0SPE1	39038819	39036543	2298	2277	97.87	51554292	42661824	0	0.01
Pca_chr1	5965185	5967284	KWZ1.0SPE3	10263926	10266024	2100	2099	95.91	51554292	29126079	0	0.01
Pca_chr1	5968004	5983641	KWZ1.0SPE1	39035224	39019641	15638	15584	95.55	51554292	42661824	0.03	0.04
Pca_chr1	5983912	5990778	KWZ1.0SPE1	39018576	39011751	6867	6826	96.73	51554292	42661824	0.01	0.02
Pca_chr1	5995841	6003168	KWZ1.0SPE1	39006647	38999227	7328	7421	95.45	51554292	42661824	0.01	0.02
Pca_chr1	6003368	6016390	KWZ1.0SPE1	38999229	38986246	13023	12984	97.66	51554292	42661824	0.03	0.03
Pca_chr1	6016390	6018026	KWZ1.0SPE1	38986152	38984492	1637	1661	94.07	51554292	42661824	0	0
Pca_chr1	6018606	6021818	KWZ1.0SPE1	38983634	38980379	3213	3256	94.01	51554292	42661824	0.01	0.01
Pca_chr1	6022709	6025478	KWZ1.0SPE1	38978036	38975272	2770	2765	94.19	51554292	42661824	0.01	0.01
Pca_chr1	6039788	6045782	KWZ1.0SPE1	38969628	38963619	5995	6010	97.76	51554292	42661824	0.01	0.01
Pca_chr1	6046025	6055036	KWZ1.0SPE1	38963627	38954600	9012	9028	98.48	51554292	42661824	0.02	0.02
Pca_chr1	6055103	6059040	KWZ1.0SPE1	38954461	38950524	3938	3938	98.07	51554292	42661824	0.01	0.01
Pca_chr1	6060749	6062168	KWZ1.0SPE4	30065649	30067055	1420	1407	97.4	51554292	34989196	0	0
Pca_chr1	6078691	6079912	KWZ1.0SPE1	39935356	39934144	1222	1213	96.33	51554292	42661824	0	0
Pca_chr1	6083512	6086138	KWZ1.0SPE1	38925435	38922773	2627	2663	89.78	51554292	42661824	0.01	0.01
Pca_chr1	6093556	6099938	KWZ1.0SPE1	38939620	38933235	6383	6386	97.26	51554292	42661824	0.01	0.01
Pca_chr1	6125271	6129064	KWZ1.0SPE1	38918190	38914404	3794	3787	94.79	51554292	42661824	0.01	0.01
Pca_chr1	6129064	6139259	KWZ1.0SPE1	38914246	38904104	10196	10143	97.08	51554292	42661824	0.02	0.02
Pca_chr1	6140011	6146817	KWZ1.0SPE1	38904106	38897297	6807	6810	97.81	51554292	42661824	0.01	0.02
Pca_chr1	6148019	6156074	KWZ1.0SPE1	38897307	38889314	8056	7994	97.31	51554292	42661824	0.02	0.02
Pca_chr1	6156657	6159030	KWZ1.0SPE1	38882472	38880120	2374	2353	94.12	51554292	42661824	0	0.01
Pca_chr1	6159393	6166956	KWZ1.0SPE1	38880123	38872571	7564	7553	96.57	51554292	42661824	0.01	0.02
Pca_chr1	6168066	6177500	KWZ1.0SPE1	38871727	38862281	9435	9447	96.01	51554292	42661824	0.02	0.02
Pca_chr1	6178183	6190355	KWZ1.0SPE1	38860988	38848843	12173	12146	97.92	51554292	42661824	0.02	0.03
Pca_chr1	6190542	6204135	KWZ1.0SPE1	38848861	38835323	13594	13539	96.3	51554292	42661824	0.03	0.03
Pca_chr1	6208424	6212488	KWZ1.0SPE1	38835329	38831226	4065	4104	95.78	51554292	42661824	0.01	0.01
Pca_chr1	6212470	6214917	KWZ1.0SPE1	38830995	38828517	2448	2479	94.59	51554292	42661824	0	0.01
Pca_chr1	6215030	6216518	KWZ1.0SPE1	38828316	38826823	1489	1494	94.44	51554292	42661824	0	0
Pca_chr1	6217670	6224680	KWZ1.0SPE1	38826828	38819877	7011	6952	96	51554292	42661824	0.01	0.02
Pca_chr1	6226238	6232496	KWZ1.0SPE1	38818952	38812617	6259	6336	94.8	51554292	42661824	0.01	0.01
Pca_chr1	6232589	6236662	KWZ1.0SPE1	38812487	38808425	4074	4063	97.35	51554292	42661824	0.01	0.01
Pca_chr1	6240043	6241383	KWZ1.0SPE1	10398436	10399775	1341	1340	98.29	51554292	42661824	0	0
Pca_chr1	6242641	6253950	KWZ1.0SPE1	38804784	38793505	11310	11280	93.28	51554292	42661824	0.02	0.03
Pca_chr1	6256150	6258367	KWZ1.0SPE1	38790647	38788439	2218	2209	96.35	51554292	42661824	0	0.01
Pca_chr1	6285361	6289570	KWZ1.0SPE1	38769037	38764837	4210	4201	97.96	51554292	42661824	0.01	0.01
Pca_chr1	6296284	6298579	KWZ1.0SPE1	38758665	38756365	2296	2301	95.71	51554292	42661824	0	0.01
Pca_chr1	6302869	6305191	KWZ1.0SPE1	38756370	38754045	2323	2326	96.6	51554292	42661824	0	0.01
Pca_chr1	6305874	6307602	KWZ1.0SPE4	34139614	34141331	1729	1718	93.33	51554292	34989196	0	0
Pca_chr1	6309446	6337396	KWZ1.0SPE1	38676643	38648817	27951	27827	96.27	51554292	42661824	0.05	0.07
Pca_chr1	6309448	6311083	KWZ1.0SPE8	13437489	13439100	1636	1612	94.21	51554292	34141902	0	0
Pca_chr1	6359708	6366811	KWZ1.0SPE1	38514080	38521225	7104	7146	93.33	51554292	42661824	0.01	0.02
Pca_chr1	6366811	6376611	KWZ1.0SPE1	38523356	38533181	9801	9826	96.35	51554292	42661824	0.02	0.02
Pca_chr1	6377830	6399440	KWZ1.0SPE1	38533645	38555188	21611	21544	96.02	51554292	42661824	0.04	0.05
Pca_chr1	6399431	6401626	KWZ1.0SPE1	38555430	38557596	2196	2167	96.59	51554292	42661824	0	0.01
Pca_chr1	6402089	6412145	KWZ1.0SPE1	38557593	38567676	10057	10084	96.69	51554292	42661824	0.02	0.02
Pca_chr1	6413843	6426874	KWZ1.0SPE1	38569413	38582468	13032	13056	95.15	51554292	42661824	0.03	0.03
Pca_chr1	6426871	6434472	KWZ1.0SPE1	38582118	38589755	7602	7638	94.68	51554292	42661824	0.01	0.02
Pca_chr1	6435416	6459294	KWZ1.0SPE1	38589959	38613891	23879	23933	97.76	51554292	42661824	0.05	0.06
Pca_chr1	6460262	6464241	KWZ1.0SPE1	38615470	38619500	3980	4031	95.12	51554292	42661824	0.01	0.01
Pca_chr1	6464251	6467202	KWZ1.0SPE1	38619652	38622601	2952	2950	97	51554292	42661824	0.01	0.01
Pca_chr1	6467106	6469178	KWZ1.0SPE1	38622602	38624678	2073	2077	96.93	51554292	42661824	0	0
Pca_chr1	6469457	6471103	KWZ1.0SPE1	38624866	38626502	1647	1637	96.3	51554292	42661824	0	0
Pca_chr1	6477881	6480760	KWZ1.0SPE1	38626498	38629427	2880	2930	94.4	51554292	42661824	0.01	0.01
Pca_chr1	6482351	6485909	KWZ1.0SPE1	38630831	38634334	3559	3504	90.72	51554292	42661824	0.01	0.01
Pca_chr1	6486273	6491459	KWZ1.0SPE1	38634481	38639635	5187	5155	95.53	51554292	42661824	0.01	0.01
Pca_chr1	6496622	6502234	KWZ1.0SPE1	38641346	38646900	5613	5555	97.51	51554292	42661824	0.01	0.01
Pca_chr1	6521952	6525504	KWZ1.0SPE1	38494903	38491348	3553	3556	98.48	51554292	42661824	0.01	0.01
Pca_chr1	6526886	6533915	KWZ1.0SPE1	38487550	38480529	7030	7022	95.65	51554292	42661824	0.01	0.02
Pca_chr1	6534029	6566700	KWZ1.0SPE1	38480529	38447889	32672	32641	97.39	51554292	42661824	0.06	0.08
Pca_chr1	6566837	6569253	KWZ1.0SPE1	38447889	38445475	2417	2415	97.81	51554292	42661824	0	0.01
Pca_chr1	6575872	6579128	KWZ1.0SPE1	38430123	38426916	3257	3208	96.2	51554292	42661824	0.01	0.01
Pca_chr1	6575872	6578695	KWZ1.0SPE1	38437172	38434386	2824	2787	96.08	51554292	42661824	0.01	0.01
Pca_chr1	6579228	6587439	KWZ1.0SPE1	38426916	38418744	8212	8173	98.37	51554292	42661824	0.02	0.02
Pca_chr1	6588115	6589943	KWZ1.0SPE1	38418519	38416685	1829	1835	91.32	51554292	42661824	0	0
Pca_chr1	6589949	6593120	KWZ1.0SPE1	38416091	38412896	3172	3196	95.12	51554292	42661824	0.01	0.01
Pca_chr1	6593876	6601179	KWZ1.0SPE1	38411792	38404517	7304	7276	96.41	51554292	42661824	0.01	0.02
Pca_chr1	6601071	6604530	KWZ1.0SPE1	38404771	38401278	3460	3494	96.37	51554292	42661824	0.01	0.01
Pca_chr1	6604847	6619264	KWZ1.0SPE1	38399731	38385313	14418	14419	97.96	51554292	42661824	0.03	0.03
Pca_chr1	6619471	6625970	KWZ1.0SPE1	38385314	38378837	6500	6478	97.16	51554292	42661824	0.01	0.02
Pca_chr1	6625980	6632607	KWZ1.0SPE1	38378461	38371920	6628	6542	96.25	51554292	42661824	0.01	0.02
Pca_chr1	6632788	6643913	KWZ1.0SPE1	38371934	38360858	11126	11077	97.01	51554292	42661824	0.02	0.03
Pca_chr1	6644191	6654823	KWZ1.0SPE1	38360856	38350238	10633	10619	96.9	51554292	42661824	0.02	0.02
Pca_chr1	6654814	6660088	KWZ1.0SPE1	38350078	38344797	5275	5282	98.23	51554292	42661824	0.01	0.01
Pca_chr1	6661447	6667379	KWZ1.0SPE1	38344267	38338305	5933	5963	97.71	51554292	42661824	0.01	0.01
Pca_chr1	6669155	6674884	KWZ1.0SPE1	38337345	38331616	5730	5730	98.22	51554292	42661824	0.01	0.01
Pca_chr1	6677363	6677846	KWZ1.0SPE1	38328326	38327841	484	486	96.71	51554292	42661824	0	0
Pca_chr1	6678104	6692587	KWZ1.0SPE1	38327634	38313124	14484	14511	96.48	51554292	42661824	0.03	0.03
Pca_chr1	6692814	6700367	KWZ1.0SPE1	38313046	38305552	7554	7495	95.96	51554292	42661824	0.01	0.02
Pca_chr1	6700365	6701583	KWZ1.0SPE1	38305420	38304236	1219	1185	92.53	51554292	42661824	0	0
Pca_chr1	6701940	6712000	KWZ1.0SPE1	38304234	38294164	10061	10071	98.4	51554292	42661824	0.02	0.02
Pca_chr1	6712018	6723203	KWZ1.0SPE1	38291674	38280512	11186	11163	96.83	51554292	42661824	0.02	0.03
Pca_chr1	6723337	6735838	KWZ1.0SPE1	38280512	38268004	12502	12509	98.47	51554292	42661824	0.02	0.03
Pca_chr1	6737744	6740753	KWZ1.0SPE1	38266530	38263518	3010	3013	97.98	51554292	42661824	0.01	0.01
Pca_chr1	6740759	6749568	KWZ1.0SPE1	38262957	38254165	8810	8793	97.71	51554292	42661824	0.02	0.02
Pca_chr1	6751870	6760719	KWZ1.0SPE1	38253436	38244566	8850	8871	96.48	51554292	42661824	0.02	0.02
Pca_chr1	6763786	6773347	KWZ1.0SPE1	38237080	38227490	9562	9591	97.31	51554292	42661824	0.02	0.02
Pca_chr1	6774017	6776159	KWZ1.0SPE1	38226271	38224132	2143	2140	96.43	51554292	42661824	0	0.01
Pca_chr1	6776150	6780533	KWZ1.0SPE1	38223889	38219564	4384	4326	95.74	51554292	42661824	0.01	0.01
Pca_chr1	6780531	6788611	KWZ1.0SPE1	38218150	38209960	8081	8191	94.81	51554292	42661824	0.02	0.02
Pca_chr1	6788606	6792614	KWZ1.0SPE1	38209759	38205745	4009	4015	96.73	51554292	42661824	0.01	0.01
Pca_chr1	6793341	6798071	KWZ1.0SPE1	38204255	38199544	4731	4712	96.82	51554292	42661824	0.01	0.01
Pca_chr1	6798814	6810028	KWZ1.0SPE1	38199538	38188366	11215	11173	93.24	51554292	42661824	0.02	0.03
Pca_chr1	6819568	6821760	KWZ1.0SPE1	38186961	38184771	2193	2191	98.09	51554292	42661824	0	0.01
Pca_chr1	6830205	6833093	KWZ1.0SPE1	38187664	38184771	2889	2894	98.07	51554292	42661824	0.01	0.01
Pca_chr1	6833465	6836597	KWZ1.0SPE1	38184745	38181663	3133	3083	94.08	51554292	42661824	0.01	0.01
Pca_chr1	6836748	6837152	KWZ1.0SPE1	38181537	38181143	405	395	82.52	51554292	42661824	0	0
Pca_chr1	6838176	6840341	KWZ1.0SPE1	38180055	38177863	2166	2193	90.31	51554292	42661824	0	0.01
Pca_chr1	6840339	6842729	KWZ1.0SPE1	38176829	38174395	2391	2435	94.21	51554292	42661824	0	0.01
Pca_chr1	6842739	6846348	KWZ1.0SPE1	38174236	38170551	3610	3686	94.22	51554292	42661824	0.01	0.01
Pca_chr1	6846519	6855135	KWZ1.0SPE1	38170560	38161939	8617	8622	97.29	51554292	42661824	0.02	0.02
Pca_chr1	6858568	6867050	KWZ1.0SPE1	38159876	38151376	8483	8501	96.77	51554292	42661824	0.02	0.02
Pca_chr1	6867052	6871047	KWZ1.0SPE1	38151202	38147212	3996	3991	97.38	51554292	42661824	0.01	0.01
Pca_chr1	6871029	6909867	KWZ1.0SPE1	38147024	38108203	38839	38822	96.86	51554292	42661824	0.08	0.09
Pca_chr1	6909917	6915675	KWZ1.0SPE1	38107986	38102250	5759	5737	96.32	51554292	42661824	0.01	0.01
Pca_chr1	6915731	6917080	KWZ1.0SPE1	38102064	38100718	1350	1347	96.09	51554292	42661824	0	0
Pca_chr1	6917321	6920164	KWZ1.0SPE1	38094390	38091508	2844	2883	96.85	51554292	42661824	0.01	0.01
Pca_chr1	6920962	6923931	KWZ1.0SPE1	38091518	38088510	2970	3009	94.71	51554292	42661824	0.01	0.01
Pca_chr1	6923923	6929229	KWZ1.0SPE1	38088267	38082948	5307	5320	97.21	51554292	42661824	0.01	0.01
Pca_chr1	6929462	6934416	KWZ1.0SPE1	38081208	38076299	4955	4910	96.24	51554292	42661824	0.01	0.01
Pca_chr1	6935514	6941814	KWZ1.0SPE1	38075185	38068867	6301	6319	97	51554292	42661824	0.01	0.01
Pca_chr1	6936056	6940287	KWZ1.0SPE1	38068185	38063944	4232	4242	98.02	51554292	42661824	0.01	0.01
Pca_chr1	6943389	6944991	KWZ1.0SPE1	38060972	38059343	1603	1630	94.46	51554292	42661824	0	0
Pca_chr1	6945167	6945724	KWZ1.0SPE1	38059202	38058652	558	551	89.24	51554292	42661824	0	0
Pca_chr1	6947249	6950811	KWZ1.0SPE1	38052598	38049162	3563	3437	94.59	51554292	42661824	0.01	0.01
Pca_chr1	6952750	6956084	KWZ1.0SPE1	38046828	38043568	3335	3261	95.1	51554292	42661824	0.01	0.01
Pca_chr1	6960714	6970599	KWZ1.0SPE1	38039844	38030028	9886	9817	96.91	51554292	42661824	0.02	0.02
Pca_chr1	6971085	6975213	KWZ1.0SPE1	38029451	38025352	4129	4100	95.14	51554292	42661824	0.01	0.01
Pca_chr1	6976770	6983765	KWZ1.0SPE1	38025172	38018161	6996	7012	98.11	51554292	42661824	0.01	0.02
Pca_chr1	6983949	6994788	KWZ1.0SPE1	38018176	38007345	10840	10832	96.39	51554292	42661824	0.02	0.03
Pca_chr1	6994969	6997906	KWZ1.0SPE1	38007363	38004398	2938	2966	94.38	51554292	42661824	0.01	0.01
Pca_chr1	6998327	7001797	KWZ1.0SPE1	38004021	38000464	3471	3558	93.31	51554292	42661824	0.01	0.01
Pca_chr1	7001907	7011093	KWZ1.0SPE1	38000463	37991209	9187	9255	95.85	51554292	42661824	0.02	0.02
Pca_chr1	7012219	7028135	KWZ1.0SPE1	37988979	37973044	15917	15936	95.21	51554292	42661824	0.03	0.04
Pca_chr1	7029186	7049847	KWZ1.0SPE1	37969765	37949096	20662	20670	95.35	51554292	42661824	0.04	0.05
Pca_chr1	7049867	7058361	KWZ1.0SPE1	37945206	37936724	8495	8483	96.13	51554292	42661824	0.02	0.02
Pca_chr1	7059028	7066185	KWZ1.0SPE1	37935815	37928607	7158	7209	96.02	51554292	42661824	0.01	0.02
Pca_chr1	7066961	7072043	KWZ1.0SPE1	37927526	37922445	5083	5082	97.3	51554292	42661824	0.01	0.01
Pca_chr1	7077632	7080725	KWZ1.0SPE1	37900004	37896848	3094	3157	90.69	51554292	42661824	0.01	0.01
Pca_chr1	7080910	7087406	KWZ1.0SPE1	37896865	37890413	6497	6453	96.63	51554292	42661824	0.01	0.02
Pca_chr1	7087402	7096564	KWZ1.0SPE1	37888774	37879580	9163	9195	96.52	51554292	42661824	0.02	0.02
Pca_chr1	7096846	7107684	KWZ1.0SPE1	37879583	37868717	10839	10867	98.13	51554292	42661824	0.02	0.03
Pca_chr1	7115341	7120397	KWZ1.0SPE1	37858201	37853111	5057	5091	98.11	51554292	42661824	0.01	0.01
Pca_chr1	7121906	7133982	KWZ1.0SPE1	37852965	37840909	12077	12057	98.21	51554292	42661824	0.02	0.03
Pca_chr1	7133977	7145926	KWZ1.0SPE1	37839364	37827376	11950	11989	96.26	51554292	42661824	0.02	0.03
Pca_chr1	7147143	7173421	KWZ1.0SPE1	37826449	37800167	26279	26283	98.4	51554292	42661824	0.05	0.06
Pca_chr1	7174888	7193580	KWZ1.0SPE1	37800173	37781503	18693	18671	97.98	51554292	42661824	0.04	0.04
Pca_chr1	7193576	7197444	KWZ1.0SPE1	37780993	37777126	3869	3868	97.99	51554292	42661824	0.01	0.01
Pca_chr1	7197448	7203408	KWZ1.0SPE1	10424944	10419014	5961	5931	98.68	51554292	42661824	0.01	0.01
Pca_chr1	7197855	7201741	KWZ1.0SPE0	4618274	4614385	3887	3890	98.56	51554292	11181211	0.01	0.03
Pca_chr1	7197861	7201288	KWZ1.0SPE4	23553832	23550376	3428	3457	95.51	51554292	34989196	0.01	0.01
Pca_chr1	7204757	7209866	KWZ1.0SPE1	10419023	10413949	5110	5075	98.63	51554292	42661824	0.01	0.01
Pca_chr1	7204794	7209726	KWZ1.0SPE8	16666060	16661146	4933	4915	95.84	51554292	34141902	0.01	0.01
Pca_chr1	7207732	7209833	KWZ1.0SPE0	4614385	4612284	2102	2102	98.34	51554292	11181211	0	0.02
Pca_chr1	7209861	7213073	KWZ1.0SPE1	37777135	37773909	3213	3227	98.42	51554292	42661824	0.01	0.01
Pca_chr1	7213224	7216635	KWZ1.0SPE1	37773912	37770499	3412	3414	96.72	51554292	42661824	0.01	0.01
Pca_chr1	7233425	7242492	KWZ1.0SPE1	37764879	37755908	9068	8972	97.15	51554292	42661824	0.02	0.02
Pca_chr1	7243122	7250589	KWZ1.0SPE1	37755911	37748499	7468	7413	96.04	51554292	42661824	0.01	0.02
Pca_chr1	7254815	7259098	KWZ1.0SPE1	37732762	37728421	4284	4342	95.39	51554292	42661824	0.01	0.01
Pca_chr1	7259197	7262761	KWZ1.0SPE1	37728421	37724873	3565	3549	95.85	51554292	42661824	0.01	0.01
Pca_chr1	7262755	7267406	KWZ1.0SPE1	37723589	37718953	4652	4637	97.58	51554292	42661824	0.01	0.01
Pca_chr1	7288881	7298844	KWZ1.0SPE1	37715924	37705893	9964	10032	94.24	51554292	42661824	0.02	0.02
Pca_chr1	7298897	7301321	KWZ1.0SPE1	37705488	37703076	2425	2413	97.05	51554292	42661824	0	0.01
Pca_chr1	7304299	7308936	KWZ1.0SPE1	37701271	37696631	4638	4641	96.62	51554292	42661824	0.01	0.01
Pca_chr1	7309012	7311176	KWZ1.0SPE1	37696312	37694122	2165	2191	97.03	51554292	42661824	0	0.01
Pca_chr1	7348518	7351841	KWZ1.0SPE1	37681776	37678437	3324	3340	98.24	51554292	42661824	0.01	0.01
Pca_chr1	7350420	7352609	KWZ1.0SPE1	37684776	37682561	2190	2216	95.24	51554292	42661824	0	0.01
Pca_chr1	7353295	7377051	KWZ1.0SPE1	37680269	37656440	23757	23830	97.99	51554292	42661824	0.05	0.06
Pca_chr1	7377092	7380613	KWZ1.0SPE1	37656264	37652677	3522	3588	95.34	51554292	42661824	0.01	0.01
Pca_chr1	7380605	7383706	KWZ1.0SPE1	37652235	37649153	3102	3083	97.52	51554292	42661824	0.01	0.01
Pca_chr1	7384712	7391940	KWZ1.0SPE1	37647901	37640626	7229	7276	96.85	51554292	42661824	0.01	0.02
Pca_chr1	7396151	7400416	KWZ1.0SPE1	37642320	37638031	4266	4290	96.11	51554292	42661824	0.01	0.01
Pca_chr1	7401311	7425217	KWZ1.0SPE1	37638039	37613873	23907	24167	95.9	51554292	42661824	0.05	0.06
Pca_chr1	7421211	7422870	KWZ1.0SPE2	1536401	1534718	1660	1684	89.74	51554292	33947397	0	0
Pca_chr1	7425210	7427945	KWZ1.0SPE1	37613439	37610737	2736	2703	97.63	51554292	42661824	0.01	0.01
Pca_chr1	7427926	7445129	KWZ1.0SPE1	37610521	37593201	17204	17321	95.83	51554292	42661824	0.03	0.04
Pca_chr1	7446584	7447496	KWZ1.0SPE1	37591856	37590933	913	924	91.86	51554292	42661824	0	0
Pca_chr1	7447654	7460380	KWZ1.0SPE1	37590804	37577967	12727	12838	95.87	51554292	42661824	0.02	0.03
Pca_chr1	7461059	7480423	KWZ1.0SPE1	37576797	37557344	19365	19454	97.96	51554292	42661824	0.04	0.05
Pca_chr1	7480423	7496592	KWZ1.0SPE1	37557099	37540922	16170	16178	98.89	51554292	42661824	0.03	0.04
Pca_chr1	7497968	7499894	KWZ1.0SPE1	37540171	37538291	1927	1881	93.84	51554292	42661824	0	0
Pca_chr1	7500045	7502629	KWZ1.0SPE1	37537857	37535239	2585	2619	96.91	51554292	42661824	0.01	0.01
Pca_chr1	7503497	7504785	KWZ1.0SPE1	37533175	37531847	1289	1329	94.02	51554292	42661824	0	0
Pca_chr1	7504776	7512818	KWZ1.0SPE1	37531644	37523641	8043	8004	97.19	51554292	42661824	0.02	0.02
Pca_chr1	7513455	7536288	KWZ1.0SPE1	37522932	37499917	22834	23016	96.6	51554292	42661824	0.04	0.05
Pca_chr1	7537141	7538562	KWZ1.0SPE1	37499779	37498320	1422	1460	93.19	51554292	42661824	0	0
Pca_chr1	7539582	7542642	KWZ1.0SPE1	37494747	37491833	3061	2915	89.29	51554292	42661824	0.01	0.01
Pca_chr1	7542858	7553362	KWZ1.0SPE1	37490104	37479615	10505	10490	94.81	51554292	42661824	0.02	0.02
Pca_chr1	7557203	7560600	KWZ1.0SPE1	37474195	37470842	3398	3354	95.59	51554292	42661824	0.01	0.01
Pca_chr1	7560758	7566666	KWZ1.0SPE1	37470831	37464836	5909	5996	96.9	51554292	42661824	0.01	0.01
Pca_chr1	7566668	7571649	KWZ1.0SPE1	37464689	37459689	4982	5001	97.61	51554292	42661824	0.01	0.01
Pca_chr1	7571639	7573340	KWZ1.0SPE1	37458903	37457173	1702	1731	97.29	51554292	42661824	0	0
Pca_chr1	7573331	7575068	KWZ1.0SPE1	37456622	37454905	1738	1718	97.53	51554292	42661824	0	0
Pca_chr1	7575245	7575428	KWZ1.0SPE1	37454735	37454552	184	184	100	51554292	42661824	0	0
Pca_chr1	7575426	7586465	KWZ1.0SPE1	37454050	37443031	11040	11020	98.25	51554292	42661824	0.02	0.03
Pca_chr1	7586458	7593379	KWZ1.0SPE1	37442431	37435418	6922	7014	97.03	51554292	42661824	0.01	0.02
Pca_chr1	7594981	7597894	KWZ1.0SPE1	37435420	37432497	2914	2924	96.71	51554292	42661824	0.01	0.01
Pca_chr1	7598202	7617727	KWZ1.0SPE1	37432418	37412734	19526	19685	96.08	51554292	42661824	0.04	0.05
Pca_chr1	7617720	7619704	KWZ1.0SPE1	37412449	37410467	1985	1983	97.23	51554292	42661824	0	0
Pca_chr1	7619711	7626877	KWZ1.0SPE1	37410222	37403010	7167	7213	97.74	51554292	42661824	0.01	0.02
Pca_chr1	7631594	7634956	KWZ1.0SPE1	37399481	37396120	3363	3362	96.33	51554292	42661824	0.01	0.01
Pca_chr1	7635544	7638387	KWZ1.0SPE1	37395793	37392963	2844	2831	96.33	51554292	42661824	0.01	0.01
Pca_chr1	7638385	7640671	KWZ1.0SPE1	37391316	37389037	2287	2280	99.13	51554292	42661824	0	0.01
Pca_chr1	7642879	7653080	KWZ1.0SPE1	37386712	37376480	10202	10233	97.3	51554292	42661824	0.02	0.02
Pca_chr1	7656690	7658563	KWZ1.0SPE1	37374630	37376490	1874	1861	91.09	51554292	42661824	0	0
Pca_chr1	7659277	7665061	KWZ1.0SPE1	37376490	37382316	5785	5827	97.13	51554292	42661824	0.01	0.01
Pca_chr1	7675849	7685362	KWZ1.0SPE1	37373625	37364087	9514	9539	97.89	51554292	42661824	0.02	0.02
Pca_chr1	7685869	7699819	KWZ1.0SPE1	37362665	37348676	13951	13990	97.54	51554292	42661824	0.03	0.03
Pca_chr1	7699893	7706357	KWZ1.0SPE1	37348681	37342240	6465	6442	97.11	51554292	42661824	0.01	0.02
Pca_chr1	7712074	7720317	KWZ1.0SPE1	37337377	37329214	8244	8164	96.95	51554292	42661824	0.02	0.02
Pca_chr1	7722242	7724769	KWZ1.0SPE1	37327156	37324633	2528	2524	97.67	51554292	42661824	0	0.01
Pca_chr1	7725081	7731812	KWZ1.0SPE1	37324632	37317897	6732	6736	96.73	51554292	42661824	0.01	0.02
Pca_chr1	7732153	7760408	KWZ1.0SPE1	37317904	37289560	28256	28345	97.37	51554292	42661824	0.05	0.07
Pca_chr1	7763783	7766932	KWZ1.0SPE1	37286403	37289527	3150	3125	97.22	51554292	42661824	0.01	0.01
Pca_chr1	7769008	7773382	KWZ1.0SPE1	37289527	37285179	4375	4349	97.42	51554292	42661824	0.01	0.01
Pca_chr1	7773599	7776890	KWZ1.0SPE1	37285187	37281889	3292	3299	93.11	51554292	42661824	0.01	0.01
Pca_chr1	7776890	7778035	KWZ1.0SPE1	37281795	37280625	1146	1171	96.67	51554292	42661824	0	0
Pca_chr1	7778935	7788679	KWZ1.0SPE1	37279229	37269492	9745	9738	97.02	51554292	42661824	0.02	0.02
Pca_chr1	7788835	7798604	KWZ1.0SPE1	37269492	37259617	9770	9876	94.91	51554292	42661824	0.02	0.02
Pca_chr1	7799054	7803249	KWZ1.0SPE1	37259482	37255214	4196	4269	93.66	51554292	42661824	0.01	0.01
Pca_chr1	7803421	7810816	KWZ1.0SPE1	37255228	37247834	7396	7395	96.91	51554292	42661824	0.01	0.02
Pca_chr1	7810984	7826507	KWZ1.0SPE1	37247798	37232318	15524	15481	99.01	51554292	42661824	0.03	0.04
Pca_chr1	7830308	7844319	KWZ1.0SPE1	37232090	37218027	14012	14064	96.23	51554292	42661824	0.03	0.03
Pca_chr1	7845003	7847398	KWZ1.0SPE1	37215396	37213023	2396	2374	93.18	51554292	42661824	0	0.01
Pca_chr1	7847656	7854021	KWZ1.0SPE1	37210999	37204634	6366	6366	98.62	51554292	42661824	0.01	0.01
Pca_chr1	7854017	7855246	KWZ1.0SPE1	37204383	37203153	1230	1231	98.29	51554292	42661824	0	0
Pca_chr1	7856306	7857769	KWZ1.0SPE1	37203155	37201703	1464	1453	96.4	51554292	42661824	0	0
Pca_chr1	7860676	7863078	KWZ1.0SPE1	37186117	37183751	2403	2367	91.56	51554292	42661824	0	0.01
Pca_chr1	7883169	7886722	KWZ1.0SPE1	37174825	37171293	3554	3533	95.68	51554292	42661824	0.01	0.01
Pca_chr1	7911158	7912519	KWZ1.0SPE1	37154895	37153574	1362	1322	90.86	51554292	42661824	0	0
Pca_chr1	7912511	7915456	KWZ1.0SPE1	37152757	37149748	2946	3010	94.55	51554292	42661824	0.01	0.01
Pca_chr1	7915514	7923788	KWZ1.0SPE1	37149389	37141127	8275	8263	96.45	51554292	42661824	0.02	0.02
Pca_chr1	7923785	7928484	KWZ1.0SPE1	37140157	37135451	4700	4707	95.98	51554292	42661824	0.01	0.01
Pca_chr1	7937333	7938767	KWZ1.0SPE1	37129696	37128319	1435	1378	93.06	51554292	42661824	0	0
Pca_chr1	7939762	7940573	KWZ1.0SPE1	37127007	37126206	812	802	96.43	51554292	42661824	0	0
Pca_chr1	7940930	7944092	KWZ1.0SPE1	37125866	37122683	3163	3184	95.85	51554292	42661824	0.01	0.01
Pca_chr1	7944928	7946308	KWZ1.0SPE1	37122618	37121232	1381	1387	97.48	51554292	42661824	0	0
Pca_chr1	7953189	7956768	KWZ1.0SPE1	37114015	37110509	3580	3507	95.85	51554292	42661824	0.01	0.01
Pca_chr1	7960333	7965702	KWZ1.0SPE1	37107074	37101625	5370	5450	94.22	51554292	42661824	0.01	0.01
Pca_chr1	7968789	7972393	KWZ1.0SPE4	10562023	10565660	3605	3638	97.8	51554292	34989196	0.01	0.01
Pca_chr1	7968790	7972393	KWZ1.0SPE6	25317805	25321413	3604	3609	97.82	51554292	29111560	0.01	0.01
Pca_chr1	7968790	7972392	KWZ1.0SPE7	1195448	1199076	3603	3629	97.88	51554292	16872426	0.01	0.02
Pca_chr1	7972393	7975860	KWZ1.0SPE1	37098330	37094823	3468	3508	95.78	51554292	42661824	0.01	0.01
Pca_chr1	8001856	8003685	KWZ1.0SPE1	37089092	37087279	1830	1814	92.67	51554292	42661824	0	0
Pca_chr1	8006430	8011037	KWZ1.0SPE1	37082163	37077539	4608	4625	96.56	51554292	42661824	0.01	0.01
Pca_chr1	8011028	8012503	KWZ1.0SPE1	37076150	37074668	1476	1483	98.45	51554292	42661824	0	0
Pca_chr1	8012949	8016863	KWZ1.0SPE1	37074671	37070722	3915	3950	95.28	51554292	42661824	0.01	0.01
Pca_chr1	8023487	8027085	KWZ1.0SPE1	37067313	37063750	3599	3564	94.92	51554292	42661824	0.01	0.01
Pca_chr1	8028137	8032232	KWZ1.0SPE1	37063754	37059559	4096	4196	93.19	51554292	42661824	0.01	0.01
Pca_chr1	8033269	8036737	KWZ1.0SPE1	37059568	37056095	3469	3474	96.14	51554292	42661824	0.01	0.01
Pca_chr1	8039726	8045557	KWZ1.0SPE1	37054912	37049122	5832	5791	90.45	51554292	42661824	0.01	0.01
Pca_chr1	8053220	8057462	KWZ1.0SPE1	37048494	37044246	4243	4249	98.8	51554292	42661824	0.01	0.01
Pca_chr1	8058984	8065530	KWZ1.0SPE1	37043228	37036485	6547	6744	92.45	51554292	42661824	0.01	0.02
Pca_chr1	8065528	8071172	KWZ1.0SPE1	37036284	37030612	5645	5673	96.26	51554292	42661824	0.01	0.01
Pca_chr1	8071415	8080202	KWZ1.0SPE1	37030613	37021816	8788	8798	96.4	51554292	42661824	0.02	0.02
Pca_chr1	8081355	8123801	KWZ1.0SPE1	37021823	36979428	42447	42396	96.6	51554292	42661824	0.08	0.1
Pca_chr1	8123804	8138492	KWZ1.0SPE1	36963659	36948882	14689	14778	98.32	51554292	42661824	0.03	0.03
Pca_chr1	8139926	8141238	KWZ1.0SPE1	36945504	36944192	1313	1313	99.01	51554292	42661824	0	0
Pca_chr1	8143302	8145702	KWZ1.0SPE1	36943189	36940820	2401	2370	96.81	51554292	42661824	0	0.01
Pca_chr1	8146101	8147477	KWZ1.0SPE1	36940826	36939468	1377	1359	97.24	51554292	42661824	0	0
Pca_chr1	8152892	8156037	KWZ1.0SPE1	36936026	36939119	3146	3094	94.93	51554292	42661824	0.01	0.01
Pca_chr1	8161626	8163646	KWZ1.0SPE1	36939468	36941474	2021	2007	97.68	51554292	42661824	0	0
Pca_chr1	8165027	8167441	KWZ1.0SPE1	36933234	36930814	2415	2421	96.43	51554292	42661824	0	0.01
Pca_chr1	8167439	8173812	KWZ1.0SPE1	36926168	36919815	6374	6354	95.13	51554292	42661824	0.01	0.01
Pca_chr1	8174542	8181735	KWZ1.0SPE1	36919821	36912758	7194	7064	93.49	51554292	42661824	0.01	0.02
Pca_chr1	8181909	8189327	KWZ1.0SPE1	36912735	36905365	7419	7371	94.09	51554292	42661824	0.01	0.02
Pca_chr1	8189328	8195020	KWZ1.0SPE1	36905241	36899612	5693	5630	95.65	51554292	42661824	0.01	0.01
Pca_chr1	8196013	8205520	KWZ1.0SPE1	36899619	36890058	9508	9562	95.77	51554292	42661824	0.02	0.02
Pca_chr1	8207598	8209304	KWZ1.0SPE1	36889432	36887749	1707	1684	93.87	51554292	42661824	0	0
Pca_chr1	8210337	8212168	KWZ1.0SPE1	36888189	36886358	1832	1832	96.2	51554292	42661824	0	0
Pca_chr1	8216791	8230381	KWZ1.0SPE1	36879463	36865831	13591	13633	95.69	51554292	42661824	0.03	0.03
Pca_chr1	8230774	8245598	KWZ1.0SPE1	36865790	36850937	14825	14854	97.23	51554292	42661824	0.03	0.03
Pca_chr1	8247128	8263815	KWZ1.0SPE1	36850594	36833870	16688	16725	97.61	51554292	42661824	0.03	0.04
Pca_chr1	8263992	8278070	KWZ1.0SPE1	36833138	36818999	14079	14140	96.76	51554292	42661824	0.03	0.03
Pca_chr1	8278518	8284369	KWZ1.0SPE1	36819008	36813136	5852	5873	96.2	51554292	42661824	0.01	0.01
Pca_chr1	8287081	8300166	KWZ1.0SPE1	36811861	36798740	13086	13122	96.9	51554292	42661824	0.03	0.03
Pca_chr1	8301765	8328421	KWZ1.0SPE1	36796769	36769980	26657	26790	96.96	51554292	42661824	0.05	0.06
Pca_chr1	8328947	8331808	KWZ1.0SPE1	36769169	36766280	2862	2890	97.2	51554292	42661824	0.01	0.01
Pca_chr1	8331801	8344015	KWZ1.0SPE1	36765259	36753061	12215	12199	97	51554292	42661824	0.02	0.03
Pca_chr1	8345561	8347153	KWZ1.0SPE1	36751921	36750327	1593	1595	98.12	51554292	42661824	0	0
Pca_chr1	8347383	8348486	KWZ1.0SPE1	36750332	36749248	1104	1085	95.75	51554292	42661824	0	0
Pca_chr1	8348692	8348988	KWZ1.0SPE1	36749057	36748758	297	300	88.24	51554292	42661824	0	0
Pca_chr1	8350126	8353758	KWZ1.0SPE1	36748209	36744583	3633	3627	97.89	51554292	42661824	0.01	0.01
Pca_chr1	8354088	8359452	KWZ1.0SPE1	36744591	36739231	5365	5361	97.75	51554292	42661824	0.01	0.01
Pca_chr1	8360724	8371161	KWZ1.0SPE1	36739129	36728673	10438	10457	96.81	51554292	42661824	0.02	0.02
Pca_chr1	8371577	8388886	KWZ1.0SPE1	36727648	36710319	17310	17330	97.01	51554292	42661824	0.03	0.04
Pca_chr1	8388870	8391073	KWZ1.0SPE1	36704401	36702177	2204	2225	91.09	51554292	42661824	0	0.01
Pca_chr1	8391252	8406960	KWZ1.0SPE1	36701967	36686204	15709	15764	94.61	51554292	42661824	0.03	0.04
Pca_chr1	8407203	8418038	KWZ1.0SPE1	36686203	36675421	10836	10783	95.9	51554292	42661824	0.02	0.03
Pca_chr1	8419317	8425112	KWZ1.0SPE1	36674149	36668396	5796	5754	93.09	51554292	42661824	0.01	0.01
Pca_chr1	8425114	8437554	KWZ1.0SPE1	36668105	36655700	12441	12406	97.5	51554292	42661824	0.02	0.03
Pca_chr1	8437964	8464419	KWZ1.0SPE1	36655689	36629294	26456	26396	97.27	51554292	42661824	0.05	0.06
Pca_chr1	8464413	8474077	KWZ1.0SPE1	36627903	36618262	9665	9642	96.9	51554292	42661824	0.02	0.02
Pca_chr1	8475444	8480382	KWZ1.0SPE1	36616920	36611937	4939	4984	97.55	51554292	42661824	0.01	0.01
Pca_chr1	8480757	8482940	KWZ1.0SPE1	36611941	36609779	2184	2163	92.44	51554292	42661824	0	0.01
Pca_chr1	8486284	8490856	KWZ1.0SPE1	36608878	36604435	4573	4444	94.06	51554292	42661824	0.01	0.01
Pca_chr1	8493275	8500644	KWZ1.0SPE1	36604442	36597044	7370	7399	97.99	51554292	42661824	0.01	0.02
Pca_chr1	8501017	8503370	KWZ1.0SPE1	36595802	36593419	2354	2384	93.88	51554292	42661824	0	0.01
Pca_chr1	8503364	8504873	KWZ1.0SPE2	16560580	16562091	1510	1512	99.01	51554292	33947397	0	0
Pca_chr1	8503367	8504868	KWZ1.0SPE1	4259082	4257581	1502	1502	99.27	51554292	42661824	0	0
Pca_chr1	8503367	8504866	KWZ1.0SPE7	10789956	10788453	1500	1504	98.8	51554292	16872426	0	0.01
Pca_chr1	8504867	8516142	KWZ1.0SPE1	36593427	36582191	11276	11237	95.66	51554292	42661824	0.02	0.03
Pca_chr1	8516492	8520779	KWZ1.0SPE1	36582189	36577911	4288	4279	97.57	51554292	42661824	0.01	0.01
Pca_chr1	8520908	8553393	KWZ1.0SPE1	36577907	36545290	32486	32618	96.78	51554292	42661824	0.06	0.08
Pca_chr1	8553649	8553713	KWZ1.0SPE1	36545064	36545002	65	63	89.23	51554292	42661824	0	0
Pca_chr1	8554314	8555808	KWZ1.0SPE4	34038880	34037386	1495	1495	99.93	51554292	34989196	0	0
Pca_chr1	8560343	8577123	KWZ1.0SPE1	35848170	35831440	16781	16731	99.22	51554292	42661824	0.03	0.04
Pca_chr1	8595499	8605921	KWZ1.0SPE4	13696103	13706480	10423	10378	96.23	51554292	34989196	0.02	0.03
Pca_chr1	8600701	8606311	KWZ1.0SPE7	510846	505175	5611	5672	96.08	51554292	16872426	0.01	0.03
Pca_chr1	8609865	8611597	KWZ1.0SPE1	36505673	36503948	1733	1726	96.66	51554292	42661824	0	0
Pca_chr1	8619040	8624404	KWZ1.0SPE6	8458873	8464268	5365	5396	96.5	51554292	29111560	0.01	0.02
Pca_chr1	8624407	8625569	KWZ1.0SPE6	8464770	8465927	1163	1158	97.51	51554292	29111560	0	0
Pca_chr1	8625708	8630322	KWZ1.0SPE6	8465806	8470400	4615	4595	96.67	51554292	29111560	0.01	0.02
Pca_chr1	8630138	8632747	KWZ1.0SPE6	8471012	8473621	2610	2610	94.06	51554292	29111560	0.01	0.01
Pca_chr1	8632743	8636282	KWZ1.0SPE6	8474539	8478087	3540	3549	97.89	51554292	29111560	0.01	0.01
Pca_chr1	8636358	8638353	KWZ1.0SPE6	8479551	8481573	1996	2023	96.84	51554292	29111560	0	0.01
Pca_chr1	8642155	8646305	KWZ1.0SPE6	13916274	13912128	4151	4147	99.64	51554292	29111560	0.01	0.01
Pca_chr1	8653128	8654784	KWZ1.0SPE0	7421596	7423271	1657	1676	93.31	51554292	11181211	0	0.01
Pca_chr1	8681700	8685383	KWZ1.0SPE1	36411904	36408236	3684	3669	93.27	51554292	42661824	0.01	0.01
Pca_chr1	8682209	8685485	KWZ1.0SPE1	35823656	35820300	3277	3357	94.38	51554292	42661824	0.01	0.01
Pca_chr1	8685697	8688175	KWZ1.0SPE1	35818800	35816318	2479	2483	99.03	51554292	42661824	0	0.01
Pca_chr1	8688175	8692780	KWZ1.0SPE1	35814552	35809969	4606	4584	98.09	51554292	42661824	0.01	0.01
Pca_chr1	8708517	8709958	KWZ1.0SPE1	36382893	36381457	1442	1437	96.88	51554292	42661824	0	0
Pca_chr1	8710258	8712383	KWZ1.0SPE1	36381164	36378996	2126	2169	96.22	51554292	42661824	0	0.01
Pca_chr1	8716864	8718151	KWZ1.0SPE1	36376138	36374893	1288	1246	94.57	51554292	42661824	0	0
Pca_chr1	8718152	8720850	KWZ1.0SPE1	36374785	36372076	2699	2710	96.35	51554292	42661824	0.01	0.01
Pca_chr1	8720966	8721029	KWZ1.0SPE1	36371975	36371913	64	63	93.75	51554292	42661824	0	0
Pca_chr1	8725685	8727846	KWZ1.0SPE8	28701996	28699844	2162	2153	98.57	51554292	34141902	0	0.01
Pca_chr1	8762181	8784101	KWZ1.0SPE1	36324542	36302543	21921	22000	98.19	51554292	42661824	0.04	0.05
Pca_chr1	8785693	8801073	KWZ1.0SPE1	36302543	36287130	15381	15414	97.67	51554292	42661824	0.03	0.04
Pca_chr1	8801298	8818055	KWZ1.0SPE1	36287145	36270278	16758	16868	97.44	51554292	42661824	0.03	0.04
Pca_chr1	8818196	8840843	KWZ1.0SPE1	36269467	36246814	22648	22654	96.63	51554292	42661824	0.04	0.05
Pca_chr1	8841130	8843843	KWZ1.0SPE1	36246816	36244067	2714	2750	94.11	51554292	42661824	0.01	0.01
Pca_chr1	8843849	8847095	KWZ1.0SPE1	36243960	36240735	3247	3226	91.78	51554292	42661824	0.01	0.01
Pca_chr1	8847919	8850897	KWZ1.0SPE1	36240124	36237062	2979	3063	93.99	51554292	42661824	0.01	0.01
Pca_chr1	8851461	8864212	KWZ1.0SPE1	36237064	36224268	12752	12797	97.82	51554292	42661824	0.02	0.03
Pca_chr1	8869070	8873970	KWZ1.0SPE1	36224273	36219370	4901	4904	98.78	51554292	42661824	0.01	0.01
Pca_chr1	8875027	8881989	KWZ1.0SPE1	36219373	36212488	6963	6886	94.96	51554292	42661824	0.01	0.02
Pca_chr1	8881988	8885161	KWZ1.0SPE1	36212287	36209157	3174	3131	96.7	51554292	42661824	0.01	0.01
Pca_chr1	8892572	8904164	KWZ1.0SPE1	36205340	36193704	11593	11637	96	51554292	42661824	0.02	0.03
Pca_chr1	8904336	8907248	KWZ1.0SPE1	36193713	36190782	2913	2932	96.13	51554292	42661824	0.01	0.01
Pca_chr1	8907256	8925367	KWZ1.0SPE1	36190885	36172677	18112	18209	97.1	51554292	42661824	0.04	0.04
Pca_chr1	8933222	8941739	KWZ1.0SPE1	36167510	36159006	8518	8505	98.81	51554292	42661824	0.02	0.02
Pca_chr1	8943172	8954415	KWZ1.0SPE1	36157067	36145819	11244	11249	97.97	51554292	42661824	0.02	0.03
Pca_chr1	8945188	8957905	KWZ1.0SPE1	36145560	36132878	12718	12683	97.08	51554292	42661824	0.02	0.03
Pca_chr1	8958001	8961141	KWZ1.0SPE1	36132878	36129733	3141	3146	97.46	51554292	42661824	0.01	0.01
Pca_chr1	8986356	8988772	KWZ1.0SPE4	8113982	8116399	2417	2418	95.57	51554292	34989196	0	0.01
Pca_chr1	9001495	9004855	KWZ1.0SPE1	4061758	4058394	3361	3365	98.19	51554292	42661824	0.01	0.01
Pca_chr1	9001495	9003421	KWZ1.0SPE5	24743250	24745178	1927	1929	99.07	51554292	25691272	0	0.01
Pca_chr1	9001496	9004855	KWZ1.0SPE3	15017121	15013762	3360	3360	98.69	51554292	29126079	0.01	0.01
Pca_chr1	9005594	9009021	KWZ1.0SPE1	36127478	36124066	3428	3413	97.18	51554292	42661824	0.01	0.01
Pca_chr1	9006337	9012068	KWZ1.0SPE1	35703017	35708775	5732	5759	94.88	51554292	42661824	0.01	0.01
Pca_chr1	9009574	9011483	KWZ1.0SPE1	36124048	36122151	1910	1898	95.83	51554292	42661824	0	0
Pca_chr1	9014324	9021057	KWZ1.0SPE1	36119659	36112916	6734	6744	97.1	51554292	42661824	0.01	0.02
Pca_chr1	9021055	9023165	KWZ1.0SPE1	36113112	36110970	2111	2143	93.31	51554292	42661824	0	0.01
Pca_chr1	9024218	9025954	KWZ1.0SPE1	36110977	36109276	1737	1702	92.76	51554292	42661824	0	0
Pca_chr1	9026916	9029683	KWZ1.0SPE1	36109278	36106545	2768	2734	94.25	51554292	42661824	0.01	0.01
Pca_chr1	9029681	9034764	KWZ1.0SPE1	36106372	36101182	5084	5191	95.87	51554292	42661824	0.01	0.01
Pca_chr1	9040215	9041849	KWZ1.0SPE1	36089381	36087696	1635	1686	93.21	51554292	42661824	0	0
Pca_chr1	9043089	9045012	KWZ1.0SPE1	36085899	36083977	1924	1923	96.37	51554292	42661824	0	0
Pca_chr1	9045006	9047166	KWZ1.0SPE1	36079416	36077243	2161	2174	96.83	51554292	42661824	0	0.01
Pca_chr1	9048278	9051896	KWZ1.0SPE1	36077248	36073588	3619	3661	95.29	51554292	42661824	0.01	0.01
Pca_chr1	9052235	9053792	KWZ1.0SPE1	36073242	36071696	1558	1547	90.41	51554292	42661824	0	0
Pca_chr1	9055318	9058379	KWZ1.0SPE1	36067223	36064175	3062	3049	95.48	51554292	42661824	0.01	0.01
Pca_chr1	9059573	9061013	KWZ1.0SPE1	36063389	36061925	1441	1465	95.19	51554292	42661824	0	0
Pca_chr1	9062282	9067550	KWZ1.0SPE1	36061066	36055855	5269	5212	96.25	51554292	42661824	0.01	0.01
Pca_chr1	9067773	9068156	KWZ1.0SPE1	36055642	36055206	384	437	82.42	51554292	42661824	0	0
Pca_chr1	9068308	9068517	KWZ1.0SPE1	36055074	36054863	210	212	92.45	51554292	42661824	0	0
Pca_chr1	9070912	9072927	KWZ1.0SPE1	36049618	36047582	2016	2037	96.81	51554292	42661824	0	0
Pca_chr1	9071365	9076484	KWZ1.0SPE1	35809868	35804740	5120	5129	98.64	51554292	42661824	0.01	0.01
Pca_chr1	9076318	9078874	KWZ1.0SPE6	17053315	17055874	2557	2560	92.91	51554292	29111560	0	0.01
Pca_chr1	9076319	9078874	KWZ1.0SPE0	412584	415144	2556	2561	93.02	51554292	11181211	0	0.02
Pca_chr1	9076320	9078874	KWZ1.0SPE7	13098561	13101117	2555	2557	92.83	51554292	16872426	0	0.02
Pca_chr1	9076479	9088464	KWZ1.0SPE1	35801465	35789421	11986	12045	98.53	51554292	42661824	0.02	0.03
Pca_chr1	9079139	9082670	KWZ1.0SPE7	13101107	13104603	3532	3497	91.43	51554292	16872426	0.01	0.02
Pca_chr1	9079155	9082623	KWZ1.0SPE6	17055880	17059304	3469	3425	91.95	51554292	29111560	0.01	0.01
Pca_chr1	9079252	9082623	KWZ1.0SPE0	415313	418646	3372	3334	92.36	51554292	11181211	0.01	0.03
Pca_chr1	9079412	9082624	KWZ1.0SPE5	7035152	7031978	3213	3175	92.48	51554292	25691272	0.01	0.01
Pca_chr1	9081667	9086437	KWZ1.0SPE1	36036341	36031583	4771	4759	97.44	51554292	42661824	0.01	0.01
Pca_chr1	9086436	9088700	KWZ1.0SPE1	5017216	5019499	2265	2284	97.11	51554292	42661824	0	0.01
Pca_chr1	9092458	9096271	KWZ1.0SPE1	36030248	36026444	3814	3805	98.35	51554292	42661824	0.01	0.01
Pca_chr1	9107205	9108502	KWZ1.0SPE1	36020468	36019173	1298	1296	98.77	51554292	42661824	0	0
Pca_chr1	9109922	9113609	KWZ1.0SPE1	36017381	36013689	3688	3693	98.94	51554292	42661824	0.01	0.01
Pca_chr1	9113605	9116263	KWZ1.0SPE1	36012520	36009835	2659	2686	97.99	51554292	42661824	0.01	0.01
Pca_chr1	9116918	9118683	KWZ1.0SPE1	36009839	36008075	1766	1765	98.53	51554292	42661824	0	0
Pca_chr1	9119645	9126924	KWZ1.0SPE1	36004036	35996669	7280	7368	97.16	51554292	42661824	0.01	0.02
Pca_chr1	9129330	9132240	KWZ1.0SPE0	2272241	2275144	2911	2904	92.83	51554292	11181211	0.01	0.03
Pca_chr1	9132235	9141438	KWZ1.0SPE1	35992962	35983825	9204	9138	97.42	51554292	42661824	0.02	0.02
Pca_chr1	9142599	9144903	KWZ1.0SPE1	35967890	35965631	2305	2260	94.72	51554292	42661824	0	0.01
Pca_chr1	9157651	9160582	KWZ1.0SPE1	35960769	35957827	2932	2943	97.09	51554292	42661824	0.01	0.01
Pca_chr1	9163185	9168456	KWZ1.0SPE1	35957024	35951769	5272	5256	98.05	51554292	42661824	0.01	0.01
Pca_chr1	9170328	9171981	KWZ1.0SPE1	35950116	35948459	1654	1658	95.69	51554292	42661824	0	0
Pca_chr1	9173573	9178887	KWZ1.0SPE1	35947820	35942424	5315	5397	95.78	51554292	42661824	0.01	0.01
Pca_chr1	9185606	9186894	KWZ1.0SPE1	35937501	35936214	1289	1288	97.44	51554292	42661824	0	0
Pca_chr1	9187185	9191005	KWZ1.0SPE1	35936216	35932454	3821	3763	93.99	51554292	42661824	0.01	0.01
Pca_chr1	9191002	9192655	KWZ1.0SPE0	5832205	5830560	1654	1646	92.84	51554292	11181211	0	0.01
Pca_chr1	9191002	9192727	KWZ1.0SPE1	20590363	20588673	1726	1691	94.56	51554292	42661824	0	0
Pca_chr1	9192731	9194444	KWZ1.0SPE1	35932449	35930767	1714	1683	93.53	51554292	42661824	0	0
Pca_chr1	9199045	9205032	KWZ1.0SPE1	35930331	35924351	5988	5981	97.09	51554292	42661824	0.01	0.01
Pca_chr1	9208868	9213376	KWZ1.0SPE1	35921673	35917249	4509	4425	95.95	51554292	42661824	0.01	0.01
Pca_chr1	9266114	9306145	KWZ1.0SPE1	35785446	35745408	40032	40039	99.87	51554292	42661824	0.08	0.09
Pca_chr1	9306141	9348640	KWZ1.0SPE1	35744946	35702338	42500	42609	98.31	51554292	42661824	0.08	0.1
Pca_chr1	9322077	9343741	KWZ1.0SPE1	35870936	35849234	21665	21703	97.25	51554292	42661824	0.04	0.05
Pca_chr1	9349900	9352862	KWZ1.0SPE1	35700793	35697838	2963	2956	97.31	51554292	42661824	0.01	0.01
Pca_chr1	9352859	9363434	KWZ1.0SPE1	35697574	35687007	10576	10568	97.06	51554292	42661824	0.02	0.02
Pca_chr1	9368230	9374356	KWZ1.0SPE1	35684559	35678499	6127	6061	95.15	51554292	42661824	0.01	0.01
Pca_chr1	9376745	9380691	KWZ1.0SPE1	35675539	35671671	3947	3869	95.26	51554292	42661824	0.01	0.01
Pca_chr1	9381311	9385897	KWZ1.0SPE1	35670686	35666075	4587	4612	94.99	51554292	42661824	0.01	0.01
Pca_chr1	9389916	9424168	KWZ1.0SPE1	35665321	35630944	34253	34378	96.81	51554292	42661824	0.07	0.08
Pca_chr1	9424164	9432989	KWZ1.0SPE2	21499040	21507883	8826	8844	97.83	51554292	33947397	0.02	0.03
Pca_chr1	9432989	9439712	KWZ1.0SPE1	35630953	35624138	6724	6816	97.16	51554292	42661824	0.01	0.02
Pca_chr1	9439708	9447168	KWZ1.0SPE1	35624000	35616585	7461	7416	96.99	51554292	42661824	0.01	0.02
Pca_chr1	9448426	9456282	KWZ1.0SPE1	35616592	35608754	7857	7839	97.38	51554292	42661824	0.02	0.02
Pca_chr1	9456278	9462844	KWZ1.0SPE1	35608404	35601819	6567	6586	98.83	51554292	42661824	0.01	0.02
Pca_chr1	9463240	9465576	KWZ1.0SPE1	35601823	35599487	2337	2337	98.76	51554292	42661824	0	0.01
Pca_chr1	9465568	9474560	KWZ1.0SPE1	35599244	35590256	8993	8989	98.87	51554292	42661824	0.02	0.02
Pca_chr1	9476153	9479390	KWZ1.0SPE1	35588699	35585461	3238	3239	98.95	51554292	42661824	0.01	0.01
Pca_chr1	9479369	9480939	KWZ1.0SPE1	35585239	35583712	1571	1528	94.47	51554292	42661824	0	0
Pca_chr1	9480933	9489249	KWZ1.0SPE1	35580864	35572528	8317	8337	98.23	51554292	42661824	0.02	0.02
Pca_chr1	9492987	9503640	KWZ1.0SPE1	35568001	35557383	10654	10619	96.42	51554292	42661824	0.02	0.02
Pca_chr1	9505128	9530734	KWZ1.0SPE1	35522434	35496741	25607	25694	97.3	51554292	42661824	0.05	0.06
Pca_chr1	9530971	9532158	KWZ1.0SPE1	35496009	35494833	1188	1177	96.89	51554292	42661824	0	0
Pca_chr1	9534063	9541829	KWZ1.0SPE1	35493173	35485625	7767	7549	93.5	51554292	42661824	0.02	0.02
Pca_chr1	9542250	9568283	KWZ1.0SPE1	35484450	35458344	26034	26107	98.58	51554292	42661824	0.05	0.06
Pca_chr1	9577886	9583359	KWZ1.0SPE1	35458245	35452841	5474	5405	92.34	51554292	42661824	0.01	0.01
Pca_chr1	9584744	9590014	KWZ1.0SPE1	35450288	35445040	5271	5249	95.47	51554292	42661824	0.01	0.01
Pca_chr1	9590271	9595004	KWZ1.0SPE1	35445044	35440316	4734	4729	96.4	51554292	42661824	0.01	0.01
Pca_chr1	9595004	9596360	KWZ1.0SPE1	35440171	35438816	1357	1356	95.55	51554292	42661824	0	0
Pca_chr1	9596988	9602596	KWZ1.0SPE1	35436804	35431270	5609	5535	95.51	51554292	42661824	0.01	0.01
Pca_chr1	9607435	9609342	KWZ1.0SPE1	35430083	35428171	1908	1913	96.55	51554292	42661824	0	0
Pca_chr1	9615326	9621592	KWZ1.0SPE1	35424980	35418689	6267	6292	98.06	51554292	42661824	0.01	0.01
Pca_chr1	9625652	9651544	KWZ1.0SPE1	35418578	35392843	25893	25736	97.29	51554292	42661824	0.05	0.06
Pca_chr1	9653108	9660176	KWZ1.0SPE1	35388935	35381948	7069	6988	95.07	51554292	42661824	0.01	0.02
Pca_chr1	9660176	9670061	KWZ1.0SPE1	35381766	35371757	9886	10010	95.83	51554292	42661824	0.02	0.02
Pca_chr1	9672016	9685558	KWZ1.0SPE1	35370829	35357401	13543	13429	97.16	51554292	42661824	0.03	0.03
Pca_chr1	9685647	9698512	KWZ1.0SPE1	35357401	35344471	12866	12931	97.3	51554292	42661824	0.02	0.03
Pca_chr1	9698902	9714378	KWZ1.0SPE1	35344476	35329174	15477	15303	95.19	51554292	42661824	0.03	0.04
Pca_chr1	9716243	9726194	KWZ1.0SPE1	35327927	35317976	9952	9952	97.06	51554292	42661824	0.02	0.02
Pca_chr1	9726834	9739761	KWZ1.0SPE1	35317341	35304456	12928	12886	96.74	51554292	42661824	0.03	0.03
Pca_chr1	9740035	9745083	KWZ1.0SPE1	35304417	35299248	5049	5170	93.29	51554292	42661824	0.01	0.01
Pca_chr1	9745219	9752600	KWZ1.0SPE1	35299256	35291927	7382	7330	96.46	51554292	42661824	0.01	0.02
Pca_chr1	9753204	9755341	KWZ1.0SPE1	35290677	35288552	2138	2126	96.88	51554292	42661824	0	0
Pca_chr1	9755337	9763443	KWZ1.0SPE1	35288267	35280150	8107	8118	98.83	51554292	42661824	0.02	0.02
Pca_chr1	9763446	9771972	KWZ1.0SPE1	35280002	35271474	8527	8529	96.83	51554292	42661824	0.02	0.02
Pca_chr1	9773100	9776834	KWZ1.0SPE1	35270445	35266722	3735	3724	98.1	51554292	42661824	0.01	0.01
Pca_chr1	9776832	9779562	KWZ1.0SPE1	32517868	32515140	2731	2729	99.16	51554292	42661824	0.01	0.01
Pca_chr1	9779563	9790775	KWZ1.0SPE1	35266726	35255450	11213	11277	96.96	51554292	42661824	0.02	0.03
Pca_chr1	9791724	9791975	KWZ1.0SPE1	35255013	35254753	252	261	91.32	51554292	42661824	0	0
Pca_chr1	9792161	9793155	KWZ1.0SPE1	35254571	35253572	995	1000	96.31	51554292	42661824	0	0
Pca_chr1	9793147	9813904	KWZ1.0SPE1	35252365	35231673	20758	20693	97.09	51554292	42661824	0.04	0.05
Pca_chr1	9813006	9815913	KWZ1.0SPE1	35233010	35230117	2908	2894	97.8	51554292	42661824	0.01	0.01
Pca_chr1	9815901	9827819	KWZ1.0SPE1	35229895	35217952	11919	11944	98.66	51554292	42661824	0.02	0.03
Pca_chr1	9827909	9829724	KWZ1.0SPE1	35217950	35216217	1816	1734	90.31	51554292	42661824	0	0
Pca_chr1	9829708	9844757	KWZ1.0SPE1	35215990	35200883	15050	15108	96.33	51554292	42661824	0.03	0.04
Pca_chr1	9846085	9855447	KWZ1.0SPE1	35200079	35190656	9363	9424	96.37	51554292	42661824	0.02	0.02
Pca_chr1	9855444	9860318	KWZ1.0SPE1	35190336	35185422	4875	4915	94.67	51554292	42661824	0.01	0.01
Pca_chr1	9860659	9868960	KWZ1.0SPE1	35185105	35176781	8302	8325	96.86	51554292	42661824	0.02	0.02
Pca_chr1	9870798	9874247	KWZ1.0SPE1	35175552	35172176	3450	3377	94.46	51554292	42661824	0.01	0.01
Pca_chr1	9877959	9895275	KWZ1.0SPE1	35168588	35151195	17317	17394	97.82	51554292	42661824	0.03	0.04
Pca_chr1	9902784	9904431	KWZ1.0SPE1	35148558	35146910	1648	1649	97.63	51554292	42661824	0	0
Pca_chr1	9908681	9914575	KWZ1.0SPE1	35146156	35140324	5895	5833	95.76	51554292	42661824	0.01	0.01
Pca_chr1	9914707	9919090	KWZ1.0SPE1	35140324	35136006	4384	4319	96.19	51554292	42661824	0.01	0.01
Pca_chr1	9924126	9925705	KWZ1.0SPE1	35132213	35130611	1580	1603	93.45	51554292	42661824	0	0
Pca_chr1	9944489	9948612	KWZ1.0SPE1	35130212	35126090	4124	4123	97.06	51554292	42661824	0.01	0.01
Pca_chr1	9948602	9953934	KWZ1.0SPE1	35125609	35120344	5333	5266	96.73	51554292	42661824	0.01	0.01
Pca_chr1	9954152	9961858	KWZ1.0SPE1	35120344	35112654	7707	7691	96.99	51554292	42661824	0.01	0.02
Pca_chr1	9962157	9967315	KWZ1.0SPE1	35112628	35107421	5159	5208	96.75	51554292	42661824	0.01	0.01
Pca_chr1	9969729	9974614	KWZ1.0SPE1	35107430	35102492	4886	4939	96.67	51554292	42661824	0.01	0.01
Pca_chr1	9974859	9986261	KWZ1.0SPE1	35102410	35091073	11403	11338	97.51	51554292	42661824	0.02	0.03
Pca_chr1	9986470	9991244	KWZ1.0SPE1	35091069	35086313	4775	4757	97.81	51554292	42661824	0.01	0.01
Pca_chr1	9992411	9998556	KWZ1.0SPE1	35086319	35080189	6146	6131	97.27	51554292	42661824	0.01	0.01
Pca_chr1	9998637	10000191	KWZ1.0SPE1	35070946	35069386	1555	1561	97.64	51554292	42661824	0	0
Pca_chr1	10003536	10005215	KWZ1.0SPE1	35069390	35067707	1680	1684	99.17	51554292	42661824	0	0
Pca_chr1	10005210	10008774	KWZ1.0SPE1	35067410	35063895	3565	3516	96.97	51554292	42661824	0.01	0.01
Pca_chr1	10009464	10017556	KWZ1.0SPE1	35063897	35055770	8093	8128	97.86	51554292	42661824	0.02	0.02
Pca_chr1	10019131	10022258	KWZ1.0SPE3	17793257	17790141	3128	3117	97.99	51554292	29126079	0.01	0.01
Pca_chr1	10019131	10021991	KWZ1.0SPE8	3006372	3003516	2861	2857	96.68	51554292	34141902	0.01	0.01
Pca_chr1	10020508	10022258	KWZ1.0SPE3	14506991	14508743	1751	1753	97.78	51554292	29126079	0	0.01
Pca_chr1	10022259	10025797	KWZ1.0SPE1	35055764	35052194	3539	3571	96.18	51554292	42661824	0.01	0.01
Pca_chr1	10030248	10033059	KWZ1.0SPE1	35045455	35042669	2812	2787	91.41	51554292	42661824	0.01	0.01
Pca_chr1	10036126	10052489	KWZ1.0SPE1	35040080	35023726	16364	16355	95.72	51554292	42661824	0.03	0.04
Pca_chr1	10053606	10058636	KWZ1.0SPE1	35023250	35018200	5031	5051	96.69	51554292	42661824	0.01	0.01
Pca_chr1	10058811	10064219	KWZ1.0SPE1	35017565	35012170	5409	5396	95.44	51554292	42661824	0.01	0.01
Pca_chr1	10064219	10076117	KWZ1.0SPE1	35012049	35000090	11899	11960	96.83	51554292	42661824	0.02	0.03
Pca_chr1	10076245	10078877	KWZ1.0SPE1	34999436	34996845	2633	2592	94.99	51554292	42661824	0.01	0.01
Pca_chr1	10078862	10082681	KWZ1.0SPE1	34996655	34992890	3820	3766	94.8	51554292	42661824	0.01	0.01
Pca_chr1	10083656	10085139	KWZ1.0SPE1	34992195	34990715	1484	1481	92.06	51554292	42661824	0	0
Pca_chr1	10085134	10102282	KWZ1.0SPE1	34989937	34972908	17149	17030	95.4	51554292	42661824	0.03	0.04
Pca_chr1	10102961	10112462	KWZ1.0SPE1	34971158	34961664	9502	9495	98.88	51554292	42661824	0.02	0.02
Pca_chr1	10112461	10114338	KWZ1.0SPE1	34961379	34959468	1878	1912	89.8	51554292	42661824	0	0
Pca_chr1	10115114	10119657	KWZ1.0SPE1	34959472	34954986	4544	4487	96.27	51554292	42661824	0.01	0.01
Pca_chr1	10119292	10121492	KWZ1.0SPE1	34955117	34952905	2201	2213	97.61	51554292	42661824	0	0.01
Pca_chr1	10121253	10127798	KWZ1.0SPE1	34953262	34946710	6546	6553	97	51554292	42661824	0.01	0.02
Pca_chr1	10128007	10148789	KWZ1.0SPE1	34946258	34925459	20783	20800	97.73	51554292	42661824	0.04	0.05
Pca_chr1	10150352	10165662	KWZ1.0SPE1	34925324	34910046	15311	15279	96.93	51554292	42661824	0.03	0.04
Pca_chr1	10165679	10180763	KWZ1.0SPE1	34910344	34895236	15085	15109	98.24	51554292	42661824	0.03	0.04
Pca_chr1	10180912	10182279	KWZ1.0SPE1	34895236	34893869	1368	1368	98.25	51554292	42661824	0	0
Pca_chr1	10182363	10186417	KWZ1.0SPE1	34893870	34889800	4055	4071	98.48	51554292	42661824	0.01	0.01
Pca_chr1	10192147	10199896	KWZ1.0SPE1	34885332	34877609	7750	7724	96.74	51554292	42661824	0.02	0.02
Pca_chr1	10208127	10210814	KWZ1.0SPE1	34864037	34861383	2688	2655	95.39	51554292	42661824	0.01	0.01
Pca_chr1	10210805	10214766	KWZ1.0SPE1	34860737	34856763	3962	3975	96.62	51554292	42661824	0.01	0.01
Pca_chr1	10216146	10220392	KWZ1.0SPE1	34856767	34852506	4247	4262	97.31	51554292	42661824	0.01	0.01
Pca_chr1	10220386	10225469	KWZ1.0SPE1	34851932	34846878	5084	5055	94.39	51554292	42661824	0.01	0.01
Pca_chr1	10226445	10246871	KWZ1.0SPE1	34842257	34821728	20427	20530	96.44	51554292	42661824	0.04	0.05
Pca_chr1	10250375	10252170	KWZ1.0SPE2	13926919	13925122	1796	1798	99.44	51554292	33947397	0	0.01
Pca_chr1	10252171	10253381	KWZ1.0SPE1	34821736	34820525	1211	1212	97.61	51554292	42661824	0	0
Pca_chr1	10253636	10255181	KWZ1.0SPE1	34820244	34818718	1546	1527	96.06	51554292	42661824	0	0
Pca_chr1	10255177	10281054	KWZ1.0SPE1	34818631	34792684	25878	25948	97.65	51554292	42661824	0.05	0.06
Pca_chr1	10281052	10289588	KWZ1.0SPE1	34789032	34780555	8537	8478	95.38	51554292	42661824	0.02	0.02
Pca_chr1	10290688	10295272	KWZ1.0SPE1	34780238	34775660	4585	4579	96.87	51554292	42661824	0.01	0.01
Pca_chr1	10297807	10316789	KWZ1.0SPE1	34774124	34755067	18983	19058	96.44	51554292	42661824	0.04	0.04
Pca_chr1	10322323	10327258	KWZ1.0SPE1	34755071	34750107	4936	4965	96.28	51554292	42661824	0.01	0.01
Pca_chr1	10334017	10374842	KWZ1.0SPE1	34749400	34708574	40826	40827	97.44	51554292	42661824	0.08	0.1
Pca_chr1	10374939	10376577	KWZ1.0SPE1	34708574	34706879	1639	1696	92.33	51554292	42661824	0	0
Pca_chr1	10376972	10378301	KWZ1.0SPE1	34706881	34705580	1330	1302	95.56	51554292	42661824	0	0
Pca_chr1	10382023	10396597	KWZ1.0SPE1	34705568	34691086	14575	14483	96.92	51554292	42661824	0.03	0.03
Pca_chr1	10403413	10412780	KWZ1.0SPE1	34691090	34681719	9368	9372	97.64	51554292	42661824	0.02	0.02
Pca_chr1	10412776	10417329	KWZ1.0SPE1	34679949	34675370	4554	4580	97.54	51554292	42661824	0.01	0.01
Pca_chr1	10422422	10434248	KWZ1.0SPE1	34675374	34663615	11827	11760	95.91	51554292	42661824	0.02	0.03
Pca_chr1	10434241	10451180	KWZ1.0SPE1	34662504	34645551	16940	16954	96.9	51554292	42661824	0.03	0.04
Pca_chr1	10451383	10460257	KWZ1.0SPE1	34645544	34636571	8875	8974	96.58	51554292	42661824	0.02	0.02
Pca_chr1	10460112	10465919	KWZ1.0SPE1	34636571	34630740	5808	5832	95.7	51554292	42661824	0.01	0.01
Pca_chr1	10474416	10478427	KWZ1.0SPE1	34630704	34626726	4012	3979	96.43	51554292	42661824	0.01	0.01
Pca_chr1	10478643	10488675	KWZ1.0SPE1	34626505	34616469	10033	10037	97.19	51554292	42661824	0.02	0.02
Pca_chr1	10489070	10490845	KWZ1.0SPE1	34615056	34613288	1776	1769	93.18	51554292	42661824	0	0
Pca_chr1	10490661	10509415	KWZ1.0SPE1	34573730	34554811	18755	18920	96.6	51554292	42661824	0.04	0.04
Pca_chr1	10491075	10494831	KWZ1.0SPE1	34613285	34609526	3757	3760	98.01	51554292	42661824	0.01	0.01
Pca_chr1	10510826	10515870	KWZ1.0SPE1	34554818	34549824	5045	4995	96.06	51554292	42661824	0.01	0.01
Pca_chr1	10517368	10521334	KWZ1.0SPE1	34548275	34544308	3967	3968	94.7	51554292	42661824	0.01	0.01
Pca_chr1	10522028	10523309	KWZ1.0SPE1	34544307	34543069	1282	1239	94.54	51554292	42661824	0	0
Pca_chr1	10523509	10524966	KWZ1.0SPE1	34543078	34541652	1458	1427	92.89	51554292	42661824	0	0
Pca_chr1	10524967	10527177	KWZ1.0SPE1	34541561	34539372	2211	2190	95.76	51554292	42661824	0	0.01
Pca_chr1	10528249	10539280	KWZ1.0SPE1	34539296	34528196	11032	11101	95.93	51554292	42661824	0.02	0.03
Pca_chr1	10540443	10546208	KWZ1.0SPE1	34528203	34522417	5766	5787	95.96	51554292	42661824	0.01	0.01
Pca_chr1	10546243	10548608	KWZ1.0SPE1	34522150	34519782	2366	2369	94.58	51554292	42661824	0	0.01
Pca_chr1	10549998	10565941	KWZ1.0SPE1	34519785	34503837	15944	15949	98.6	51554292	42661824	0.03	0.04
Pca_chr1	10566879	10586436	KWZ1.0SPE1	34503693	34483973	19558	19721	95.51	51554292	42661824	0.04	0.05
Pca_chr1	10589144	10600203	KWZ1.0SPE1	34482083	34471005	11060	11079	96.98	51554292	42661824	0.02	0.03
Pca_chr1	10600370	10609173	KWZ1.0SPE1	34471001	34462143	8804	8859	96.06	51554292	42661824	0.02	0.02
Pca_chr1	10610109	10612781	KWZ1.0SPE1	34455955	34453325	2673	2631	94.41	51554292	42661824	0.01	0.01
Pca_chr1	10618001	10619564	KWZ1.0SPE1	34453331	34451754	1564	1578	97.09	51554292	42661824	0	0
Pca_chr1	10619561	10625449	KWZ1.0SPE1	34447451	34441553	5889	5899	95.06	51554292	42661824	0.01	0.01
Pca_chr1	10625566	10633548	KWZ1.0SPE1	34441553	34433699	7983	7855	94.37	51554292	42661824	0.02	0.02
Pca_chr1	10635148	10638268	KWZ1.0SPE1	34430817	34427683	3121	3135	96.48	51554292	42661824	0.01	0.01
Pca_chr1	10639879	10646398	KWZ1.0SPE1	34424334	34417804	6520	6531	98.9	51554292	42661824	0.01	0.02
Pca_chr1	10649595	10661395	KWZ1.0SPE1	34416368	34404502	11801	11867	98.06	51554292	42661824	0.02	0.03
Pca_chr1	10668871	10679997	KWZ1.0SPE1	34403729	34392514	11127	11216	97.71	51554292	42661824	0.02	0.03
Pca_chr1	10680395	10695742	KWZ1.0SPE1	34391920	34376629	15348	15292	96.76	51554292	42661824	0.03	0.04
Pca_chr1	10695736	10709898	KWZ1.0SPE1	34371655	34357644	14163	14012	95.51	51554292	42661824	0.03	0.03
Pca_chr1	10709889	10725880	KWZ1.0SPE1	34357246	34341319	15992	15928	96.54	51554292	42661824	0.03	0.04
Pca_chr1	10728846	10732820	KWZ1.0SPE1	34336632	34332607	3975	4026	97.32	51554292	42661824	0.01	0.01
Pca_chr1	10735555	10742867	KWZ1.0SPE1	34329573	34322095	7313	7479	94.87	51554292	42661824	0.01	0.02
Pca_chr1	10742861	10751937	KWZ1.0SPE1	34321735	34312624	9077	9112	97.01	51554292	42661824	0.02	0.02
Pca_chr1	10751930	10754122	KWZ1.0SPE1	34312383	34310136	2193	2248	91.95	51554292	42661824	0	0.01
Pca_chr1	10768632	10769915	KWZ1.0SPE1	34309826	34308538	1284	1289	98.84	51554292	42661824	0	0
Pca_chr1	10770694	10772104	KWZ1.0SPE1	34308540	34307098	1411	1443	97.02	51554292	42661824	0	0
Pca_chr1	10772210	10773455	KWZ1.0SPE1	34307099	34305836	1246	1264	95.82	51554292	42661824	0	0
Pca_chr1	10774599	10776207	KWZ1.0SPE1	34305846	34304227	1609	1620	95.99	51554292	42661824	0	0
Pca_chr1	10778061	10808057	KWZ1.0SPE1	34302777	34272794	29997	29984	97.94	51554292	42661824	0.06	0.07
Pca_chr1	10809007	10813557	KWZ1.0SPE1	34272803	34268262	4551	4542	97.72	51554292	42661824	0.01	0.01
Pca_chr1	10822850	10824197	KWZ1.0SPE1	34267689	34266381	1348	1309	94.01	51554292	42661824	0	0
Pca_chr1	10824401	10846537	KWZ1.0SPE1	34266387	34244305	22137	22083	97.45	51554292	42661824	0.04	0.05
Pca_chr1	10856479	10861808	KWZ1.0SPE1	34216995	34211614	5330	5382	96.1	51554292	42661824	0.01	0.01
Pca_chr1	10862217	10863856	KWZ1.0SPE1	34208436	34206788	1640	1649	95.42	51554292	42661824	0	0
Pca_chr1	10867172	10880710	KWZ1.0SPE1	34204266	34190910	13539	13357	93.56	51554292	42661824	0.03	0.03
Pca_chr1	10886522	10890304	KWZ1.0SPE1	34183562	34179772	3783	3791	98.05	51554292	42661824	0.01	0.01
Pca_chr1	10890324	10901465	KWZ1.0SPE1	34179624	34168435	11142	11190	95.67	51554292	42661824	0.02	0.03
Pca_chr1	10901460	10908106	KWZ1.0SPE1	34167655	34160968	6647	6688	97.74	51554292	42661824	0.01	0.02
Pca_chr1	10908107	10914629	KWZ1.0SPE1	34167445	34160945	6523	6501	97.17	51554292	42661824	0.01	0.02
Pca_chr1	10915259	10924460	KWZ1.0SPE1	34160931	34151698	9202	9234	95.95	51554292	42661824	0.02	0.02
Pca_chr1	10926253	10927506	KWZ1.0SPE1	34151031	34149780	1254	1252	96.04	51554292	42661824	0	0
Pca_chr1	10928471	10938608	KWZ1.0SPE1	34149311	34139109	10138	10203	95.72	51554292	42661824	0.02	0.02
Pca_chr1	10938604	10947028	KWZ1.0SPE1	34130145	34121737	8425	8409	96.13	51554292	42661824	0.02	0.02
Pca_chr1	10950843	10958524	KWZ1.0SPE1	34117251	34109591	7682	7661	98.17	51554292	42661824	0.01	0.02
Pca_chr1	10958618	10965757	KWZ1.0SPE1	34109591	34102412	7140	7180	97.28	51554292	42661824	0.01	0.02
Pca_chr1	10967134	10968809	KWZ1.0SPE1	34098974	34097327	1676	1648	93.38	51554292	42661824	0	0
Pca_chr1	10973497	10981065	KWZ1.0SPE1	34096705	34089136	7569	7570	96.45	51554292	42661824	0.01	0.02
Pca_chr1	10982337	10994290	KWZ1.0SPE1	34089134	34077117	11954	12018	97.94	51554292	42661824	0.02	0.03
Pca_chr1	10994659	10997426	KWZ1.0SPE1	34077107	34074375	2768	2733	96.16	51554292	42661824	0.01	0.01
Pca_chr1	10997422	11009544	KWZ1.0SPE1	34069564	34057358	12123	12207	97.91	51554292	42661824	0.02	0.03
Pca_chr1	11009546	11014427	KWZ1.0SPE5	17605415	17600576	4882	4840	94.98	51554292	25691272	0.01	0.02
Pca_chr1	11015480	11017616	KWZ1.0SPE1	34052864	34050708	2137	2157	97.96	51554292	42661824	0	0.01
Pca_chr1	11017828	11021971	KWZ1.0SPE1	34050711	34046550	4144	4162	95.48	51554292	42661824	0.01	0.01
Pca_chr1	11036067	11045306	KWZ1.0SPE1	34034290	34024990	9240	9301	97.35	51554292	42661824	0.02	0.02
Pca_chr1	11045303	11053392	KWZ1.0SPE1	34024592	34016395	8090	8198	95.95	51554292	42661824	0.02	0.02
Pca_chr1	11052526	11063348	KWZ1.0SPE1	33983494	33972757	10823	10738	96.25	51554292	42661824	0.02	0.03
Pca_chr1	11054151	11056095	KWZ1.0SPE1	34228353	34230294	1945	1942	96.42	51554292	42661824	0	0
Pca_chr1	11072601	11078226	KWZ1.0SPE1	33967428	33961717	5626	5712	94.86	51554292	42661824	0.01	0.01
Pca_chr1	11078864	11083223	KWZ1.0SPE1	33955986	33951629	4360	4358	96.93	51554292	42661824	0.01	0.01
Pca_chr1	11083218	11086994	KWZ1.0SPE1	33951709	33947874	3777	3836	96.51	51554292	42661824	0.01	0.01
Pca_chr1	11086994	11088771	KWZ1.0SPE1	33943791	33942016	1778	1776	98.65	51554292	42661824	0	0
Pca_chr1	11089167	11091804	KWZ1.0SPE1	33940957	33938287	2638	2671	93.22	51554292	42661824	0.01	0.01
Pca_chr1	11108242	11123835	KWZ1.0SPE1	33935223	33919641	15594	15583	97.86	51554292	42661824	0.03	0.04
Pca_chr1	11124801	11135321	KWZ1.0SPE1	33919650	33909195	10521	10456	96.53	51554292	42661824	0.02	0.02
Pca_chr1	11136028	11141273	KWZ1.0SPE1	33909159	33903824	5246	5336	95.87	51554292	42661824	0.01	0.01
Pca_chr1	11141270	11160304	KWZ1.0SPE1	33902815	33883755	19035	19061	98.42	51554292	42661824	0.04	0.04
Pca_chr1	11160571	11164544	KWZ1.0SPE1	33878846	33874790	3974	4057	92.89	51554292	42661824	0.01	0.01
Pca_chr1	11166642	11167894	KWZ1.0SPE5	17193116	17191879	1253	1238	96.81	51554292	25691272	0	0
Pca_chr1	11168643	11170609	KWZ1.0SPE1	33873786	33871853	1967	1934	94.22	51554292	42661824	0	0
Pca_chr1	11170886	11173705	KWZ1.0SPE1	33871860	33868985	2820	2876	93.67	51554292	42661824	0.01	0.01
Pca_chr1	11174040	11177903	KWZ1.0SPE1	33867949	33864105	3864	3845	95.06	51554292	42661824	0.01	0.01
Pca_chr1	11190285	11195213	KWZ1.0SPE1	33850238	33845331	4929	4908	96.56	51554292	42661824	0.01	0.01
Pca_chr1	11196201	11210925	KWZ1.0SPE1	33845786	33830977	14725	14810	95.58	51554292	42661824	0.03	0.03
Pca_chr1	11211970	11218879	KWZ1.0SPE1	33828605	33821726	6910	6880	96.55	51554292	42661824	0.01	0.02
Pca_chr1	11219730	11228477	KWZ1.0SPE1	33821623	33812927	8748	8697	97.62	51554292	42661824	0.02	0.02
Pca_chr1	11228483	11231190	KWZ1.0SPE1	33812804	33810080	2708	2725	96.64	51554292	42661824	0.01	0.01
Pca_chr1	11231093	11233813	KWZ1.0SPE1	33809427	33806723	2721	2705	97.61	51554292	42661824	0.01	0.01
Pca_chr1	11233818	11237238	KWZ1.0SPE1	33806601	33803202	3421	3400	95.5	51554292	42661824	0.01	0.01
Pca_chr1	11237597	11241217	KWZ1.0SPE1	33803197	33799634	3621	3564	96.53	51554292	42661824	0.01	0.01
Pca_chr1	11241311	11243501	KWZ1.0SPE1	33799634	33797449	2191	2186	94.17	51554292	42661824	0	0.01
Pca_chr1	11243658	11252092	KWZ1.0SPE1	33797354	33788933	8435	8422	97.29	51554292	42661824	0.02	0.02
Pca_chr1	11252088	11262277	KWZ1.0SPE1	33777754	33767580	10190	10175	98.02	51554292	42661824	0.02	0.02
Pca_chr1	11262937	11265447	KWZ1.0SPE1	33767275	33764806	2511	2470	96.93	51554292	42661824	0	0.01
Pca_chr1	11271271	11276801	KWZ1.0SPE1	33758753	33753195	5531	5559	97.56	51554292	42661824	0.01	0.01
Pca_chr1	11277087	11303988	KWZ1.0SPE1	33753194	33726187	26902	27008	97.58	51554292	42661824	0.05	0.06
Pca_chr1	11310648	11312403	KWZ1.0SPE1	33721392	33719614	1756	1779	95.41	51554292	42661824	0	0
Pca_chr1	11314205	11316471	KWZ1.0SPE1	33715601	33713352	2267	2250	92.55	51554292	42661824	0	0.01
Pca_chr1	11316466	11318351	KWZ1.0SPE1	33713072	33711200	1886	1873	98.04	51554292	42661824	0	0
Pca_chr1	11318458	11327059	KWZ1.0SPE1	33711197	33702555	8602	8643	95.08	51554292	42661824	0.02	0.02
Pca_chr1	11327059	11349828	KWZ1.0SPE1	33702446	33679651	22770	22796	97.02	51554292	42661824	0.04	0.05
Pca_chr1	11361385	11367485	KWZ1.0SPE1	33678694	33672726	6101	5969	95.37	51554292	42661824	0.01	0.01
Pca_chr1	11368005	11379901	KWZ1.0SPE1	33669416	33657489	11897	11928	96.48	51554292	42661824	0.02	0.03
Pca_chr1	11380558	11394556	KWZ1.0SPE1	33657492	33643580	13999	13913	97.2	51554292	42661824	0.03	0.03
Pca_chr1	11394556	11406949	KWZ1.0SPE1	33643714	33631276	12394	12439	97.64	51554292	42661824	0.02	0.03
Pca_chr1	11410155	11415605	KWZ1.0SPE1	33631285	33625828	5451	5458	98.72	51554292	42661824	0.01	0.01
Pca_chr1	11415841	11417057	KWZ1.0SPE1	33625515	33624300	1217	1216	96.72	51554292	42661824	0	0
Pca_chr1	11427306	11427715	KWZ1.0SPE1	33623138	33622760	410	379	88.05	51554292	42661824	0	0
Pca_chr1	11427809	11432660	KWZ1.0SPE1	33622612	33617700	4852	4913	96.99	51554292	42661824	0.01	0.01
Pca_chr1	11432857	11435696	KWZ1.0SPE1	33617548	33614702	2840	2847	98.04	51554292	42661824	0.01	0.01
Pca_chr1	11436604	11438044	KWZ1.0SPE1	33613887	33612453	1441	1435	95.38	51554292	42661824	0	0
Pca_chr1	11438803	11455576	KWZ1.0SPE1	33612042	33595244	16774	16799	96.9	51554292	42661824	0.03	0.04
Pca_chr1	11455474	11458553	KWZ1.0SPE1	33595248	33592159	3080	3090	97.48	51554292	42661824	0.01	0.01
Pca_chr1	11458688	11459835	KWZ1.0SPE1	33592164	33591049	1148	1116	93.19	51554292	42661824	0	0
Pca_chr1	11459831	11464403	KWZ1.0SPE1	33590770	33586179	4573	4592	97.01	51554292	42661824	0.01	0.01
Pca_chr1	11465503	11476911	KWZ1.0SPE1	33586187	33574764	11409	11424	97.52	51554292	42661824	0.02	0.03
Pca_chr1	11479540	11489310	KWZ1.0SPE1	33568644	33558864	9771	9781	97.75	51554292	42661824	0.02	0.02
Pca_chr1	11490540	11502316	KWZ1.0SPE1	33558820	33546964	11777	11857	97.79	51554292	42661824	0.02	0.03
Pca_chr1	11503837	11510888	KWZ1.0SPE1	33546972	33539975	7052	6998	96.47	51554292	42661824	0.01	0.02
Pca_chr1	11512107	11515752	KWZ1.0SPE1	33539777	33536058	3646	3720	88.7	51554292	42661824	0.01	0.01
Pca_chr1	11516480	11521246	KWZ1.0SPE1	33534537	33529829	4767	4709	95.07	51554292	42661824	0.01	0.01
Pca_chr1	11521244	11522757	KWZ1.0SPE1	33529585	33528045	1514	1541	97.14	51554292	42661824	0	0
Pca_chr1	11522947	11526436	KWZ1.0SPE1	33528058	33524576	3490	3483	98.85	51554292	42661824	0.01	0.01
Pca_chr1	11541074	11549644	KWZ1.0SPE1	33524588	33515980	8571	8609	96.24	51554292	42661824	0.02	0.02
Pca_chr1	11549779	11556843	KWZ1.0SPE1	33514754	33507670	7065	7085	96.8	51554292	42661824	0.01	0.02
Pca_chr1	11557131	11564952	KWZ1.0SPE1	33506853	33498965	7822	7889	96.4	51554292	42661824	0.02	0.02
Pca_chr1	11565682	11566313	KWZ1.0SPE1	33498968	33498332	632	637	96.39	51554292	42661824	0	0
Pca_chr1	11566454	11568595	KWZ1.0SPE1	33498209	33496070	2142	2140	94.52	51554292	42661824	0	0.01
Pca_chr1	11568797	11569755	KWZ1.0SPE1	33495851	33494887	959	965	95.87	51554292	42661824	0	0
Pca_chr1	11570097	11573503	KWZ1.0SPE1	33494872	33491487	3407	3386	96.66	51554292	42661824	0.01	0.01
Pca_chr1	11574694	11578757	KWZ1.0SPE1	33491478	33487414	4064	4065	97.28	51554292	42661824	0.01	0.01
Pca_chr1	11580053	11581139	KWZ1.0SPE1	33486398	33485299	1087	1100	96.56	51554292	42661824	0	0
Pca_chr1	11581148	11583738	KWZ1.0SPE1	33484843	33482162	2591	2682	91.92	51554292	42661824	0.01	0.01
Pca_chr1	11583736	11584997	KWZ1.0SPE8	25037617	25036397	1262	1221	90.35	51554292	34141902	0	0
Pca_chr1	11584573	11586097	KWZ1.0SPE2	5543958	5545511	1525	1554	96.34	51554292	33947397	0	0
Pca_chr1	11584696	11587639	KWZ1.0SPE5	8368159	8365204	2944	2956	96.25	51554292	25691272	0.01	0.01
Pca_chr1	11584817	11586338	KWZ1.0SPE1	5805640	5804113	1522	1528	97.72	51554292	42661824	0	0
Pca_chr1	11584837	11587665	KWZ1.0SPE2	24391603	24388782	2829	2822	97.53	51554292	33947397	0.01	0.01
Pca_chr1	11586097	11587335	KWZ1.0SPE2	5547179	5548417	1239	1239	99.6	51554292	33947397	0	0
Pca_chr1	11586334	11587639	KWZ1.0SPE1	5802960	5801626	1306	1335	96.85	51554292	42661824	0	0
Pca_chr1	11588007	11592684	KWZ1.0SPE1	33482169	33477570	4678	4600	94.37	51554292	42661824	0.01	0.01
Pca_chr1	11595216	11596937	KWZ1.0SPE4	11766723	11765030	1722	1694	96.71	51554292	34989196	0	0
Pca_chr1	11595216	11596929	KWZ1.0SPE8	22862605	22864288	1714	1684	96.8	51554292	34141902	0	0
Pca_chr1	11597062	11605467	KWZ1.0SPE1	33477071	33468597	8406	8475	97.27	51554292	42661824	0.02	0.02
Pca_chr1	11610770	11617149	KWZ1.0SPE1	33466305	33459892	6380	6414	97.85	51554292	42661824	0.01	0.02
Pca_chr1	11618303	11622233	KWZ1.0SPE1	33459893	33455954	3931	3940	98.35	51554292	42661824	0.01	0.01
Pca_chr1	11622216	11631251	KWZ1.0SPE1	33455728	33446748	9036	8981	97.6	51554292	42661824	0.02	0.02
Pca_chr1	11631347	11637009	KWZ1.0SPE1	33446748	33441111	5663	5638	96.19	51554292	42661824	0.01	0.01
Pca_chr1	11636993	11638460	KWZ1.0SPE1	33440117	33438619	1468	1499	92.68	51554292	42661824	0	0
Pca_chr1	11640633	11643889	KWZ1.0SPE1	33438466	33435201	3257	3266	97.04	51554292	42661824	0.01	0.01
Pca_chr1	11646574	11649339	KWZ1.0SPE1	33434052	33431296	2766	2757	97.3	51554292	42661824	0.01	0.01
Pca_chr1	11649496	11650662	KWZ1.0SPE1	33429757	33428577	1167	1181	97.04	51554292	42661824	0	0
Pca_chr1	11650787	11653780	KWZ1.0SPE1	33428577	33425608	2994	2970	95.44	51554292	42661824	0.01	0.01
Pca_chr1	11655465	11671265	KWZ1.0SPE1	33423485	33407689	15801	15797	97	51554292	42661824	0.03	0.04
Pca_chr1	11671354	11675351	KWZ1.0SPE1	33407691	33403637	3998	4055	94.84	51554292	42661824	0.01	0.01
Pca_chr1	11680105	11684011	KWZ1.0SPE1	33390304	33386399	3907	3906	96.85	51554292	42661824	0.01	0.01
Pca_chr1	11711741	11721065	KWZ1.0SPE1	33365328	33355957	9325	9372	97.08	51554292	42661824	0.02	0.02
Pca_chr1	11722610	11724442	KWZ1.0SPE1	33355964	33354127	1833	1838	97.94	51554292	42661824	0	0
Pca_chr1	11727742	11729546	KWZ1.0SPE1	33347857	33346033	1805	1825	96.08	51554292	42661824	0	0
Pca_chr1	11731538	11734799	KWZ1.0SPE1	33343118	33339817	3262	3302	96.1	51554292	42661824	0.01	0.01
Pca_chr1	11735775	11737192	KWZ1.0SPE1	26889633	26891080	1418	1448	97.24	51554292	42661824	0	0
Pca_chr1	11737160	11740484	KWZ1.0SPE1	26891121	26894447	3325	3327	98.14	51554292	42661824	0.01	0.01
Pca_chr1	11742188	11761788	KWZ1.0SPE1	33320544	33300939	19601	19606	96.52	51554292	42661824	0.04	0.05
Pca_chr1	11763029	11772116	KWZ1.0SPE1	33300140	33291127	9088	9014	96.63	51554292	42661824	0.02	0.02
Pca_chr1	11772288	11775627	KWZ1.0SPE1	33291136	33287792	3340	3345	98.33	51554292	42661824	0.01	0.01
Pca_chr1	11775660	11784220	KWZ1.0SPE1	33287821	33279104	8561	8718	94.56	51554292	42661824	0.02	0.02
Pca_chr1	11784215	11787292	KWZ1.0SPE1	33278523	33275384	3078	3140	96.43	51554292	42661824	0.01	0.01
Pca_chr1	11787299	11804638	KWZ1.0SPE1	33275484	33258063	17340	17422	97.38	51554292	42661824	0.03	0.04
Pca_chr1	11805972	11807616	KWZ1.0SPE1	33255973	33254337	1645	1637	96.9	51554292	42661824	0	0
Pca_chr1	11811206	11813959	KWZ1.0SPE1	33253459	33250709	2754	2751	97.97	51554292	42661824	0.01	0.01
Pca_chr1	11820897	11826648	KWZ1.0SPE1	33248538	33242728	5752	5811	97.13	51554292	42661824	0.01	0.01
Pca_chr1	11827695	11830220	KWZ1.0SPE1	33242473	33239940	2526	2534	97.24	51554292	42661824	0	0.01
Pca_chr1	11831638	11837923	KWZ1.0SPE1	33239898	33233600	6286	6299	97.25	51554292	42661824	0.01	0.01
Pca_chr1	11853896	11858885	KWZ1.0SPE1	33233335	33228308	4990	5028	97.28	51554292	42661824	0.01	0.01
Pca_chr1	11858890	11862711	KWZ1.0SPE1	33227945	33224113	3822	3833	93.96	51554292	42661824	0.01	0.01
Pca_chr1	11862703	11874013	KWZ1.0SPE1	33223870	33212675	11311	11196	96.79	51554292	42661824	0.02	0.03
Pca_chr1	11874297	11878958	KWZ1.0SPE1	33210527	33205958	4662	4570	95.67	51554292	42661824	0.01	0.01
Pca_chr1	11879095	11881520	KWZ1.0SPE1	33205770	33203389	2426	2382	96.7	51554292	42661824	0	0.01
Pca_chr1	11882138	11897833	KWZ1.0SPE1	33202876	33187299	15696	15578	95.25	51554292	42661824	0.03	0.04
Pca_chr1	11899343	11916137	KWZ1.0SPE1	33187306	33170440	16795	16867	94.99	51554292	42661824	0.03	0.04
Pca_chr1	11916787	11934399	KWZ1.0SPE1	33168458	33150858	17613	17601	98.25	51554292	42661824	0.03	0.04
Pca_chr1	11934525	11950304	KWZ1.0SPE1	33150857	33135043	15780	15815	97.2	51554292	42661824	0.03	0.04
Pca_chr1	11952685	11966689	KWZ1.0SPE1	33132771	33118634	14005	14138	95.75	51554292	42661824	0.03	0.03
Pca_chr1	11967895	11969878	KWZ1.0SPE5	9195164	9197148	1984	1985	99.04	51554292	25691272	0	0.01
Pca_chr1	11971854	11974486	KWZ1.0SPE1	33117492	33114860	2633	2633	98.9	51554292	42661824	0.01	0.01
Pca_chr1	11974486	11982903	KWZ1.0SPE1	33114736	33106336	8418	8401	98.82	51554292	42661824	0.02	0.02
Pca_chr1	11982899	11990632	KWZ1.0SPE1	33102076	33094314	7734	7763	97.64	51554292	42661824	0.02	0.02
Pca_chr1	11991924	11995785	KWZ1.0SPE1	33094297	33090467	3862	3831	97.72	51554292	42661824	0.01	0.01
Pca_chr1	11995783	12006569	KWZ1.0SPE1	33090106	33079245	10787	10862	97.48	51554292	42661824	0.02	0.03
Pca_chr1	12006247	12017144	KWZ1.0SPE1	33079422	33068528	10898	10895	97.35	51554292	42661824	0.02	0.03
Pca_chr1	12017496	12020572	KWZ1.0SPE1	33042300	33039238	3077	3063	96.76	51554292	42661824	0.01	0.01
Pca_chr1	12021941	12029326	KWZ1.0SPE1	33036771	33029341	7386	7431	96.68	51554292	42661824	0.01	0.02
Pca_chr1	12029327	12031049	KWZ1.0SPE1	33029246	33027515	1723	1732	94.65	51554292	42661824	0	0
Pca_chr1	12031091	12032300	KWZ1.0SPE1	33024818	33023601	1210	1218	97.05	51554292	42661824	0	0
Pca_chr1	12032292	12034346	KWZ1.0SPE1	33022464	33020427	2055	2038	97.14	51554292	42661824	0	0
Pca_chr1	12034343	12037043	KWZ1.0SPE1	33020036	33017336	2701	2701	99.11	51554292	42661824	0.01	0.01
Pca_chr1	12041484	12047130	KWZ1.0SPE1	33016703	33011089	5647	5615	97.47	51554292	42661824	0.01	0.01
Pca_chr1	12047989	12051480	KWZ1.0SPE1	33010579	33007091	3492	3489	97.47	51554292	42661824	0.01	0.01
Pca_chr1	12051483	12098387	KWZ1.0SPE1	33001093	32954123	46905	46971	97.9	51554292	42661824	0.09	0.11
Pca_chr1	12098686	12114082	KWZ1.0SPE1	32954123	32938736	15397	15388	97.41	51554292	42661824	0.03	0.04
Pca_chr1	12117028	12124345	KWZ1.0SPE1	32931597	32924283	7318	7315	97.17	51554292	42661824	0.01	0.02
Pca_chr1	12124356	12132073	KWZ1.0SPE1	32923782	32916021	7718	7762	94.96	51554292	42661824	0.01	0.02
Pca_chr1	12132172	12133686	KWZ1.0SPE1	32916021	32914503	1515	1519	97.57	51554292	42661824	0	0
Pca_chr1	12133675	12142686	KWZ1.0SPE1	32913813	32904766	9012	9048	95.95	51554292	42661824	0.02	0.02
Pca_chr1	12142888	12150838	KWZ1.0SPE1	32904776	32896835	7951	7942	98.02	51554292	42661824	0.02	0.02
Pca_chr1	12150835	12157877	KWZ1.0SPE1	32896670	32889661	7043	7010	98.28	51554292	42661824	0.01	0.02
Pca_chr1	12160299	12164797	KWZ1.0SPE1	32889667	32885234	4499	4434	94.59	51554292	42661824	0.01	0.01
Pca_chr1	12165204	12166745	KWZ1.0SPE1	32885238	32883691	1542	1548	93.37	51554292	42661824	0	0
Pca_chr1	12167156	12176571	KWZ1.0SPE1	32883298	32873943	9416	9356	94.83	51554292	42661824	0.02	0.02
Pca_chr1	12176575	12179815	KWZ1.0SPE1	32873844	32870607	3241	3238	96.78	51554292	42661824	0.01	0.01
Pca_chr1	12180435	12186782	KWZ1.0SPE1	32870613	32864184	6348	6430	96.89	51554292	42661824	0.01	0.02
Pca_chr1	12187257	12214328	KWZ1.0SPE1	32864133	32837100	27072	27034	97.79	51554292	42661824	0.05	0.06
Pca_chr1	12221837	12226713	KWZ1.0SPE1	32836352	32831431	4877	4922	97.85	51554292	42661824	0.01	0.01
Pca_chr1	12227311	12230169	KWZ1.0SPE1	32825697	32822829	2859	2869	96.28	51554292	42661824	0.01	0.01
Pca_chr1	12230211	12232988	KWZ1.0SPE1	32822262	32819511	2778	2752	96.84	51554292	42661824	0.01	0.01
Pca_chr1	12233171	12234756	KWZ1.0SPE1	32819509	32817923	1586	1587	99.37	51554292	42661824	0	0
Pca_chr1	12234751	12240911	KWZ1.0SPE1	32818032	32811877	6161	6156	98.56	51554292	42661824	0.01	0.01
Pca_chr1	12241819	12246353	KWZ1.0SPE1	32811881	32807261	4535	4621	95.57	51554292	42661824	0.01	0.01
Pca_chr1	12246534	12253223	KWZ1.0SPE1	32807275	32800598	6690	6678	96.62	51554292	42661824	0.01	0.02
Pca_chr1	12255174	12273045	KWZ1.0SPE1	32799913	32781960	17872	17954	97.56	51554292	42661824	0.03	0.04
Pca_chr1	12274771	12277908	KWZ1.0SPE1	32780056	32776931	3138	3126	95.71	51554292	42661824	0.01	0.01
Pca_chr1	12278951	12285573	KWZ1.0SPE1	32770337	32763776	6623	6562	97.34	51554292	42661824	0.01	0.02
Pca_chr1	12307273	12309389	KWZ1.0SPE1	32763360	32761232	2117	2129	96.68	51554292	42661824	0	0
Pca_chr1	12317148	12324368	KWZ1.0SPE1	32761110	32753884	7221	7227	98.59	51554292	42661824	0.01	0.02
Pca_chr1	12324354	12332315	KWZ1.0SPE1	32753790	32745762	7962	8029	96.32	51554292	42661824	0.02	0.02
Pca_chr1	12332313	12351200	KWZ1.0SPE1	32742675	32723726	18888	18950	96.93	51554292	42661824	0.04	0.04
Pca_chr1	12351790	12361815	KWZ1.0SPE1	32723720	32713716	10026	10005	96.2	51554292	42661824	0.02	0.02
Pca_chr1	12362235	12363872	KWZ1.0SPE1	32712719	32711082	1638	1638	98.17	51554292	42661824	0	0
Pca_chr1	12364112	12372823	KWZ1.0SPE1	32711091	32702423	8712	8669	95.88	51554292	42661824	0.02	0.02
Pca_chr1	12372814	12386891	KWZ1.0SPE1	32702275	32688243	14078	14033	98.13	51554292	42661824	0.03	0.03
Pca_chr1	12387484	12393984	KWZ1.0SPE1	32686895	32680357	6501	6539	98.52	51554292	42661824	0.01	0.02
Pca_chr1	12395221	12400648	KWZ1.0SPE1	32679253	32673787	5428	5467	96.93	51554292	42661824	0.01	0.01
Pca_chr1	12400643	12407874	KWZ1.0SPE1	32673100	32665929	7232	7172	97.17	51554292	42661824	0.01	0.02
Pca_chr1	12408368	12413723	KWZ1.0SPE1	32665266	32659924	5356	5343	96.03	51554292	42661824	0.01	0.01
Pca_chr1	12413935	12429180	KWZ1.0SPE1	32659933	32644640	15246	15294	97.3	51554292	42661824	0.03	0.04
Pca_chr1	12429438	12436189	KWZ1.0SPE1	32644639	32637880	6752	6760	98.02	51554292	42661824	0.01	0.02
Pca_chr1	12437294	12445682	KWZ1.0SPE1	32637890	32629530	8389	8361	97.75	51554292	42661824	0.02	0.02
Pca_chr1	12445854	12452915	KWZ1.0SPE1	32629529	32622510	7062	7020	97.33	51554292	42661824	0.01	0.02
Pca_chr1	12453654	12470734	KWZ1.0SPE1	32621624	32604531	17081	17094	98.46	51554292	42661824	0.03	0.04
Pca_chr1	12470742	12471453	KWZ1.0SPE1	32604368	32603654	712	715	96.51	51554292	42661824	0	0
Pca_chr1	12471793	12473362	KWZ1.0SPE1	32603316	32601745	1570	1572	96.47	51554292	42661824	0	0
Pca_chr1	12473360	12481083	KWZ1.0SPE1	32601382	32593741	7724	7642	97.17	51554292	42661824	0.01	0.02
Pca_chr1	12481083	12488756	KWZ1.0SPE1	32593362	32585587	7674	7776	96.87	51554292	42661824	0.01	0.02
Pca_chr1	12489821	12493182	KWZ1.0SPE1	32583844	32580435	3362	3410	94.49	51554292	42661824	0.01	0.01
Pca_chr1	12493480	12504264	KWZ1.0SPE1	32580608	32569814	10785	10795	97.62	51554292	42661824	0.02	0.03
Pca_chr1	12504252	12505363	KWZ1.0SPE3	8303463	8302352	1112	1112	100	51554292	29126079	0	0
Pca_chr1	12505362	12534431	KWZ1.0SPE3	8296448	8267371	29070	29078	99.82	51554292	29126079	0.06	0.1
Pca_chr1	12527161	12533225	KWZ1.0SPE6	4086300	4080214	6065	6087	98.51	51554292	29111560	0.01	0.02
Pca_chr1	12530269	12533225	KWZ1.0SPE2	13491871	13488890	2957	2982	97.75	51554292	33947397	0.01	0.01
Pca_chr1	12534718	12539871	KWZ1.0SPE2	28581807	28576646	5154	5162	98.61	51554292	33947397	0.01	0.02
Pca_chr1	12534718	12539844	KWZ1.0SPE3	8267371	8262243	5127	5129	99.88	51554292	29126079	0.01	0.02
Pca_chr1	12548817	12568773	KWZ1.0SPE1	32364368	32344310	19957	20059	98.08	51554292	42661824	0.04	0.05
Pca_chr1	12569107	12575897	KWZ1.0SPE1	32344314	32337540	6791	6775	98.41	51554292	42661824	0.01	0.02
Pca_chr1	12578393	12582220	KWZ1.0SPE1	32337455	32333543	3828	3913	93.86	51554292	42661824	0.01	0.01
Pca_chr1	12586123	12594339	KWZ1.0SPE1	32327782	32319531	8217	8252	95.51	51554292	42661824	0.02	0.02
Pca_chr1	12594465	12599224	KWZ1.0SPE1	32319531	32314764	4760	4768	96.11	51554292	42661824	0.01	0.01
Pca_chr1	12600633	12616915	KWZ1.0SPE1	32312969	32296675	16283	16295	96.85	51554292	42661824	0.03	0.04
Pca_chr1	12617300	12631486	KWZ1.0SPE1	32296677	32282443	14187	14235	97.25	51554292	42661824	0.03	0.03
Pca_chr1	12633164	12645390	KWZ1.0SPE1	32282444	32270183	12227	12262	97.39	51554292	42661824	0.02	0.03
Pca_chr1	12645440	12649282	KWZ1.0SPE1	32269913	32266030	3843	3884	96.1	51554292	42661824	0.01	0.01
Pca_chr1	12650013	12652008	KWZ1.0SPE1	32266009	32264064	1996	1946	92.51	51554292	42661824	0	0
Pca_chr1	12653140	12655974	KWZ1.0SPE1	32263982	32261106	2835	2877	96.59	51554292	42661824	0.01	0.01
Pca_chr1	12662566	12668951	KWZ1.0SPE1	32261111	32254688	6386	6424	96.35	51554292	42661824	0.01	0.02
Pca_chr1	12670888	12674427	KWZ1.0SPE1	32252995	32249441	3540	3555	96.95	51554292	42661824	0.01	0.01
Pca_chr1	12674454	12688000	KWZ1.0SPE1	32249314	32235806	13547	13509	96.56	51554292	42661824	0.03	0.03
Pca_chr1	12688813	12696017	KWZ1.0SPE1	32234427	32227216	7205	7212	96.83	51554292	42661824	0.01	0.02
Pca_chr1	12697305	12707688	KWZ1.0SPE1	32224773	32214370	10384	10404	98.22	51554292	42661824	0.02	0.02
Pca_chr1	12707691	12728460	KWZ1.0SPE1	32214253	32193543	20770	20711	97.11	51554292	42661824	0.04	0.05
Pca_chr1	12728735	12761074	KWZ1.0SPE1	32193553	32161182	32340	32372	97.91	51554292	42661824	0.06	0.08
Pca_chr1	12761502	12788304	KWZ1.0SPE1	32161189	32134427	26803	26763	98.16	51554292	42661824	0.05	0.06
Pca_chr1	12788300	12791982	KWZ1.0SPE1	32132687	32128990	3683	3698	97.81	51554292	42661824	0.01	0.01
Pca_chr1	12793886	12812140	KWZ1.0SPE1	32127661	32109506	18255	18156	96.17	51554292	42661824	0.04	0.04
Pca_chr1	12813737	12816785	KWZ1.0SPE1	32109538	32106499	3049	3040	97.58	51554292	42661824	0.01	0.01
Pca_chr1	12818391	12854998	KWZ1.0SPE1	32106037	32069455	36608	36583	97.65	51554292	42661824	0.07	0.09
Pca_chr1	12854991	12860793	KWZ1.0SPE1	32069200	32063446	5803	5755	96.62	51554292	42661824	0.01	0.01
Pca_chr1	12860789	12863260	KWZ1.0SPE1	32062308	32059832	2472	2477	96.99	51554292	42661824	0	0.01
Pca_chr1	12863532	12877451	KWZ1.0SPE1	32057343	32043398	13920	13946	96.51	51554292	42661824	0.03	0.03
Pca_chr1	12879518	12883231	KWZ1.0SPE3	19731383	19727651	3714	3733	94.46	51554292	29126079	0.01	0.01
Pca_chr1	12880961	12885267	KWZ1.0SPE4	11604397	11600086	4307	4312	95.48	51554292	34989196	0.01	0.01
Pca_chr1	12885269	12898683	KWZ1.0SPE1	32041877	32028268	13415	13610	95.75	51554292	42661824	0.03	0.03
Pca_chr1	12898683	12899902	KWZ1.0SPE1	32028174	32026901	1220	1274	94.35	51554292	42661824	0	0
Pca_chr1	12900269	12906620	KWZ1.0SPE1	32026895	32020474	6352	6422	95.33	51554292	42661824	0.01	0.02
Pca_chr1	12911857	12917380	KWZ1.0SPE1	32015833	32010264	5524	5570	98.46	51554292	42661824	0.01	0.01
Pca_chr1	12917373	12924728	KWZ1.0SPE1	32010020	32002640	7356	7381	97.11	51554292	42661824	0.01	0.02
Pca_chr1	12926513	12930748	KWZ1.0SPE1	32001442	31997165	4236	4278	97.2	51554292	42661824	0.01	0.01
Pca_chr1	12935815	12940020	KWZ1.0SPE1	31994884	31990645	4206	4240	95.97	51554292	42661824	0.01	0.01
Pca_chr1	12941216	12944429	KWZ1.0SPE1	31993649	31990469	3214	3181	90.96	51554292	42661824	0.01	0.01
Pca_chr1	12944429	12954926	KWZ1.0SPE1	31990367	31979862	10498	10506	98.24	51554292	42661824	0.02	0.02
Pca_chr1	12954924	12957058	KWZ1.0SPE1	31979360	31977178	2135	2183	93.9	51554292	42661824	0	0.01
Pca_chr1	12957060	12972432	KWZ1.0SPE1	31977068	31961769	15373	15300	97.39	51554292	42661824	0.03	0.04
Pca_chr1	12972551	12982072	KWZ1.0SPE1	31961769	31952318	9522	9452	97.09	51554292	42661824	0.02	0.02
Pca_chr1	12982072	12983257	KWZ1.0SPE1	31952147	31950961	1186	1187	96.22	51554292	42661824	0	0
Pca_chr1	12986573	12988130	KWZ1.0SPE1	31950911	31949367	1558	1545	94.93	51554292	42661824	0	0
Pca_chr1	12988681	13000334	KWZ1.0SPE1	31949371	31937595	11654	11777	96.67	51554292	42661824	0.02	0.03
Pca_chr1	13000339	13018876	KWZ1.0SPE1	31937486	31918964	18538	18523	98.01	51554292	42661824	0.04	0.04
Pca_chr1	13019373	13035439	KWZ1.0SPE1	31918972	31902971	16067	16002	98.36	51554292	42661824	0.03	0.04
Pca_chr1	13038392	13044612	KWZ1.0SPE1	31900754	31894435	6221	6320	94.46	51554292	42661824	0.01	0.01
Pca_chr1	13045132	13046682	KWZ1.0SPE1	31894325	31892775	1551	1551	97.74	51554292	42661824	0	0
Pca_chr1	13048276	13053200	KWZ1.0SPE1	31891041	31886109	4925	4933	97.94	51554292	42661824	0.01	0.01
Pca_chr1	13053195	13054945	KWZ1.0SPE1	31884759	31883021	1751	1739	96.07	51554292	42661824	0	0
Pca_chr1	13055400	13089277	KWZ1.0SPE1	31880231	31846348	33878	33884	96.93	51554292	42661824	0.07	0.08
Pca_chr1	13089418	13089545	KWZ1.0SPE1	31846237	31846110	128	128	97.66	51554292	42661824	0	0
Pca_chr1	13089638	13101889	KWZ1.0SPE1	31846110	31833868	12252	12243	96.46	51554292	42661824	0.02	0.03
Pca_chr1	13101884	13109033	KWZ1.0SPE1	31828263	31821132	7150	7132	98.17	51554292	42661824	0.01	0.02
Pca_chr1	13112516	13114727	KWZ1.0SPE1	31818759	31816504	2212	2256	94.79	51554292	42661824	0	0.01
Pca_chr1	13114947	13125048	KWZ1.0SPE1	31816218	31806164	10102	10055	96.9	51554292	42661824	0.02	0.02
Pca_chr1	13126507	13128892	KWZ1.0SPE1	31805041	31802696	2386	2346	92.44	51554292	42661824	0	0.01
Pca_chr1	13129181	13145192	KWZ1.0SPE1	31802236	31786262	16012	15975	96.96	51554292	42661824	0.03	0.04
Pca_chr1	13146026	13148443	KWZ1.0SPE1	31785986	31783607	2418	2380	93.52	51554292	42661824	0	0.01
Pca_chr1	13151436	13158390	KWZ1.0SPE1	31781649	31774690	6955	6960	98.39	51554292	42661824	0.01	0.02
Pca_chr1	13158386	13159970	KWZ1.0SPE1	31774294	31772703	1585	1592	97.3	51554292	42661824	0	0
Pca_chr1	13167702	13172722	KWZ1.0SPE1	31767215	31762211	5021	5005	97.02	51554292	42661824	0.01	0.01
Pca_chr1	13175792	13179408	KWZ1.0SPE1	31734164	31730554	3617	3611	97.68	51554292	42661824	0.01	0.01
Pca_chr1	13184385	13192499	KWZ1.0SPE1	31728170	31720089	8115	8082	95.89	51554292	42661824	0.02	0.02
Pca_chr1	13188514	13192368	KWZ1.0SPE1	31608223	31612014	3855	3792	95.1	51554292	42661824	0.01	0.01
Pca_chr1	13198973	13200133	KWZ1.0SPE1	31710013	31708892	1161	1122	95.27	51554292	42661824	0	0
Pca_chr1	13203717	13204809	KWZ1.0SPE1	31704496	31703406	1093	1091	97.99	51554292	42661824	0	0
Pca_chr1	13205253	13222615	KWZ1.0SPE1	31665383	31648039	17363	17345	97.68	51554292	42661824	0.03	0.04
Pca_chr1	13207449	13212799	KWZ1.0SPE1	31701663	31696357	5351	5307	96.34	51554292	42661824	0.01	0.01
Pca_chr1	13220673	13222615	KWZ1.0SPE1	31681016	31682965	1943	1950	96.52	51554292	42661824	0	0
Pca_chr1	13233138	13236967	KWZ1.0SPE1	31647741	31643900	3830	3842	97.89	51554292	42661824	0.01	0.01
Pca_chr1	13241380	13245395	KWZ1.0SPE1	31641811	31637751	4016	4061	97.24	51554292	42661824	0.01	0.01
Pca_chr1	13245383	13247895	KWZ1.0SPE1	31636704	31634244	2513	2461	95.39	51554292	42661824	0	0.01
Pca_chr1	13249114	13254615	KWZ1.0SPE1	36333485	36328027	5502	5459	93.19	51554292	42661824	0.01	0.01
Pca_chr1	13255626	13257353	KWZ1.0SPE1	31619232	31617495	1728	1738	94.71	51554292	42661824	0	0
Pca_chr1	13257395	13268071	KWZ1.0SPE1	31600030	31589308	10677	10723	97.49	51554292	42661824	0.02	0.03
Pca_chr1	13268809	13270816	KWZ1.0SPE1	31588367	31586441	2008	1927	92.94	51554292	42661824	0	0
Pca_chr1	13270947	13272822	KWZ1.0SPE1	31586441	31584593	1876	1849	96.02	51554292	42661824	0	0
Pca_chr1	13272815	13275725	KWZ1.0SPE1	31584407	31581484	2911	2924	96.19	51554292	42661824	0.01	0.01
Pca_chr1	13276833	13283729	KWZ1.0SPE1	31575146	31568223	6897	6924	96.66	51554292	42661824	0.01	0.02
Pca_chr1	13284212	13291946	KWZ1.0SPE1	31568006	31560229	7735	7778	96.46	51554292	42661824	0.02	0.02
Pca_chr1	13292537	13295836	KWZ1.0SPE1	31559529	31556256	3300	3274	97.28	51554292	42661824	0.01	0.01
Pca_chr1	13296345	13303627	KWZ1.0SPE1	31556260	31548949	7283	7312	98.36	51554292	42661824	0.01	0.02
Pca_chr1	13304919	13308366	KWZ1.0SPE1	31547598	31544127	3448	3472	96.05	51554292	42661824	0.01	0.01
Pca_chr1	13312759	13315339	KWZ1.0SPE1	31540034	31537499	2581	2536	89.53	51554292	42661824	0.01	0.01
Pca_chr1	13324305	13330655	KWZ1.0SPE1	31498790	31492388	6351	6403	97.16	51554292	42661824	0.01	0.02
Pca_chr1	13324305	13325953	KWZ1.0SPE8	10312439	10314055	1649	1617	91.84	51554292	34141902	0	0
Pca_chr1	13330662	13332873	KWZ1.0SPE1	31520131	31517909	2212	2223	95.38	51554292	42661824	0	0.01
Pca_chr1	13332909	13334532	KWZ1.0SPE4	30976155	30974538	1624	1618	99.08	51554292	34989196	0	0
Pca_chr1	13352039	13367567	KWZ1.0SPE1	31458674	31443053	15529	15622	97.2	51554292	42661824	0.03	0.04
Pca_chr1	13374169	13375851	KWZ1.0SPE1	31440909	31439226	1683	1684	96.92	51554292	42661824	0	0
Pca_chr1	13390817	13393585	KWZ1.0SPE1	31438852	31436047	2769	2806	97.33	51554292	42661824	0.01	0.01
Pca_chr1	13393699	13402007	KWZ1.0SPE1	31436037	31427699	8309	8339	97.81	51554292	42661824	0.02	0.02
Pca_chr1	13401999	13406432	KWZ1.0SPE3	15215189	15210757	4434	4433	99.64	51554292	29126079	0.01	0.02
Pca_chr1	13402004	13406424	KWZ1.0SPE5	5074851	5070433	4421	4419	99.64	51554292	25691272	0.01	0.02
Pca_chr1	13402008	13415245	KWZ1.0SPE2	4982969	4969668	13238	13302	99.38	51554292	33947397	0.03	0.04
Pca_chr1	13410909	13415245	KWZ1.0SPE2	2970871	2966543	4337	4329	99.4	51554292	33947397	0.01	0.01
Pca_chr1	13415248	13419466	KWZ1.0SPE1	31427705	31423549	4219	4157	95.84	51554292	42661824	0.01	0.01
Pca_chr1	13423609	13429104	KWZ1.0SPE1	31422306	31416885	5496	5422	94.11	51554292	42661824	0.01	0.01
Pca_chr1	13429712	13446472	KWZ1.0SPE1	31412076	31395316	16761	16761	96.49	51554292	42661824	0.03	0.04
Pca_chr1	13446748	13452466	KWZ1.0SPE4	11610148	11604397	5719	5752	98.94	51554292	34989196	0.01	0.02
Pca_chr1	13452961	13456617	KWZ1.0SPE1	31394916	31391266	3657	3651	97.17	51554292	42661824	0.01	0.01
Pca_chr1	13464179	13466184	KWZ1.0SPE1	31391034	31389036	2006	1999	97.03	51554292	42661824	0	0
Pca_chr1	13466468	13474650	KWZ1.0SPE1	31389011	31380814	8183	8198	98.51	51554292	42661824	0.02	0.02
Pca_chr1	13477452	13479995	KWZ1.0SPE1	31375972	31373440	2544	2533	94.9	51554292	42661824	0	0.01
Pca_chr1	13482429	13485517	KWZ1.0SPE1	31372480	31369401	3089	3080	98.06	51554292	42661824	0.01	0.01
Pca_chr1	13485732	13490562	KWZ1.0SPE1	31369401	31364579	4831	4823	98.55	51554292	42661824	0.01	0.01
Pca_chr1	13491394	13500686	KWZ1.0SPE1	31364582	31355286	9293	9297	98.91	51554292	42661824	0.02	0.02
Pca_chr1	13507386	13508642	KWZ1.0SPE1	31355290	31354038	1257	1253	94.82	51554292	42661824	0	0
Pca_chr1	13508642	13512499	KWZ1.0SPE1	31353920	31350036	3858	3885	97.31	51554292	42661824	0.01	0.01
Pca_chr1	13514323	13518369	KWZ1.0SPE1	31350041	31345984	4047	4058	98.67	51554292	42661824	0.01	0.01
Pca_chr1	13518369	13521177	KWZ1.0SPE1	31345868	31343058	2809	2811	97.87	51554292	42661824	0.01	0.01
Pca_chr1	13521174	13523959	KWZ1.0SPE1	31342279	31339440	2786	2840	94.25	51554292	42661824	0.01	0.01
Pca_chr1	13523957	13556394	KWZ1.0SPE1	31338366	31305850	32438	32517	97.18	51554292	42661824	0.06	0.08
Pca_chr1	13556416	13562227	KWZ1.0SPE1	31303491	31297638	5812	5854	96.34	51554292	42661824	0.01	0.01
Pca_chr1	13562225	13573921	KWZ1.0SPE1	31297564	31285893	11697	11672	97.67	51554292	42661824	0.02	0.03
Pca_chr1	13574164	13585919	KWZ1.0SPE1	31285902	31274145	11756	11758	97.99	51554292	42661824	0.02	0.03
Pca_chr1	13586040	13589326	KWZ1.0SPE1	31274048	31270792	3287	3257	95.47	51554292	42661824	0.01	0.01
Pca_chr1	13589442	13592298	KWZ1.0SPE1	31269939	31267098	2857	2842	97.35	51554292	42661824	0.01	0.01
Pca_chr1	13593465	13595900	KWZ1.0SPE1	31264871	31262424	2436	2448	94.89	51554292	42661824	0	0.01
Pca_chr1	13596037	13618791	KWZ1.0SPE1	31262418	31239562	22755	22857	96.03	51554292	42661824	0.04	0.05
Pca_chr1	13620637	13623647	KWZ1.0SPE1	31238109	31235125	3011	2985	97.48	51554292	42661824	0.01	0.01
Pca_chr1	13624726	13626292	KWZ1.0SPE1	31233973	31232402	1567	1572	97.52	51554292	42661824	0	0
Pca_chr1	13626489	13633641	KWZ1.0SPE1	31231789	31224576	7153	7214	97.9	51554292	42661824	0.01	0.02
Pca_chr1	13634004	13641538	KWZ1.0SPE1	31224242	31216675	7535	7568	97.21	51554292	42661824	0.01	0.02
Pca_chr1	13641640	13655721	KWZ1.0SPE1	31216675	31202602	14082	14074	96.73	51554292	42661824	0.03	0.03
Pca_chr1	13657483	13678033	KWZ1.0SPE1	31202000	31181366	20551	20635	96.31	51554292	42661824	0.04	0.05
Pca_chr1	13681374	13705093	KWZ1.0SPE1	31177326	31153560	23720	23767	97.93	51554292	42661824	0.05	0.06
Pca_chr1	13705095	13710319	KWZ1.0SPE1	31153450	31148147	5225	5304	96.83	51554292	42661824	0.01	0.01
Pca_chr1	13710311	13721943	KWZ1.0SPE1	31146481	31134768	11633	11714	97.7	51554292	42661824	0.02	0.03
Pca_chr1	13722775	13733470	KWZ1.0SPE1	31134784	31124056	10696	10729	96.48	51554292	42661824	0.02	0.03
Pca_chr1	13734290	13739120	KWZ1.0SPE1	31122361	31117558	4831	4804	95.51	51554292	42661824	0.01	0.01
Pca_chr1	13739910	13741703	KWZ1.0SPE1	31116185	31114392	1794	1794	91.3	51554292	42661824	0	0
Pca_chr1	13742164	13744893	KWZ1.0SPE1	31114287	31111592	2730	2696	93.36	51554292	42661824	0.01	0.01
Pca_chr1	13745173	13748749	KWZ1.0SPE1	31111599	31108065	3577	3535	92.14	51554292	42661824	0.01	0.01
Pca_chr1	13748841	13758764	KWZ1.0SPE1	31106278	31096347	9924	9932	97.66	51554292	42661824	0.02	0.02
Pca_chr1	13758760	13761076	KWZ1.0SPE1	31090340	31087942	2317	2399	92.68	51554292	42661824	0	0.01
Pca_chr1	13761704	13781780	KWZ1.0SPE1	31086275	31066181	20077	20095	97.72	51554292	42661824	0.04	0.05
Pca_chr1	13781926	13785374	KWZ1.0SPE1	31066149	31062695	3449	3455	92.97	51554292	42661824	0.01	0.01
Pca_chr1	13784423	13789175	KWZ1.0SPE1	31062399	31057688	4753	4712	96.62	51554292	42661824	0.01	0.01
Pca_chr1	13789727	13795790	KWZ1.0SPE1	31057685	31051595	6064	6091	98.69	51554292	42661824	0.01	0.01
Pca_chr1	13795932	13802163	KWZ1.0SPE1	31051595	31045365	6232	6231	98.19	51554292	42661824	0.01	0.01
Pca_chr1	13802426	13807214	KWZ1.0SPE1	31045348	31040592	4789	4757	97.35	51554292	42661824	0.01	0.01
Pca_chr1	13809303	13823176	KWZ1.0SPE1	31039377	31025459	13874	13919	95.8	51554292	42661824	0.03	0.03
Pca_chr1	13823323	13826223	KWZ1.0SPE1	31018045	31015167	2901	2879	96.71	51554292	42661824	0.01	0.01
Pca_chr1	13829715	13842063	KWZ1.0SPE1	31011654	30999318	12349	12337	97.82	51554292	42661824	0.02	0.03
Pca_chr1	13842646	13854468	KWZ1.0SPE1	30998523	30986651	11823	11873	97.2	51554292	42661824	0.02	0.03
Pca_chr1	13854671	13858787	KWZ1.0SPE1	30986660	30982535	4117	4126	98.62	51554292	42661824	0.01	0.01
Pca_chr1	13859146	13860789	KWZ1.0SPE1	30982538	30980849	1644	1690	95.33	51554292	42661824	0	0
Pca_chr1	13860906	13863932	KWZ1.0SPE1	30980853	30977861	3027	2993	94.54	51554292	42661824	0.01	0.01
Pca_chr1	13892501	13906080	KWZ1.0SPE1	30951829	30938069	13580	13761	96.79	51554292	42661824	0.03	0.03
Pca_chr1	13906080	13907449	KWZ1.0SPE8	15803972	15802603	1370	1370	98.76	51554292	34141902	0	0
Pca_chr1	13906081	13907449	KWZ1.0SPE8	5416650	5418019	1369	1370	98.47	51554292	34141902	0	0
Pca_chr1	13908980	13910322	KWZ1.0SPE1	30931965	30930629	1343	1337	97.32	51554292	42661824	0	0
Pca_chr1	13910180	13911684	KWZ1.0SPE1	30930629	30929135	1505	1495	95.83	51554292	42661824	0	0
Pca_chr1	13914624	13917399	KWZ1.0SPE1	30910639	30907869	2776	2771	97.45	51554292	42661824	0.01	0.01
Pca_chr1	13923259	13926377	KWZ1.0SPE1	30906760	30903688	3119	3073	96.55	51554292	42661824	0.01	0.01
Pca_chr1	13926532	13928843	KWZ1.0SPE1	30894808	30892493	2312	2316	94.17	51554292	42661824	0	0.01
Pca_chr1	13928839	13933796	KWZ1.0SPE1	30891983	30886956	4958	5028	95.54	51554292	42661824	0.01	0.01
Pca_chr1	13941611	13944698	KWZ1.0SPE1	30870757	30867686	3088	3072	96.42	51554292	42661824	0.01	0.01
Pca_chr1	13944690	13947067	KWZ1.0SPE1	30866962	30864581	2378	2382	96.94	51554292	42661824	0	0.01
Pca_chr1	13947309	13951375	KWZ1.0SPE1	30864590	30860512	4067	4079	97.87	51554292	42661824	0.01	0.01
Pca_chr1	13962235	13966230	KWZ1.0SPE1	30860516	30856518	3996	3999	98.03	51554292	42661824	0.01	0.01
Pca_chr1	13988837	14005418	KWZ1.0SPE1	30857437	30840791	16582	16647	95.64	51554292	42661824	0.03	0.04
Pca_chr1	14005409	14009185	KWZ1.0SPE1	30840588	30836825	3777	3764	97.68	51554292	42661824	0.01	0.01
Pca_chr1	14009619	14013056	KWZ1.0SPE1	30836798	30833362	3438	3437	97.07	51554292	42661824	0.01	0.01
Pca_chr1	14014078	14015667	KWZ1.0SPE1	30833368	30831777	1590	1592	94.28	51554292	42661824	0	0
Pca_chr1	14016031	14020794	KWZ1.0SPE1	30831780	30826992	4764	4789	97.89	51554292	42661824	0.01	0.01
Pca_chr1	14020940	14024106	KWZ1.0SPE1	30826938	30823802	3167	3137	97.2	51554292	42661824	0.01	0.01
Pca_chr1	14025277	14041335	KWZ1.0SPE1	30823809	30807710	16059	16100	97.4	51554292	42661824	0.03	0.04
Pca_chr1	14042327	14057561	KWZ1.0SPE1	30806826	30791652	15235	15175	93.69	51554292	42661824	0.03	0.04
Pca_chr1	14057897	14065402	KWZ1.0SPE1	30789425	30781846	7506	7580	96.73	51554292	42661824	0.01	0.02
Pca_chr1	14066177	14069000	KWZ1.0SPE1	30781129	30778245	2824	2885	94.86	51554292	42661824	0.01	0.01
Pca_chr1	14069535	14071699	KWZ1.0SPE1	30778252	30776094	2165	2159	94.83	51554292	42661824	0	0.01
Pca_chr1	14072652	14074565	KWZ1.0SPE1	30773809	30771927	1914	1883	96.5	51554292	42661824	0	0
Pca_chr1	14075746	14081629	KWZ1.0SPE1	30770989	30765147	5884	5843	96.6	51554292	42661824	0.01	0.01
Pca_chr1	14081625	14086292	KWZ1.0SPE1	30764900	30760248	4668	4653	95.7	51554292	42661824	0.01	0.01
Pca_chr1	14087360	14093581	KWZ1.0SPE1	30756457	30750144	6222	6314	96.53	51554292	42661824	0.01	0.01
Pca_chr1	14096988	14115737	KWZ1.0SPE1	30747331	30728600	18750	18732	98.11	51554292	42661824	0.04	0.04
Pca_chr1	14116348	14144392	KWZ1.0SPE1	30728444	30700573	28045	27872	96.06	51554292	42661824	0.05	0.07
Pca_chr1	14144850	14150594	KWZ1.0SPE1	30700582	30694782	5745	5801	94.81	51554292	42661824	0.01	0.01
Pca_chr1	14159436	14163000	KWZ1.0SPE1	30685848	30682263	3565	3586	95.23	51554292	42661824	0.01	0.01
Pca_chr1	14162486	14177804	KWZ1.0SPE1	30679299	30663984	15319	15316	96.27	51554292	42661824	0.03	0.04
Pca_chr1	14177795	14181882	KWZ1.0SPE1	30663742	30659614	4088	4129	97.22	51554292	42661824	0.01	0.01
Pca_chr1	14199313	14201044	KWZ1.0SPE1	30658051	30656332	1732	1720	96.83	51554292	42661824	0	0
Pca_chr1	14201037	14209491	KWZ1.0SPE1	30656088	30647615	8455	8474	97.52	51554292	42661824	0.02	0.02
Pca_chr1	14210427	14214837	KWZ1.0SPE1	30647393	30642935	4411	4459	94.96	51554292	42661824	0.01	0.01
Pca_chr1	14216235	14237757	KWZ1.0SPE1	30642165	30620711	21523	21455	97.2	51554292	42661824	0.04	0.05
Pca_chr1	14227174	14228668	KWZ1.0SPE8	33216653	33215162	1495	1492	95.72	51554292	34141902	0	0
Pca_chr1	14238950	14241250	KWZ1.0SPE1	30618329	30616045	2301	2285	94.4	51554292	42661824	0	0.01
Pca_chr1	14242897	14244737	KWZ1.0SPE1	30616056	30614217	1841	1840	99.02	51554292	42661824	0	0
Pca_chr1	14244917	14252726	KWZ1.0SPE1	30614217	30606359	7810	7859	97.34	51554292	42661824	0.02	0.02
Pca_chr1	14252983	14272719	KWZ1.0SPE1	30606277	30586578	19737	19700	98.9	51554292	42661824	0.04	0.05
Pca_chr1	14272895	14276380	KWZ1.0SPE1	30586584	30583102	3486	3483	97.82	51554292	42661824	0.01	0.01
Pca_chr1	14276564	14279382	KWZ1.0SPE1	30583119	30580320	2819	2800	96.77	51554292	42661824	0.01	0.01
Pca_chr1	14279439	14290463	KWZ1.0SPE1	30580323	30569300	11025	11024	96.23	51554292	42661824	0.02	0.03
Pca_chr1	14290455	14309591	KWZ1.0SPE1	30563522	30544409	19137	19114	97.74	51554292	42661824	0.04	0.04
Pca_chr1	14309661	14311482	KWZ1.0SPE1	30544416	30542610	1822	1807	96.06	51554292	42661824	0	0
Pca_chr1	14315277	14322683	KWZ1.0SPE1	30540473	30533072	7407	7402	96.83	51554292	42661824	0.01	0.02
Pca_chr1	14322683	14328290	KWZ1.0SPE1	30532931	30527317	5608	5615	98.28	51554292	42661824	0.01	0.01
Pca_chr1	14329417	14333334	KWZ1.0SPE1	30525347	30521417	3918	3931	91.53	51554292	42661824	0.01	0.01
Pca_chr1	14333420	14341876	KWZ1.0SPE1	30520016	30511596	8457	8421	97.06	51554292	42661824	0.02	0.02
Pca_chr1	14342057	14345787	KWZ1.0SPE1	30511596	30507849	3731	3748	96.64	51554292	42661824	0.01	0.01
Pca_chr1	14346953	14351627	KWZ1.0SPE1	30507671	30503006	4675	4666	98.4	51554292	42661824	0.01	0.01
Pca_chr1	14352881	14361159	KWZ1.0SPE1	30503013	30494745	8279	8269	98.1	51554292	42661824	0.02	0.02
Pca_chr1	14361161	14370788	KWZ1.0SPE1	30494653	30485154	9628	9500	96.76	51554292	42661824	0.02	0.02
Pca_chr1	14370784	14373825	KWZ1.0SPE1	30484561	30481531	3042	3031	96.04	51554292	42661824	0.01	0.01
Pca_chr1	14374919	14387033	KWZ1.0SPE1	30473007	30461082	12115	11926	96.8	51554292	42661824	0.02	0.03
Pca_chr1	14387027	14392453	KWZ1.0SPE1	30459441	30454010	5427	5432	98.13	51554292	42661824	0.01	0.01
Pca_chr1	14393657	14401105	KWZ1.0SPE1	30453313	30445841	7449	7473	97.35	51554292	42661824	0.01	0.02
Pca_chr1	14402666	14405023	KWZ1.0SPE1	30445236	30442866	2358	2371	93.69	51554292	42661824	0	0.01
Pca_chr1	14405684	14407797	KWZ1.0SPE1	30442871	30440757	2114	2115	95	51554292	42661824	0	0
Pca_chr1	14407796	14417747	KWZ1.0SPE1	30440145	30430107	9952	10039	96.71	51554292	42661824	0.02	0.02
Pca_chr1	14417744	14428415	KWZ1.0SPE1	30429965	30419278	10672	10688	96.74	51554292	42661824	0.02	0.03
Pca_chr1	14428411	14432081	KWZ1.0SPE1	30418498	30414849	3671	3650	95.61	51554292	42661824	0.01	0.01
Pca_chr1	14432084	14449732	KWZ1.0SPE1	30414677	30397074	17649	17604	97.73	51554292	42661824	0.03	0.04
Pca_chr1	14449732	14455212	KWZ1.0SPE1	30396978	30391556	5481	5423	96.56	51554292	42661824	0.01	0.01
Pca_chr1	14455330	14457659	KWZ1.0SPE1	30391556	30389257	2330	2300	97.3	51554292	42661824	0	0.01
Pca_chr1	14457402	14466052	KWZ1.0SPE1	30389667	30380970	8651	8698	97.09	51554292	42661824	0.02	0.02
Pca_chr1	14466049	14473112	KWZ1.0SPE1	30380572	30373479	7064	7094	98.31	51554292	42661824	0.01	0.02
Pca_chr1	14474001	14487369	KWZ1.0SPE1	30372322	30358852	13369	13471	96.2	51554292	42661824	0.03	0.03
Pca_chr1	14488476	14492367	KWZ1.0SPE1	30358163	30354249	3892	3915	95.34	51554292	42661824	0.01	0.01
Pca_chr1	14498504	14501452	KWZ1.0SPE1	30351331	30348384	2949	2948	95.74	51554292	42661824	0.01	0.01
Pca_chr1	14501876	14513799	KWZ1.0SPE1	30348406	30336577	11924	11830	96.5	51554292	42661824	0.02	0.03
Pca_chr1	14515151	14518536	KWZ1.0SPE1	30336581	30333199	3386	3383	97.12	51554292	42661824	0.01	0.01
Pca_chr1	14518940	14520643	KWZ1.0SPE1	30333207	30331459	1704	1749	91.52	51554292	42661824	0	0
Pca_chr1	14520643	14524044	KWZ1.0SPE1	30331271	30327840	3402	3432	97.38	51554292	42661824	0.01	0.01
Pca_chr1	14525786	14527502	KWZ1.0SPE1	30327844	30326134	1717	1711	95.84	51554292	42661824	0	0
Pca_chr1	14530630	14534043	KWZ1.0SPE1	30320382	30317023	3414	3360	95.05	51554292	42661824	0.01	0.01
Pca_chr1	14536458	14536844	KWZ1.0SPE1	30316468	30316082	387	387	98.45	51554292	42661824	0	0
Pca_chr1	14537138	14546047	KWZ1.0SPE1	30315839	30306826	8910	9014	96.2	51554292	42661824	0.02	0.02
Pca_chr1	14546198	14546878	KWZ1.0SPE1	30306648	30305902	681	747	85.7	51554292	42661824	0	0
Pca_chr1	14552354	14557601	KWZ1.0SPE1	30303843	30298587	5248	5257	96.05	51554292	42661824	0.01	0.01
Pca_chr1	14557804	14565131	KWZ1.0SPE1	30298595	30291261	7328	7335	97.15	51554292	42661824	0.01	0.02
Pca_chr1	14565123	14578960	KWZ1.0SPE1	30291018	30277150	13838	13869	97.11	51554292	42661824	0.03	0.03
Pca_chr1	14586033	14588716	KWZ1.0SPE1	30266576	30263919	2684	2658	96.21	51554292	42661824	0.01	0.01
Pca_chr1	14589305	14592381	KWZ1.0SPE1	30263911	30260893	3077	3019	96.36	51554292	42661824	0.01	0.01
Pca_chr1	14592493	14602839	KWZ1.0SPE1	30260885	30250505	10347	10381	96.91	51554292	42661824	0.02	0.02
Pca_chr1	14603089	14605778	KWZ1.0SPE1	30249692	30247006	2690	2687	94.98	51554292	42661824	0.01	0.01
Pca_chr1	14607368	14614373	KWZ1.0SPE1	30246159	30239107	7006	7053	95.16	51554292	42661824	0.01	0.02
Pca_chr1	14615803	14617255	KWZ1.0SPE1	30238266	30236825	1453	1442	95.7	51554292	42661824	0	0
Pca_chr1	14617381	14643738	KWZ1.0SPE1	30236825	30210543	26358	26283	97.69	51554292	42661824	0.05	0.06
Pca_chr1	14646581	14655473	KWZ1.0SPE1	30207913	30199002	8893	8912	97.74	51554292	42661824	0.02	0.02
Pca_chr1	14656584	14678040	KWZ1.0SPE1	30198767	30177405	21457	21363	96.9	51554292	42661824	0.04	0.05
Pca_chr1	14682645	14685258	KWZ1.0SPE1	30176796	30174162	2614	2635	97.34	51554292	42661824	0.01	0.01
Pca_chr1	14687242	14695129	KWZ1.0SPE2	15930605	15938535	7888	7931	98.89	51554292	33947397	0.02	0.02
Pca_chr1	14687242	14691120	KWZ1.0SPE4	21963141	21959259	3879	3883	97.6	51554292	34989196	0.01	0.01
Pca_chr1	14687243	14695127	KWZ1.0SPE1	26255326	26263236	7885	7911	99.17	51554292	42661824	0.02	0.02
Pca_chr1	14691112	14695125	KWZ1.0SPE4	21959016	21955004	4014	4013	99.73	51554292	34989196	0.01	0.01
Pca_chr1	14692531	14695127	KWZ1.0SPE4	13650704	13653299	2597	2596	99.38	51554292	34989196	0.01	0.01
Pca_chr1	14695119	14696832	KWZ1.0SPE1	30173480	30171732	1714	1749	94.9	51554292	42661824	0	0
Pca_chr1	14696835	14698975	KWZ1.0SPE1	30167604	30165457	2141	2148	98.23	51554292	42661824	0	0.01
Pca_chr1	14704059	14720576	KWZ1.0SPE1	30165462	30148887	16518	16576	96.55	51554292	42661824	0.03	0.04
Pca_chr1	14720599	14725139	KWZ1.0SPE1	30148738	30144141	4541	4598	96.75	51554292	42661824	0.01	0.01
Pca_chr1	14734522	14736643	KWZ1.0SPE1	30140722	30138601	2122	2122	98.59	51554292	42661824	0	0
Pca_chr1	14737464	14743135	KWZ1.0SPE1	30136964	30131250	5672	5715	97.4	51554292	42661824	0.01	0.01
Pca_chr1	14743120	14752186	KWZ1.0SPE1	30131105	30122015	9067	9091	97.99	51554292	42661824	0.02	0.02
Pca_chr1	14752227	14776854	KWZ1.0SPE1	30120761	30096138	24628	24624	96.66	51554292	42661824	0.05	0.06
Pca_chr1	14777114	14783892	KWZ1.0SPE1	30096138	30089370	6779	6769	99.04	51554292	42661824	0.01	0.02
Pca_chr1	14784094	14817239	KWZ1.0SPE1	30089371	30056164	33146	33208	96.73	51554292	42661824	0.06	0.08
Pca_chr1	14817386	14839623	KWZ1.0SPE1	30056043	30033758	22238	22286	97.67	51554292	42661824	0.04	0.05
Pca_chr1	14839621	14843602	KWZ1.0SPE1	30033350	30029300	3982	4051	96.06	51554292	42661824	0.01	0.01
Pca_chr1	14843780	14856640	KWZ1.0SPE1	30029308	30016423	12861	12886	98.5	51554292	42661824	0.02	0.03
Pca_chr1	14859179	14860779	KWZ1.0SPE1	30014626	30013022	1601	1605	95.33	51554292	42661824	0	0
Pca_chr1	14860771	14864433	KWZ1.0SPE1	30012697	30009059	3663	3639	97.82	51554292	42661824	0.01	0.01
Pca_chr1	14864428	14866858	KWZ1.0SPE1	30008672	30006243	2431	2430	98.6	51554292	42661824	0	0.01
Pca_chr1	14866856	14868957	KWZ1.0SPE1	30005845	30003783	2102	2063	95.93	51554292	42661824	0	0
Pca_chr1	14869338	14877503	KWZ1.0SPE1	30003779	29995590	8166	8190	97.51	51554292	42661824	0.02	0.02
Pca_chr1	14877740	14887720	KWZ1.0SPE1	29995595	29985616	9981	9980	94.15	51554292	42661824	0.02	0.02
Pca_chr1	14887956	14902722	KWZ1.0SPE1	29985624	29970796	14767	14829	96.75	51554292	42661824	0.03	0.03
Pca_chr1	14902791	14904161	KWZ1.0SPE1	29969699	29968304	1371	1396	95.86	51554292	42661824	0	0
Pca_chr1	14904352	14916816	KWZ1.0SPE1	29968325	29955888	12465	12438	98	51554292	42661824	0.02	0.03
Pca_chr1	14917059	14917089	KWZ1.0SPE1	29955623	29955593	31	31	96.77	51554292	42661824	0	0
Pca_chr1	14917062	14922509	KWZ1.0SPE1	29955469	29950022	5448	5448	98.53	51554292	42661824	0.01	0.01
Pca_chr1	14922480	14937375	KWZ1.0SPE1	29949762	29934864	14896	14899	98.68	51554292	42661824	0.03	0.03
Pca_chr1	14937372	14941334	KWZ1.0SPE1	29934467	29930379	3963	4089	93.52	51554292	42661824	0.01	0.01
Pca_chr1	14941417	14943635	KWZ1.0SPE1	29929866	29927682	2219	2185	91.04	51554292	42661824	0	0.01
Pca_chr1	14943623	14948638	KWZ1.0SPE1	29926091	29921116	5016	4976	94.45	51554292	42661824	0.01	0.01
Pca_chr1	14950083	14952222	KWZ1.0SPE1	29920038	29917909	2140	2130	92.2	51554292	42661824	0	0
Pca_chr1	14952226	14955892	KWZ1.0SPE1	29917692	29913973	3667	3720	93.07	51554292	42661824	0.01	0.01
Pca_chr1	14956144	14970509	KWZ1.0SPE1	29913971	29899565	14366	14407	95.99	51554292	42661824	0.03	0.03
Pca_chr1	14970799	14973572	KWZ1.0SPE1	29897521	29894651	2774	2871	93.91	51554292	42661824	0.01	0.01
Pca_chr1	14980613	14983867	KWZ1.0SPE1	29894203	29890941	3255	3263	98.59	51554292	42661824	0.01	0.01
Pca_chr1	14983865	14985480	KWZ1.0SPE1	29890470	29888833	1616	1638	95.92	51554292	42661824	0	0
Pca_chr1	14985505	14995775	KWZ1.0SPE1	29887802	29877550	10271	10253	98.77	51554292	42661824	0.02	0.02
Pca_chr1	14998129	15001994	KWZ1.0SPE1	29875671	29871638	3866	4034	89.05	51554292	42661824	0.01	0.01
Pca_chr1	15004353	15007335	KWZ1.0SPE1	29869764	29866767	2983	2998	93.77	51554292	42661824	0.01	0.01
Pca_chr1	15009001	15013110	KWZ1.0SPE1	29863241	29859163	4110	4079	94.81	51554292	42661824	0.01	0.01
Pca_chr1	15013501	15021627	KWZ1.0SPE1	29858107	29849978	8127	8130	98.55	51554292	42661824	0.02	0.02
Pca_chr1	15025995	15039697	KWZ1.0SPE1	29849052	29835480	13703	13573	95.64	51554292	42661824	0.03	0.03
Pca_chr1	15041332	15051834	KWZ1.0SPE1	29834604	29824111	10503	10494	97.54	51554292	42661824	0.02	0.02
Pca_chr1	15054448	15058317	KWZ1.0SPE1	29814155	29810437	3870	3719	90.3	51554292	42661824	0.01	0.01
Pca_chr1	15061767	15069822	KWZ1.0SPE1	29808949	29800968	8056	7982	96.45	51554292	42661824	0.02	0.02
Pca_chr1	15070057	15093197	KWZ1.0SPE1	29800789	29777675	23141	23115	97.33	51554292	42661824	0.04	0.05
Pca_chr1	15093862	15096737	KWZ1.0SPE1	29777674	29774879	2876	2796	92.43	51554292	42661824	0.01	0.01
Pca_chr1	15097323	15104535	KWZ1.0SPE1	29774886	29767812	7213	7075	94.99	51554292	42661824	0.01	0.02
Pca_chr1	15105984	15107625	KWZ1.0SPE1	29766475	29764836	1642	1640	98.72	51554292	42661824	0	0
Pca_chr1	15108150	15114558	KWZ1.0SPE1	29764787	29758394	6409	6394	96.03	51554292	42661824	0.01	0.01
Pca_chr1	15114948	15119410	KWZ1.0SPE1	29758400	29753927	4463	4474	96.4	51554292	42661824	0.01	0.01
Pca_chr1	15121152	15122234	KWZ1.0SPE1	29746960	29745879	1083	1082	98.8	51554292	42661824	0	0
Pca_chr1	15122218	15146352	KWZ1.0SPE1	29745779	29721566	24135	24214	97.52	51554292	42661824	0.05	0.06
Pca_chr1	15147312	15149173	KWZ1.0SPE1	29721574	29719673	1862	1902	92.56	51554292	42661824	0	0
Pca_chr1	15151998	15158805	KWZ1.0SPE1	29717528	29710676	6808	6853	95.69	51554292	42661824	0.01	0.02
Pca_chr1	15158837	15160887	KWZ1.0SPE1	29710476	29708427	2051	2050	94.42	51554292	42661824	0	0
Pca_chr1	15161752	15167665	KWZ1.0SPE1	29707162	29701230	5914	5933	96.15	51554292	42661824	0.01	0.01
Pca_chr1	15162440	15166787	KWZ1.0SPE2	16723388	16727790	4348	4403	94.68	51554292	33947397	0.01	0.01
Pca_chr1	15167661	15175241	KWZ1.0SPE1	29701124	29693466	7581	7659	95.04	51554292	42661824	0.01	0.02
Pca_chr1	15175420	15179910	KWZ1.0SPE1	29693466	29688945	4491	4522	92.68	51554292	42661824	0.01	0.01
Pca_chr1	15176445	15176900	KWZ1.0SPE2	16730197	16730647	456	451	97.59	51554292	33947397	0	0
Pca_chr1	15177145	15178420	KWZ1.0SPE2	16730853	16732148	1276	1296	88.05	51554292	33947397	0	0
Pca_chr1	15180392	15191658	KWZ1.0SPE1	29688443	29677162	11267	11282	97.23	51554292	42661824	0.02	0.03
Pca_chr1	15180738	15181977	KWZ1.0SPE2	16777735	16778977	1240	1243	96.41	51554292	33947397	0	0
Pca_chr1	15181969	15186908	KWZ1.0SPE2	16779794	16784784	4940	4991	97.28	51554292	33947397	0.01	0.01
Pca_chr1	15188618	15190527	KWZ1.0SPE2	16784783	16786697	1910	1915	90.96	51554292	33947397	0	0.01
Pca_chr1	15192688	15194324	KWZ1.0SPE1	29674227	29672594	1637	1634	97.13	51554292	42661824	0	0
Pca_chr1	15194331	15202350	KWZ1.0SPE1	29671311	29663272	8020	8040	94.93	51554292	42661824	0.02	0.02
Pca_chr1	15205289	15211934	KWZ1.0SPE1	29662052	29655465	6646	6588	97.7	51554292	42661824	0.01	0.02
Pca_chr1	15214696	15218889	KWZ1.0SPE1	29651589	29647398	4194	4192	98.19	51554292	42661824	0.01	0.01
Pca_chr1	15218889	15221668	KWZ1.0SPE1	29647264	29644470	2780	2795	96.87	51554292	42661824	0.01	0.01
Pca_chr1	15221907	15223516	KWZ1.0SPE1	29644462	29642833	1610	1630	96.2	51554292	42661824	0	0
Pca_chr1	15223507	15231396	KWZ1.0SPE1	29641324	29633452	7890	7873	98.43	51554292	42661824	0.02	0.02
Pca_chr1	15231834	15238544	KWZ1.0SPE1	29633452	29626792	6711	6661	95.8	51554292	42661824	0.01	0.02
Pca_chr1	15240037	15244663	KWZ1.0SPE1	29625714	29621087	4627	4628	97.38	51554292	42661824	0.01	0.01
Pca_chr1	15246279	15251513	KWZ1.0SPE1	29621091	29615866	5235	5226	94.18	51554292	42661824	0.01	0.01
Pca_chr1	15253062	15253231	KWZ1.0SPE1	29608316	29608148	170	169	92.35	51554292	42661824	0	0
Pca_chr1	15253510	15263068	KWZ1.0SPE1	29607867	29598346	9559	9522	97.54	51554292	42661824	0.02	0.02
Pca_chr1	15263065	15268316	KWZ1.0SPE1	29597976	29592713	5252	5264	93.94	51554292	42661824	0.01	0.01
Pca_chr1	15269837	15285405	KWZ1.0SPE1	29591052	29575539	15569	15514	97.7	51554292	42661824	0.03	0.04
Pca_chr1	15285505	15290066	KWZ1.0SPE1	29575555	29570980	4562	4576	98.45	51554292	42661824	0.01	0.01
Pca_chr1	15293112	15295903	KWZ1.0SPE1	29568923	29566157	2792	2767	90.94	51554292	42661824	0.01	0.01
Pca_chr1	15295894	15302893	KWZ1.0SPE1	29565915	29558892	7000	7024	96.81	51554292	42661824	0.01	0.02
Pca_chr1	15307461	15310889	KWZ1.0SPE1	29554498	29551062	3429	3437	96.34	51554292	42661824	0.01	0.01
Pca_chr1	15311038	15312271	KWZ1.0SPE1	29551062	29549846	1234	1217	95.55	51554292	42661824	0	0
Pca_chr1	15312267	15313519	KWZ1.0SPE1	29549388	29548160	1253	1229	96.25	51554292	42661824	0	0
Pca_chr1	15313520	15319099	KWZ1.0SPE1	29547052	29541452	5580	5601	96.87	51554292	42661824	0.01	0.01
Pca_chr1	15334574	15336958	KWZ1.0SPE1	29540055	29537678	2385	2378	98.16	51554292	42661824	0	0.01
Pca_chr1	15345329	15347626	KWZ1.0SPE1	29533667	29531387	2298	2281	97.91	51554292	42661824	0	0.01
Pca_chr1	15347621	15354456	KWZ1.0SPE1	29530052	29523243	6836	6810	98.03	51554292	42661824	0.01	0.02
Pca_chr1	15354666	15356149	KWZ1.0SPE1	29523251	29521770	1484	1482	98.86	51554292	42661824	0	0
Pca_chr1	15357039	15360502	KWZ1.0SPE1	29521760	29518301	3464	3460	97.23	51554292	42661824	0.01	0.01
Pca_chr1	15360628	15371020	KWZ1.0SPE1	29518332	29507855	10393	10478	96.8	51554292	42661824	0.02	0.02
Pca_chr1	15371510	15393684	KWZ1.0SPE1	29506840	29484594	22175	22247	96.59	51554292	42661824	0.04	0.05
Pca_chr1	15393760	15397332	KWZ1.0SPE1	29484371	29480776	3573	3596	97.8	51554292	42661824	0.01	0.01
Pca_chr1	15398709	15403178	KWZ1.0SPE1	29477578	29473119	4470	4460	97.95	51554292	42661824	0.01	0.01
Pca_chr1	15404445	15421264	KWZ1.0SPE1	29472007	29455208	16820	16800	96.51	51554292	42661824	0.03	0.04
[truncated: 28,126 more rows]

## Sheet: Chr1
Pca_Start	Pca_End	KWZspe_Start	KWZspe_End	Pca_Length	KWZspe_Length	Percent identity of the alignment	Length of Pca	Length of KWZspe	Percent alignment coverage in the Pca	Percent alignment coverage in the KWZspe	Pca_Chr	KWZspe_Chr
49397	51666	2400972	2403252	2270	2281	94.71	51554292	42661824	0	0.01	Pca_chr1	KWZ1.0SPE1
55754	59751	21738045	21742030	3998	3986	97.2	51554292	29111560	0.01	0.01	Pca_chr1	KWZ1.0SPE6
61842	65656	42452306	42456107	3815	3802	94.46	51554292	42661824	0.01	0.01	Pca_chr1	KWZ1.0SPE1
71962	75049	2415199	2418287	3088	3089	97.2	51554292	42661824	0.01	0.01	Pca_chr1	KWZ1.0SPE1
80501	82897	39974070	39976425	2397	2356	91.82	51554292	42661824	0	0.01	Pca_chr1	KWZ1.0SPE1
85223	90401	39976425	39981651	5179	5227	91.61	51554292	42661824	0.01	0.01	Pca_chr1	KWZ1.0SPE1
86188	90086	15059742	15063687	3899	3946	92.95	51554292	42661824	0.01	0.01	Pca_chr1	KWZ1.0SPE1
90394	94653	15064167	15068445	4260	4279	95.92	51554292	42661824	0.01	0.01	Pca_chr1	KWZ1.0SPE1
90394	93579	39981781	39985004	3186	3224	96.81	51554292	42661824	0.01	0.01	Pca_chr1	KWZ1.0SPE1
112738	115371	39961819	39959186	2634	2634	97.09	51554292	42661824	0.01	0.01	Pca_chr1	KWZ1.0SPE1
115021	117920	15052534	15049673	2900	2862	96.45	51554292	42661824	0.01	0.01	Pca_chr1	KWZ1.0SPE1
115371	127277	39959026	39947107	11907	11920	97.56	51554292	42661824	0.02	0.03	Pca_chr1	KWZ1.0SPE1
117934	127409	15048769	15039250	9476	9520	97.78	51554292	42661824	0.02	0.02	Pca_chr1	KWZ1.0SPE1
143272	149055	15003597	14997741	5784	5857	96.59	51554292	42661824	0.01	0.01	Pca_chr1	KWZ1.0SPE1
149522	161178	39928097	39916542	11657	11556	94.35	51554292	42661824	0.02	0.03	Pca_chr1	KWZ1.0SPE1
149662	159565	14996477	14986636	9904	9842	95.44	51554292	42661824	0.02	0.02	Pca_chr1	KWZ1.0SPE1
161466	167165	24369322	24375028	5700	5707	95.67	51554292	29126079	0.01	0.02	Pca_chr1	KWZ1.0SPE3
167164	186702	39916350	39896783	19539	19568	97.53	51554292	42661824	0.04	0.05	Pca_chr1	KWZ1.0SPE1
167289	186702	14981626	14962168	19414	19459	97.75	51554292	42661824	0.04	0.05	Pca_chr1	KWZ1.0SPE1
188260	192615	14962175	14957749	4356	4427	94.93	51554292	42661824	0.01	0.01	Pca_chr1	KWZ1.0SPE1
192607	194904	39890370	39888053	2298	2318	96.81	51554292	42661824	0	0.01	Pca_chr1	KWZ1.0SPE1
196117	203488	14952374	14944986	7372	7389	97.33	51554292	42661824	0.01	0.02	Pca_chr1	KWZ1.0SPE1
196903	207134	39888055	39877824	10232	10232	97.7	51554292	42661824	0.02	0.02	Pca_chr1	KWZ1.0SPE1
198247	201052	12708761	12705968	2806	2794	92.94	51554292	25691272	0.01	0.01	Pca_chr1	KWZ1.0SPE5
207911	216704	39877825	39868981	8794	8845	94.09	51554292	42661824	0.02	0.02	Pca_chr1	KWZ1.0SPE1
209448	216752	14941475	14934124	7305	7352	96.08	51554292	42661824	0.01	0.02	Pca_chr1	KWZ1.0SPE1
217603	224188	14934122	14927608	6586	6515	94.9	51554292	42661824	0.01	0.02	Pca_chr1	KWZ1.0SPE1
225330	230331	14927618	14922619	5002	5000	95.33	51554292	42661824	0.01	0.01	Pca_chr1	KWZ1.0SPE1
225361	228584	39861594	39858380	3224	3215	94.46	51554292	42661824	0.01	0.01	Pca_chr1	KWZ1.0SPE1
230329	235323	14922488	14917463	4995	5026	98.09	51554292	42661824	0.01	0.01	Pca_chr1	KWZ1.0SPE1
230329	235324	39855339	39850342	4996	4998	98.48	51554292	42661824	0.01	0.01	Pca_chr1	KWZ1.0SPE1
235807	263942	39849842	39821740	28136	28103	97	51554292	42661824	0.05	0.07	Pca_chr1	KWZ1.0SPE1
237791	263942	14914933	14888799	26152	26135	97.43	51554292	42661824	0.05	0.06	Pca_chr1	KWZ1.0SPE1
283894	286338	14870612	14868180	2445	2433	96.13	51554292	42661824	0	0.01	Pca_chr1	KWZ1.0SPE1
288671	291456	4260205	4263024	2786	2820	91.18	51554292	16872426	0.01	0.02	Pca_chr1	KWZ1.0SPE7
288672	291456	4350329	4347524	2785	2806	91.89	51554292	29126079	0.01	0.01	Pca_chr1	KWZ1.0SPE3
293377	305588	39799773	39787588	12212	12186	98.17	51554292	42661824	0.02	0.03	Pca_chr1	KWZ1.0SPE1
307649	313150	14851973	14846476	5502	5498	97.24	51554292	42661824	0.01	0.01	Pca_chr1	KWZ1.0SPE1
307654	313140	39785701	39780139	5487	5563	95.27	51554292	42661824	0.01	0.01	Pca_chr1	KWZ1.0SPE1
319583	328198	14840010	14831409	8616	8602	96.59	51554292	42661824	0.02	0.02	Pca_chr1	KWZ1.0SPE1
319583	328198	39773730	39765075	8616	8656	96.88	51554292	42661824	0.02	0.02	Pca_chr1	KWZ1.0SPE1
329247	335442	14830835	14824606	6196	6230	97.38	51554292	42661824	0.01	0.01	Pca_chr1	KWZ1.0SPE1
329247	335442	39764551	39758333	6196	6219	98	51554292	42661824	0.01	0.01	Pca_chr1	KWZ1.0SPE1
336855	345694	14822908	14814057	8840	8852	97.46	51554292	42661824	0.02	0.02	Pca_chr1	KWZ1.0SPE1
350449	355384	8983505	8978681	4936	4825	94.33	51554292	11181211	0.01	0.04	Pca_chr1	KWZ1.0SPE0
352245	355384	39741364	39738286	3140	3079	95.81	51554292	42661824	0.01	0.01	Pca_chr1	KWZ1.0SPE1
355380	356702	8978591	8977265	1323	1327	99.25	51554292	11181211	0	0.01	Pca_chr1	KWZ1.0SPE0
355380	356702	14803904	14802579	1323	1326	99.4	51554292	42661824	0	0	Pca_chr1	KWZ1.0SPE1
357110	366788	8977268	8967499	9679	9770	95.16	51554292	11181211	0.02	0.09	Pca_chr1	KWZ1.0SPE0
369520	380457	8966561	8955701	10938	10861	95.31	51554292	11181211	0.02	0.1	Pca_chr1	KWZ1.0SPE0
369520	380457	14791911	14781059	10938	10853	95.48	51554292	42661824	0.02	0.03	Pca_chr1	KWZ1.0SPE1
369520	380457	39726169	39715332	10938	10838	95.37	51554292	42661824	0.02	0.03	Pca_chr1	KWZ1.0SPE1
382703	393016	8950656	8940329	10314	10328	97.46	51554292	11181211	0.02	0.09	Pca_chr1	KWZ1.0SPE0
393277	393876	8940087	8939490	600	598	89.03	51554292	11181211	0	0.01	Pca_chr1	KWZ1.0SPE0
395484	402936	8938296	8930771	7453	7526	95.8	51554292	11181211	0.01	0.07	Pca_chr1	KWZ1.0SPE0
402937	408454	8930661	8925187	5518	5475	96.43	51554292	11181211	0.01	0.05	Pca_chr1	KWZ1.0SPE0
409179	409877	8924491	8923797	699	695	96.14	51554292	11181211	0	0.01	Pca_chr1	KWZ1.0SPE0
410024	412066	8923674	8921565	2043	2110	95.45	51554292	11181211	0	0.02	Pca_chr1	KWZ1.0SPE0
411949	422682	8921540	8910808	10734	10733	97.75	51554292	11181211	0.02	0.1	Pca_chr1	KWZ1.0SPE0
425863	437839	8908744	8896620	11977	12125	94.79	51554292	11181211	0.02	0.11	Pca_chr1	KWZ1.0SPE0
440734	443470	4857268	4859964	2737	2697	95.25	51554292	34141902	0.01	0.01	Pca_chr1	KWZ1.0SPE8
447115	454055	4861840	4868690	6941	6851	94.64	51554292	34141902	0.01	0.02	Pca_chr1	KWZ1.0SPE8
454782	457633	4859964	4857143	2852	2822	95.31	51554292	34141902	0.01	0.01	Pca_chr1	KWZ1.0SPE8
463704	467884	8886103	8881999	4181	4105	94.61	51554292	11181211	0.01	0.04	Pca_chr1	KWZ1.0SPE0
475382	476020	8878165	8878792	639	628	88.32	51554292	11181211	0	0.01	Pca_chr1	KWZ1.0SPE0
476198	477273	8878980	8880059	1076	1080	89.17	51554292	11181211	0	0.01	Pca_chr1	KWZ1.0SPE0
485565	489744	8881999	8886103	4180	4105	94.64	51554292	11181211	0.01	0.04	Pca_chr1	KWZ1.0SPE0
491350	496788	8891177	8896554	5439	5378	96.3	51554292	11181211	0.01	0.05	Pca_chr1	KWZ1.0SPE0
496830	499674	4857142	4859964	2845	2823	94.13	51554292	34141902	0.01	0.01	Pca_chr1	KWZ1.0SPE8
506199	511638	8896554	8891180	5440	5375	96.36	51554292	11181211	0.01	0.05	Pca_chr1	KWZ1.0SPE0
516581	523055	8809258	8815613	6475	6356	95.29	51554292	11181211	0.01	0.06	Pca_chr1	KWZ1.0SPE0
516581	523055	40180654	40186990	6475	6337	95.06	51554292	42661824	0.01	0.01	Pca_chr1	KWZ1.0SPE1
519352	523055	17442041	17445788	3704	3748	95.98	51554292	34989196	0.01	0.01	Pca_chr1	KWZ1.0SPE4
523298	526319	40186982	40189980	3022	2999	95.63	51554292	42661824	0.01	0.01	Pca_chr1	KWZ1.0SPE1
523306	526319	8815613	8818597	3014	2985	96.17	51554292	11181211	0.01	0.03	Pca_chr1	KWZ1.0SPE0
528180	533081	8819892	8824787	4902	4896	95.31	51554292	11181211	0.01	0.04	Pca_chr1	KWZ1.0SPE0
528180	530447	40191273	40193538	2268	2266	93.42	51554292	42661824	0	0.01	Pca_chr1	KWZ1.0SPE1
534035	540954	8827258	8834137	6920	6880	93.91	51554292	11181211	0.01	0.06	Pca_chr1	KWZ1.0SPE0
541975	547095	8833854	8838955	5121	5102	96.5	51554292	11181211	0.01	0.05	Pca_chr1	KWZ1.0SPE0
547621	567867	8839706	8859943	20247	20238	97.51	51554292	11181211	0.04	0.18	Pca_chr1	KWZ1.0SPE0
567867	569722	8860228	8862115	1856	1888	93.06	51554292	11181211	0	0.02	Pca_chr1	KWZ1.0SPE0
570805	576715	8862114	8868007	5911	5894	98.14	51554292	11181211	0.01	0.05	Pca_chr1	KWZ1.0SPE0
576734	582891	8868953	8875112	6158	6160	97.93	51554292	11181211	0.01	0.06	Pca_chr1	KWZ1.0SPE0
582848	590655	40180655	40172847	7808	7809	98.99	51554292	42661824	0.02	0.02	Pca_chr1	KWZ1.0SPE1
582851	590655	8809255	8801452	7805	7804	99.03	51554292	11181211	0.02	0.07	Pca_chr1	KWZ1.0SPE0
591298	599796	8801459	8792968	8499	8492	96.1	51554292	11181211	0.02	0.08	Pca_chr1	KWZ1.0SPE0
591298	599796	40172854	40164363	8499	8492	96.11	51554292	42661824	0.02	0.02	Pca_chr1	KWZ1.0SPE1
599905	610254	8792968	8782599	10350	10370	97.5	51554292	11181211	0.02	0.09	Pca_chr1	KWZ1.0SPE0
599905	610253	40164363	40153969	10349	10395	96.77	51554292	42661824	0.02	0.02	Pca_chr1	KWZ1.0SPE1
611621	649273	8782599	8744905	37653	37695	97.14	51554292	11181211	0.07	0.34	Pca_chr1	KWZ1.0SPE0
611622	619808	40153967	40145764	8187	8204	98.56	51554292	42661824	0.02	0.02	Pca_chr1	KWZ1.0SPE1
619901	651015	40145764	40114609	31115	31156	96.75	51554292	42661824	0.06	0.07	Pca_chr1	KWZ1.0SPE1
649403	651015	8744086	8742510	1613	1577	95.85	51554292	11181211	0	0.01	Pca_chr1	KWZ1.0SPE0
651598	663929	40114622	40102295	12332	12328	97.24	51554292	42661824	0.02	0.03	Pca_chr1	KWZ1.0SPE1
652301	663929	8740665	8729082	11629	11584	97.68	51554292	11181211	0.02	0.1	Pca_chr1	KWZ1.0SPE0
667015	667253	8728021	8727781	239	241	98.34	51554292	11181211	0	0	Pca_chr1	KWZ1.0SPE0
667391	667458	8727658	8727591	68	68	95.59	51554292	11181211	0	0	Pca_chr1	KWZ1.0SPE0
667608	671156	8727450	8723888	3549	3563	92.95	51554292	11181211	0.01	0.03	Pca_chr1	KWZ1.0SPE0
667608	671176	40100506	40096900	3569	3607	92.27	51554292	42661824	0.01	0.01	Pca_chr1	KWZ1.0SPE1
674642	678143	40094208	40090730	3502	3479	96.54	51554292	42661824	0.01	0.01	Pca_chr1	KWZ1.0SPE1
674937	678802	40075906	40072044	3866	3863	97.11	51554292	42661824	0.01	0.01	Pca_chr1	KWZ1.0SPE1
681650	685921	15718592	15714391	4272	4202	93.94	51554292	34141902	0.01	0.01	Pca_chr1	KWZ1.0SPE8
682488	685922	4506927	4503544	3435	3384	94.49	51554292	16872426	0.01	0.02	Pca_chr1	KWZ1.0SPE7
683437	685922	34730901	34728422	2486	2480	96.14	51554292	34989196	0	0.01	Pca_chr1	KWZ1.0SPE4
683501	685921	10078386	10080814	2421	2429	96.83	51554292	33947397	0	0.01	Pca_chr1	KWZ1.0SPE2
686597	695060	32247661	32256135	8464	8475	98.33	51554292	34141902	0.02	0.02	Pca_chr1	KWZ1.0SPE8
695060	697400	40086273	40083931	2341	2343	97.37	51554292	42661824	0	0.01	Pca_chr1	KWZ1.0SPE1
717371	718550	8719239	8718049	1180	1191	96.73	51554292	11181211	0	0.01	Pca_chr1	KWZ1.0SPE0
717371	718550	40078402	40077212	1180	1191	96.98	51554292	42661824	0	0	Pca_chr1	KWZ1.0SPE1
720548	733301	8717671	8704876	12754	12796	96.68	51554292	11181211	0.02	0.11	Pca_chr1	KWZ1.0SPE0
720548	733301	40076834	40064058	12754	12777	96.72	51554292	42661824	0.02	0.03	Pca_chr1	KWZ1.0SPE1
733637	735526	8704875	8702949	1890	1927	93.98	51554292	11181211	0	0.02	Pca_chr1	KWZ1.0SPE0
733637	735526	40064057	40062183	1890	1875	93.23	51554292	42661824	0	0	Pca_chr1	KWZ1.0SPE1
736107	739716	40062188	40058555	3610	3634	96.24	51554292	42661824	0.01	0.01	Pca_chr1	KWZ1.0SPE1
737213	739716	8701685	8699165	2504	2521	98.02	51554292	11181211	0	0.02	Pca_chr1	KWZ1.0SPE0
739715	749805	40058302	40048197	10091	10106	96.07	51554292	42661824	0.02	0.02	Pca_chr1	KWZ1.0SPE1
740243	744242	8696792	8692751	4000	4042	96.32	51554292	11181211	0.01	0.04	Pca_chr1	KWZ1.0SPE0
744884	749019	8692301	8688106	4136	4196	96.74	51554292	11181211	0.01	0.04	Pca_chr1	KWZ1.0SPE0
749013	753027	8687336	8683378	4015	3959	97.36	51554292	11181211	0.01	0.04	Pca_chr1	KWZ1.0SPE0
749928	753027	40048192	40045102	3100	3091	97.61	51554292	42661824	0.01	0.01	Pca_chr1	KWZ1.0SPE1
754082	762894	40045046	40036354	8813	8693	95.11	51554292	42661824	0.02	0.02	Pca_chr1	KWZ1.0SPE1
754087	755536	8683317	8681878	1450	1440	97.38	51554292	11181211	0	0.01	Pca_chr1	KWZ1.0SPE0
755760	762515	8681873	8675247	6756	6627	94.84	51554292	11181211	0.01	0.06	Pca_chr1	KWZ1.0SPE0
763899	766235	16791313	16788915	2337	2399	94.79	51554292	42661824	0	0.01	Pca_chr1	KWZ1.0SPE1
766386	768180	16788920	16787126	1795	1795	96.94	51554292	42661824	0	0	Pca_chr1	KWZ1.0SPE1
773849	786664	8670512	8657661	12816	12852	97.17	51554292	11181211	0.02	0.11	Pca_chr1	KWZ1.0SPE0
773849	789426	40034092	40018412	15578	15681	97.33	51554292	42661824	0.03	0.04	Pca_chr1	KWZ1.0SPE1
787632	789426	8657623	8655841	1795	1783	97	51554292	11181211	0	0.02	Pca_chr1	KWZ1.0SPE0
789420	803220	8655563	8641665	13801	13899	95.98	51554292	11181211	0.03	0.12	Pca_chr1	KWZ1.0SPE0
789420	803220	40018134	40004173	13801	13962	97.02	51554292	42661824	0.03	0.03	Pca_chr1	KWZ1.0SPE1
803523	813947	8641657	8631195	10425	10463	98.53	51554292	11181211	0.02	0.09	Pca_chr1	KWZ1.0SPE0
819482	823016	33859585	33856054	3535	3532	98.84	51554292	42661824	0.01	0.01	Pca_chr1	KWZ1.0SPE1
819487	822005	724033	726576	2519	2544	97.45	51554292	33947397	0	0.01	Pca_chr1	KWZ1.0SPE2
830981	838734	29179898	29187640	7754	7743	96.95	51554292	34141902	0.02	0.02	Pca_chr1	KWZ1.0SPE8
831589	838734	8631657	8624465	7146	7193	96.17	51554292	11181211	0.01	0.06	Pca_chr1	KWZ1.0SPE0
838820	844892	8624319	8618279	6073	6041	97	51554292	11181211	0.01	0.05	Pca_chr1	KWZ1.0SPE0
838820	841769	29187786	29190703	2950	2918	95.95	51554292	34141902	0.01	0.01	Pca_chr1	KWZ1.0SPE8
841882	844892	29190712	29193713	3011	3002	97.49	51554292	34141902	0.01	0.01	Pca_chr1	KWZ1.0SPE8
846373	849957	8617539	8613929	3585	3611	97.05	51554292	11181211	0.01	0.03	Pca_chr1	KWZ1.0SPE0
846373	849957	29194452	29198066	3585	3615	97.27	51554292	34141902	0.01	0.01	Pca_chr1	KWZ1.0SPE8
849950	854375	8613224	8608852	4426	4373	96.53	51554292	11181211	0.01	0.04	Pca_chr1	KWZ1.0SPE0
850840	852645	29200465	29202268	1806	1804	97.02	51554292	34141902	0	0.01	Pca_chr1	KWZ1.0SPE8
852038	854375	29207347	29209660	2338	2314	96.5	51554292	34141902	0	0.01	Pca_chr1	KWZ1.0SPE8
857272	862144	29211532	29216326	4873	4795	96.23	51554292	34141902	0.01	0.01	Pca_chr1	KWZ1.0SPE8
857814	865326	8606190	8598766	7513	7425	95.38	51554292	11181211	0.01	0.07	Pca_chr1	KWZ1.0SPE0
862140	863722	29216733	29218319	1583	1587	98.42	51554292	34141902	0	0	Pca_chr1	KWZ1.0SPE8
863780	872895	29219659	29228846	9116	9188	96.74	51554292	34141902	0.02	0.03	Pca_chr1	KWZ1.0SPE8
865326	874209	8598643	8589766	8884	8878	96.66	51554292	11181211	0.02	0.08	Pca_chr1	KWZ1.0SPE0
884624	886553	8589770	8587817	1930	1954	96.98	51554292	11181211	0	0.02	Pca_chr1	KWZ1.0SPE0
891100	909120	8586750	8568710	18021	18041	97.44	51554292	11181211	0.03	0.16	Pca_chr1	KWZ1.0SPE0
909126	915707	8568322	8561846	6582	6477	93.48	51554292	11181211	0.01	0.06	Pca_chr1	KWZ1.0SPE0
916481	930000	8561853	8548282	13520	13572	96.6	51554292	11181211	0.03	0.12	Pca_chr1	KWZ1.0SPE0
931144	952348	8546557	8525343	21205	21215	97.2	51554292	11181211	0.04	0.19	Pca_chr1	KWZ1.0SPE0
952645	955066	8525343	8522895	2422	2449	95.51	51554292	11181211	0	0.02	Pca_chr1	KWZ1.0SPE0
954802	963928	8521083	8511897	9127	9187	96.87	51554292	11181211	0.02	0.08	Pca_chr1	KWZ1.0SPE0
963917	967994	8511324	8507285	4078	4040	95.7	51554292	11181211	0.01	0.04	Pca_chr1	KWZ1.0SPE0
968366	973987	8507278	8501634	5622	5645	96.75	51554292	11181211	0.01	0.05	Pca_chr1	KWZ1.0SPE0
974183	975727	8501098	8499506	1545	1593	93.21	51554292	11181211	0	0.01	Pca_chr1	KWZ1.0SPE0
975888	977375	8499476	8498001	1488	1476	96.12	51554292	11181211	0	0.01	Pca_chr1	KWZ1.0SPE0
988883	996464	8472766	8465299	7582	7468	95.41	51554292	11181211	0.01	0.07	Pca_chr1	KWZ1.0SPE0
996817	998794	8464766	8462784	1978	1983	96.34	51554292	11181211	0	0.02	Pca_chr1	KWZ1.0SPE0
1000130	1008125	8462653	8454655	7996	7999	97.87	51554292	11181211	0.02	0.07	Pca_chr1	KWZ1.0SPE0
1008220	1008661	8454241	8453795	442	447	89.18	51554292	11181211	0	0	Pca_chr1	KWZ1.0SPE0
1008772	1010375	8453681	8452123	1604	1559	89.76	51554292	11181211	0	0.01	Pca_chr1	KWZ1.0SPE0
1010753	1021785	8452127	8441156	11033	10972	96.48	51554292	11181211	0.02	0.1	Pca_chr1	KWZ1.0SPE0
1024152	1028779	8437421	8432828	4628	4594	98.14	51554292	11181211	0.01	0.04	Pca_chr1	KWZ1.0SPE0
1034596	1057137	8432404	8409853	22542	22552	97.74	51554292	11181211	0.04	0.2	Pca_chr1	KWZ1.0SPE0
1057298	1060625	8409005	8405622	3328	3384	88.71	51554292	11181211	0.01	0.03	Pca_chr1	KWZ1.0SPE0
1060627	1065381	8405503	8400726	4755	4778	97.68	51554292	11181211	0.01	0.04	Pca_chr1	KWZ1.0SPE0
1069517	1074259	3828864	3824123	4743	4742	94.86	51554292	42661824	0.01	0.01	Pca_chr1	KWZ1.0SPE1
1074259	1079875	8398265	8392622	5617	5644	96.85	51554292	11181211	0.01	0.05	Pca_chr1	KWZ1.0SPE0
1079878	1081389	8392510	8390980	1512	1531	96.87	51554292	11181211	0	0.01	Pca_chr1	KWZ1.0SPE0
1081480	1087940	8390844	8384361	6461	6484	98.51	51554292	11181211	0.01	0.06	Pca_chr1	KWZ1.0SPE0
1088914	1109756	8383765	8362938	20843	20828	97.24	51554292	11181211	0.04	0.19	Pca_chr1	KWZ1.0SPE0
1110338	1112106	8363002	8361269	1769	1734	94.07	51554292	11181211	0	0.02	Pca_chr1	KWZ1.0SPE0
1112205	1117097	8361274	8356429	4893	4846	96.21	51554292	11181211	0.01	0.04	Pca_chr1	KWZ1.0SPE0
1117276	1122134	8356443	8351593	4859	4851	97.12	51554292	11181211	0.01	0.04	Pca_chr1	KWZ1.0SPE0
1122312	1124006	8351564	8349884	1695	1681	95.59	51554292	11181211	0	0.02	Pca_chr1	KWZ1.0SPE0
1124214	1126854	8349881	8347232	2641	2650	97.36	51554292	11181211	0.01	0.02	Pca_chr1	KWZ1.0SPE0
1127074	1136109	8347236	8338120	9036	9117	95.14	51554292	11181211	0.02	0.08	Pca_chr1	KWZ1.0SPE0
1136293	1142275	8337694	8331715	5983	5980	96.24	51554292	11181211	0.01	0.05	Pca_chr1	KWZ1.0SPE0
1142494	1146817	8331430	8327147	4324	4284	95.87	51554292	11181211	0.01	0.04	Pca_chr1	KWZ1.0SPE0
1148021	1157874	8327156	8317267	9854	9890	96.32	51554292	11181211	0.02	0.09	Pca_chr1	KWZ1.0SPE0
1158116	1166468	8317271	8308930	8353	8342	96.25	51554292	11181211	0.02	0.07	Pca_chr1	KWZ1.0SPE0
1171441	1174625	8309055	8305901	3185	3155	94.39	51554292	11181211	0.01	0.03	Pca_chr1	KWZ1.0SPE0
1178153	1179592	8305906	8304468	1440	1439	97.71	51554292	11181211	0	0.01	Pca_chr1	KWZ1.0SPE0
1179586	1184887	8300065	8294774	5302	5292	95.22	51554292	11181211	0.01	0.05	Pca_chr1	KWZ1.0SPE0
1186098	1187598	40084521	40086027	1501	1507	95.3	51554292	42661824	0	0	Pca_chr1	KWZ1.0SPE1
1187910	1191437	8293984	8290449	3528	3536	92.05	51554292	11181211	0.01	0.03	Pca_chr1	KWZ1.0SPE0
1187910	1191343	9165414	9162001	3434	3414	92.21	51554292	29126079	0.01	0.01	Pca_chr1	KWZ1.0SPE3
1200682	1202939	8294168	8291861	2258	2308	92.19	51554292	11181211	0	0.02	Pca_chr1	KWZ1.0SPE0
1205161	1207077	8287951	8286078	1917	1874	93.37	51554292	11181211	0	0.02	Pca_chr1	KWZ1.0SPE0
1207974	1209522	8286085	8284535	1549	1551	97.94	51554292	11181211	0	0.01	Pca_chr1	KWZ1.0SPE0
1208885	1211512	9159035	9156416	2628	2620	88.32	51554292	29126079	0.01	0.01	Pca_chr1	KWZ1.0SPE3
1209524	1211557	8284133	8282102	2034	2032	97.45	51554292	11181211	0	0.02	Pca_chr1	KWZ1.0SPE0
1212825	1233265	8281255	8260634	20441	20622	97.97	51554292	11181211	0.04	0.18	Pca_chr1	KWZ1.0SPE0
1233418	1242033	8258765	8250077	8616	8689	97.5	51554292	11181211	0.02	0.08	Pca_chr1	KWZ1.0SPE0
1242293	1242399	8249802	8249690	107	113	85.22	51554292	11181211	0	0	Pca_chr1	KWZ1.0SPE0
1242403	1244861	8249502	8247046	2459	2457	98.13	51554292	11181211	0	0.02	Pca_chr1	KWZ1.0SPE0
1244952	1258384	8247047	8233577	13433	13471	98.66	51554292	11181211	0.03	0.12	Pca_chr1	KWZ1.0SPE0
1258702	1261214	8233576	8231065	2513	2512	98.65	51554292	11181211	0	0.02	Pca_chr1	KWZ1.0SPE0
1261901	1267336	8229928	8224462	5436	5467	93.8	51554292	11181211	0.01	0.05	Pca_chr1	KWZ1.0SPE0
1274175	1276673	8220494	8217975	2499	2520	89.61	51554292	11181211	0	0.02	Pca_chr1	KWZ1.0SPE0
1280237	1282330	8201677	8199598	2094	2080	95.31	51554292	11181211	0	0.02	Pca_chr1	KWZ1.0SPE0
1284398	1286504	8223617	8221508	2107	2110	95.39	51554292	11181211	0	0.02	Pca_chr1	KWZ1.0SPE0
1289116	1295536	8218790	8212312	6421	6479	92.59	51554292	11181211	0.01	0.06	Pca_chr1	KWZ1.0SPE0
1298790	1301237	8204855	8202433	2448	2423	96.22	51554292	11181211	0	0.02	Pca_chr1	KWZ1.0SPE0
1301849	1303481	8202279	8200662	1633	1618	96.52	51554292	11181211	0	0.01	Pca_chr1	KWZ1.0SPE0
1304818	1307169	8199002	8196582	2352	2421	88.2	51554292	11181211	0	0.02	Pca_chr1	KWZ1.0SPE0
1307910	1321689	8192887	8178944	13780	13944	94.61	51554292	11181211	0.03	0.12	Pca_chr1	KWZ1.0SPE0
1323709	1345393	8178951	8157344	21685	21608	97.73	51554292	11181211	0.04	0.19	Pca_chr1	KWZ1.0SPE0
1345397	1354248	8138383	8129529	8852	8855	97.36	51554292	11181211	0.02	0.08	Pca_chr1	KWZ1.0SPE0
1354504	1366913	8129500	8117000	12410	12501	96.28	51554292	11181211	0.02	0.11	Pca_chr1	KWZ1.0SPE0
1378849	1382973	6671217	6675340	4125	4124	99.61	51554292	11181211	0.01	0.04	Pca_chr1	KWZ1.0SPE0
1379815	1384097	5458410	5462690	4283	4281	99.3	51554292	34141902	0.01	0.01	Pca_chr1	KWZ1.0SPE8
1435693	1445424	8113455	8103660	9732	9796	97.88	51554292	11181211	0.02	0.09	Pca_chr1	KWZ1.0SPE0
1445982	1450321	8103665	8099310	4340	4356	98.47	51554292	11181211	0.01	0.04	Pca_chr1	KWZ1.0SPE0
1450338	1463875	18127929	18114362	13538	13568	99.5	51554292	34989196	0.03	0.04	Pca_chr1	KWZ1.0SPE4
1480298	1484719	18114366	18109942	4422	4425	99.44	51554292	34989196	0.01	0.01	Pca_chr1	KWZ1.0SPE4
1485004	1491852	8099128	8092317	6849	6812	96.24	51554292	11181211	0.01	0.06	Pca_chr1	KWZ1.0SPE0
1492287	1497209	8091294	8086371	4923	4924	98.01	51554292	11181211	0.01	0.04	Pca_chr1	KWZ1.0SPE0
1498208	1507322	8086374	8077257	9115	9118	98.14	51554292	11181211	0.02	0.08	Pca_chr1	KWZ1.0SPE0
1515560	1519215	8076789	8073111	3656	3679	94.72	51554292	11181211	0.01	0.03	Pca_chr1	KWZ1.0SPE0
1527204	1529782	2131134	2128521	2579	2614	95.76	51554292	11181211	0.01	0.02	Pca_chr1	KWZ1.0SPE0
1544329	1548414	8041601	8037541	4086	4061	96.03	51554292	11181211	0.01	0.04	Pca_chr1	KWZ1.0SPE0
1548414	1550370	8037291	8035330	1957	1962	97.66	51554292	11181211	0	0.02	Pca_chr1	KWZ1.0SPE0
1552885	1561828	8034369	8025421	8944	8949	98.49	51554292	11181211	0.02	0.08	Pca_chr1	KWZ1.0SPE0
1562158	1563816	8024716	8023118	1659	1599	93	51554292	11181211	0	0.01	Pca_chr1	KWZ1.0SPE0
1563812	1578744	8021954	8007067	14933	14888	96.83	51554292	11181211	0.03	0.13	Pca_chr1	KWZ1.0SPE0
1579069	1581927	8007077	8004212	2859	2866	96.54	51554292	11181211	0.01	0.03	Pca_chr1	KWZ1.0SPE0
1589965	1613025	8003247	7980140	23061	23108	98.94	51554292	11181211	0.04	0.21	Pca_chr1	KWZ1.0SPE0
1613063	1616493	7980186	7976692	3431	3495	97.37	51554292	11181211	0.01	0.03	Pca_chr1	KWZ1.0SPE0
1617948	1635075	7976012	7958820	17128	17193	97.57	51554292	11181211	0.03	0.15	Pca_chr1	KWZ1.0SPE0
1635414	1644817	7958827	7949431	9404	9397	97.62	51554292	11181211	0.02	0.08	Pca_chr1	KWZ1.0SPE0
1644803	1650142	7949325	7944037	5340	5289	97.14	51554292	11181211	0.01	0.05	Pca_chr1	KWZ1.0SPE0
1650273	1651757	7944037	7942531	1485	1507	94.26	51554292	11181211	0	0.01	Pca_chr1	KWZ1.0SPE0
1672669	1691249	7941890	7923272	18581	18619	96.22	51554292	11181211	0.04	0.17	Pca_chr1	KWZ1.0SPE0
1691311	1698958	7923288	7915631	7648	7658	98.06	51554292	11181211	0.01	0.07	Pca_chr1	KWZ1.0SPE0
1707611	1709988	7906703	7904303	2378	2401	89.51	51554292	11181211	0	0.02	Pca_chr1	KWZ1.0SPE0
1710940	1712845	7912762	7910856	1906	1907	96.1	51554292	11181211	0	0.02	Pca_chr1	KWZ1.0SPE0
1714872	1716027	7909601	7908417	1156	1185	95.29	51554292	11181211	0	0.01	Pca_chr1	KWZ1.0SPE0
1718792	1722289	7905286	7901756	3498	3531	97.94	51554292	11181211	0.01	0.03	Pca_chr1	KWZ1.0SPE0
1723768	1729791	7900724	7894741	6024	5984	96.41	51554292	11181211	0.01	0.05	Pca_chr1	KWZ1.0SPE0
1730010	1734688	7894743	7890004	4679	4740	94.78	51554292	11181211	0.01	0.04	Pca_chr1	KWZ1.0SPE0
1735546	1755368	7889729	7869728	19823	20002	95.98	51554292	11181211	0.04	0.18	Pca_chr1	KWZ1.0SPE0
1757209	1759113	7868726	7866847	1905	1880	96.8	51554292	11181211	0	0.02	Pca_chr1	KWZ1.0SPE0
1761274	1766551	7865294	7860061	5278	5234	95.6	51554292	11181211	0.01	0.05	Pca_chr1	KWZ1.0SPE0
1766597	1777864	7859605	7848430	11268	11176	97.34	51554292	11181211	0.02	0.1	Pca_chr1	KWZ1.0SPE0
1779430	1784192	7846178	7841381	4763	4798	93.68	51554292	11181211	0.01	0.04	Pca_chr1	KWZ1.0SPE0
1786016	1787128	7841385	7840248	1113	1138	95.52	51554292	11181211	0	0.01	Pca_chr1	KWZ1.0SPE0
1787275	1796783	7840118	7830684	9509	9435	95.76	51554292	11181211	0.02	0.08	Pca_chr1	KWZ1.0SPE0
1796919	1804322	7830562	7823220	7404	7343	93.94	51554292	11181211	0.01	0.07	Pca_chr1	KWZ1.0SPE0
1805897	1814109	7822271	7814012	8213	8260	96.82	51554292	11181211	0.02	0.07	Pca_chr1	KWZ1.0SPE0
1815513	1824444	7812365	7803440	8932	8926	96.87	51554292	11181211	0.02	0.08	Pca_chr1	KWZ1.0SPE0
1843246	1845755	7800317	7797808	2510	2510	96.26	51554292	11181211	0	0.02	Pca_chr1	KWZ1.0SPE0
1847625	1852823	7796003	7790772	5199	5232	95.96	51554292	11181211	0.01	0.05	Pca_chr1	KWZ1.0SPE0
1854887	1865936	7789107	7778054	11050	11054	97.61	51554292	11181211	0.02	0.1	Pca_chr1	KWZ1.0SPE0
1889441	1891918	10068622	10071097	2478	2476	96.57	51554292	11181211	0	0.02	Pca_chr1	KWZ1.0SPE0
1895414	1898190	10072450	10075221	2777	2772	96.03	51554292	11181211	0.01	0.02	Pca_chr1	KWZ1.0SPE0
1898477	1901058	10075252	10077819	2582	2568	95.4	51554292	11181211	0.01	0.02	Pca_chr1	KWZ1.0SPE0
1901483	1908722	10078755	10085965	7240	7211	93.88	51554292	11181211	0.01	0.06	Pca_chr1	KWZ1.0SPE0
1902268	1903764	17909524	17908013	1497	1512	95.72	51554292	29126079	0	0.01	Pca_chr1	KWZ1.0SPE3
1911563	1916544	10087754	10092744	4982	4991	96.35	51554292	11181211	0.01	0.04	Pca_chr1	KWZ1.0SPE0
1917144	1927022	10092736	10102634	9879	9899	98	51554292	11181211	0.02	0.09	Pca_chr1	KWZ1.0SPE0
1927024	1930410	10102742	10106022	3387	3281	91.73	51554292	11181211	0.01	0.03	Pca_chr1	KWZ1.0SPE0
1929992	1935517	10106584	10112138	5526	5555	93.64	51554292	11181211	0.01	0.05	Pca_chr1	KWZ1.0SPE0
1939309	1943737	10116991	10121403	4429	4413	95.33	51554292	11181211	0.01	0.04	Pca_chr1	KWZ1.0SPE0
1943733	1947933	10121811	10126025	4201	4215	96.22	51554292	11181211	0.01	0.04	Pca_chr1	KWZ1.0SPE0
1950779	1954905	10126030	10130123	4127	4094	94.63	51554292	11181211	0.01	0.04	Pca_chr1	KWZ1.0SPE0
1950851	1971382	10133778	10154429	20532	20652	97.94	51554292	11181211	0.04	0.18	Pca_chr1	KWZ1.0SPE0
1978104	1990933	10154423	10167279	12830	12857	98.17	51554292	11181211	0.02	0.11	Pca_chr1	KWZ1.0SPE0
2000356	2011170	10168072	10178994	10815	10923	94.32	51554292	11181211	0.02	0.1	Pca_chr1	KWZ1.0SPE0
2011555	2016025	10179557	10184008	4471	4452	97.81	51554292	11181211	0.01	0.04	Pca_chr1	KWZ1.0SPE0
2016173	2018249	10184008	10186127	2077	2120	95.62	51554292	11181211	0	0.02	Pca_chr1	KWZ1.0SPE0
2021825	2024706	10189161	10192029	2882	2869	94.27	51554292	11181211	0.01	0.03	Pca_chr1	KWZ1.0SPE0
2024926	2026598	10193943	10195577	1673	1635	92.69	51554292	11181211	0	0.01	Pca_chr1	KWZ1.0SPE0
2027333	2029503	10195569	10197706	2171	2138	96.32	51554292	11181211	0	0.02	Pca_chr1	KWZ1.0SPE0
2036203	2039759	10197702	10201259	3557	3558	97.31	51554292	11181211	0.01	0.03	Pca_chr1	KWZ1.0SPE0
2039761	2042608	10201156	10204040	2848	2885	94.55	51554292	11181211	0.01	0.03	Pca_chr1	KWZ1.0SPE0
2042600	2044073	10204950	10206431	1474	1482	97.44	51554292	11181211	0	0.01	Pca_chr1	KWZ1.0SPE0
2044929	2048508	10206423	10210041	3580	3619	96.34	51554292	11181211	0.01	0.03	Pca_chr1	KWZ1.0SPE0
2050297	2056051	10210036	10215879	5755	5844	93.26	51554292	11181211	0.01	0.05	Pca_chr1	KWZ1.0SPE0
2056727	2072937	10215900	10232104	16211	16205	96.84	51554292	11181211	0.03	0.14	Pca_chr1	KWZ1.0SPE0
2072928	2076697	10232346	10236075	3770	3730	97.01	51554292	11181211	0.01	0.03	Pca_chr1	KWZ1.0SPE0
2078086	2081205	10237414	10240514	3120	3101	95.11	51554292	11181211	0.01	0.03	Pca_chr1	KWZ1.0SPE0
2081910	2101928	10240863	10260644	20019	19782	95.64	51554292	11181211	0.04	0.18	Pca_chr1	KWZ1.0SPE0
2103000	2107122	10262605	10266714	4123	4110	95.76	51554292	11181211	0.01	0.04	Pca_chr1	KWZ1.0SPE0
2107194	2114547	10267449	10274900	7354	7452	95.12	51554292	11181211	0.01	0.07	Pca_chr1	KWZ1.0SPE0
2114547	2117373	10275032	10277828	2827	2797	96.8	51554292	11181211	0.01	0.03	Pca_chr1	KWZ1.0SPE0
2117436	2126112	10277742	10286351	8677	8610	95.59	51554292	11181211	0.02	0.08	Pca_chr1	KWZ1.0SPE0
2137324	2145275	10287224	10295187	7952	7964	95.35	51554292	11181211	0.02	0.07	Pca_chr1	KWZ1.0SPE0
2145438	2145777	10295307	10295699	340	393	80.45	51554292	11181211	0	0	Pca_chr1	KWZ1.0SPE0
2146019	2148676	10295690	10298347	2658	2658	99.29	51554292	11181211	0.01	0.02	Pca_chr1	KWZ1.0SPE0
2148668	2176801	10298590	10326761	28134	28172	98.27	51554292	11181211	0.05	0.25	Pca_chr1	KWZ1.0SPE0
2176801	2188185	10326942	10338409	11385	11468	97.95	51554292	11181211	0.02	0.1	Pca_chr1	KWZ1.0SPE0
2188604	2197841	10338403	10347647	9238	9245	94.16	51554292	11181211	0.02	0.08	Pca_chr1	KWZ1.0SPE0
2198066	2206507	10349114	10357572	8442	8459	95.52	51554292	11181211	0.02	0.08	Pca_chr1	KWZ1.0SPE0
2227541	2239952	10372941	10385373	12412	12433	96.93	51554292	11181211	0.02	0.11	Pca_chr1	KWZ1.0SPE0
2240361	2251950	10385375	10396941	11590	11567	96.56	51554292	11181211	0.02	0.1	Pca_chr1	KWZ1.0SPE0
2251946	2254949	10397418	10400420	3004	3003	98.27	51554292	11181211	0.01	0.03	Pca_chr1	KWZ1.0SPE0
2270887	2273497	10401355	10403970	2611	2616	95.44	51554292	11181211	0.01	0.02	Pca_chr1	KWZ1.0SPE0
2273499	2278067	10404466	10409028	4569	4563	97.27	51554292	11181211	0.01	0.04	Pca_chr1	KWZ1.0SPE0
2278750	2281187	10410454	10412887	2438	2434	94.95	51554292	11181211	0	0.02	Pca_chr1	KWZ1.0SPE0
2281183	2287411	10427150	10433372	6229	6223	95.21	51554292	11181211	0.01	0.06	Pca_chr1	KWZ1.0SPE0
2304415	2307328	15632527	15629595	2914	2933	93.33	51554292	42661824	0.01	0.01	Pca_chr1	KWZ1.0SPE1
2304415	2307715	10956825	10953482	3301	3344	94.26	51554292	33947397	0.01	0.01	Pca_chr1	KWZ1.0SPE2
2310440	2313061	10433368	10435968	2622	2601	96.73	51554292	11181211	0.01	0.02	Pca_chr1	KWZ1.0SPE0
2314053	2316125	10435960	10437992	2073	2033	95.43	51554292	11181211	0	0.02	Pca_chr1	KWZ1.0SPE0
2316117	2320727	10439568	10444075	4611	4508	94.09	51554292	11181211	0.01	0.04	Pca_chr1	KWZ1.0SPE0
2320578	2325715	10443865	10448923	5138	5059	95.15	51554292	11181211	0.01	0.05	Pca_chr1	KWZ1.0SPE0
2325668	2331517	10448970	10454771	5850	5802	91.84	51554292	11181211	0.01	0.05	Pca_chr1	KWZ1.0SPE0
2326236	2327441	14021402	14020215	1206	1188	95.61	51554292	34989196	0	0	Pca_chr1	KWZ1.0SPE4
2331997	2342922	10456750	10467820	10926	11071	94.62	51554292	11181211	0.02	0.1	Pca_chr1	KWZ1.0SPE0
2342914	2346107	10469610	10472912	3194	3303	94.14	51554292	11181211	0.01	0.03	Pca_chr1	KWZ1.0SPE0
2346471	2349588	10472909	10476007	3118	3099	93.39	51554292	11181211	0.01	0.03	Pca_chr1	KWZ1.0SPE0
2353293	2356147	22794442	22791523	2855	2920	87.43	51554292	25691272	0.01	0.01	Pca_chr1	KWZ1.0SPE5
2363010	2366626	10477244	10480845	3617	3602	91.56	51554292	11181211	0.01	0.03	Pca_chr1	KWZ1.0SPE0
2367574	2369755	10482553	10484732	2182	2180	93.18	51554292	11181211	0	0.02	Pca_chr1	KWZ1.0SPE0
2369960	2373204	10485069	10488316	3245	3248	92.56	51554292	11181211	0.01	0.03	Pca_chr1	KWZ1.0SPE0
2369960	2372701	25942265	25945014	2742	2750	93.85	51554292	42661824	0.01	0.01	Pca_chr1	KWZ1.0SPE1
2374959	2379344	10488365	10492747	4386	4383	98.48	51554292	11181211	0.01	0.04	Pca_chr1	KWZ1.0SPE0
2380706	2392689	10493010	10505057	11984	12048	98.72	51554292	11181211	0.02	0.11	Pca_chr1	KWZ1.0SPE0
2392683	2394514	10506781	10508559	1832	1779	96.35	51554292	11181211	0	0.02	Pca_chr1	KWZ1.0SPE0
2395587	2399546	10508554	10512512	3960	3959	97.93	51554292	11181211	0.01	0.04	Pca_chr1	KWZ1.0SPE0
2399534	2404821	10513211	10518435	5288	5225	95.2	51554292	11181211	0.01	0.05	Pca_chr1	KWZ1.0SPE0
2406684	2415304	10521793	10530393	8621	8601	98.81	51554292	11181211	0.02	0.08	Pca_chr1	KWZ1.0SPE0
2408935	2432610	27702745	27679086	23676	23660	98.49	51554292	34989196	0.05	0.07	Pca_chr1	KWZ1.0SPE4
2415304	2425124	10530490	10540279	9821	9790	98.34	51554292	11181211	0.02	0.09	Pca_chr1	KWZ1.0SPE0
2425115	2432610	10540521	10548015	7496	7495	98.24	51554292	11181211	0.01	0.07	Pca_chr1	KWZ1.0SPE0
2432607	2434915	10572413	10574655	2309	2243	94.44	51554292	11181211	0	0.02	Pca_chr1	KWZ1.0SPE0
2434911	2436091	10575347	10576535	1181	1189	98.57	51554292	11181211	0	0.01	Pca_chr1	KWZ1.0SPE0
2469485	2472270	27643606	27640841	2786	2766	98.35	51554292	34989196	0.01	0.01	Pca_chr1	KWZ1.0SPE4
2470374	2472734	25936220	25933842	2361	2379	91.28	51554292	42661824	0	0.01	Pca_chr1	KWZ1.0SPE1
2482971	2484343	25933854	25932440	1373	1415	92.18	51554292	42661824	0	0	Pca_chr1	KWZ1.0SPE1
2484935	2485142	25932062	25931861	208	202	90.87	51554292	42661824	0	0	Pca_chr1	KWZ1.0SPE1
2485357	2493643	25931616	25923350	8287	8267	96.94	51554292	42661824	0.02	0.02	Pca_chr1	KWZ1.0SPE1
2495687	2498762	25920473	25917371	3076	3103	93.43	51554292	42661824	0.01	0.01	Pca_chr1	KWZ1.0SPE1
2499828	2501181	25916302	25914894	1354	1409	93.76	51554292	42661824	0	0	Pca_chr1	KWZ1.0SPE1
2501586	2519272	25914844	25897184	17687	17661	96.24	51554292	42661824	0.03	0.04	Pca_chr1	KWZ1.0SPE1
2521650	2525998	25894327	25890008	4349	4320	95.18	51554292	42661824	0.01	0.01	Pca_chr1	KWZ1.0SPE1
2525988	2534870	25871166	25862227	8883	8940	94.36	51554292	42661824	0.02	0.02	Pca_chr1	KWZ1.0SPE1
2526176	2534870	8532492	8541240	8695	8749	96.87	51554292	42661824	0.02	0.02	Pca_chr1	KWZ1.0SPE1
2542003	2544115	8543818	8545952	2113	2135	97.24	51554292	42661824	0	0.01	Pca_chr1	KWZ1.0SPE1
2545336	2549119	8546363	8550093	3784	3731	95.98	51554292	42661824	0.01	0.01	Pca_chr1	KWZ1.0SPE1
2545336	2548646	25857062	25853821	3311	3242	95.28	51554292	42661824	0.01	0.01	Pca_chr1	KWZ1.0SPE1
2549239	2557259	8550093	8558109	8021	8017	98.79	51554292	42661824	0.02	0.02	Pca_chr1	KWZ1.0SPE1
2549583	2559271	25852922	25843250	9689	9673	98.98	51554292	42661824	0.02	0.02	Pca_chr1	KWZ1.0SPE1
2556718	2583543	8558111	8584873	26826	26763	98.52	51554292	42661824	0.05	0.06	Pca_chr1	KWZ1.0SPE1
2559263	2583535	25841942	25817677	24273	24266	98.75	51554292	42661824	0.05	0.06	Pca_chr1	KWZ1.0SPE1
2621485	2632022	8579356	8589811	10538	10456	97.18	51554292	42661824	0.02	0.02	Pca_chr1	KWZ1.0SPE1
2621485	2632025	25823196	25812666	10541	10531	97.74	51554292	42661824	0.02	0.02	Pca_chr1	KWZ1.0SPE1
2631606	2637778	25806678	25800523	6173	6156	98.88	51554292	42661824	0.01	0.01	Pca_chr1	KWZ1.0SPE1
2634215	2636638	8591175	8593622	2424	2448	92.64	51554292	42661824	0	0.01	Pca_chr1	KWZ1.0SPE1
2637173	2644442	8600448	8607652	7270	7205	96.51	51554292	42661824	0.01	0.02	Pca_chr1	KWZ1.0SPE1
2637772	2644436	25790138	25783507	6665	6632	98.56	51554292	42661824	0.01	0.02	Pca_chr1	KWZ1.0SPE1
2645467	2646604	8610816	8611953	1138	1138	99.03	51554292	42661824	0	0	Pca_chr1	KWZ1.0SPE1
2645472	2656847	25783507	25772171	11376	11337	96.73	51554292	42661824	0.02	0.03	Pca_chr1	KWZ1.0SPE1
2647808	2656847	8611983	8621030	9040	9048	97.25	51554292	42661824	0.02	0.02	Pca_chr1	KWZ1.0SPE1
2657541	2665267	8621028	8628775	7727	7748	95.08	51554292	42661824	0.01	0.02	Pca_chr1	KWZ1.0SPE1
2657541	2664474	25772175	25765221	6934	6955	95.42	51554292	42661824	0.01	0.02	Pca_chr1	KWZ1.0SPE1
2664658	2666126	25765215	25763755	1469	1461	96.6	51554292	42661824	0	0	Pca_chr1	KWZ1.0SPE1
2666164	2668342	6162968	6165151	2179	2184	98.13	51554292	29126079	0	0.01	Pca_chr1	KWZ1.0SPE3
2666165	2668342	39668844	39666670	2178	2175	98.53	51554292	42661824	0	0.01	Pca_chr1	KWZ1.0SPE1
2666165	2668342	40716977	40719151	2178	2175	98.62	51554292	42661824	0	0.01	Pca_chr1	KWZ1.0SPE1
2666165	2668350	30860241	30862418	2186	2178	98.81	51554292	33947397	0	0.01	Pca_chr1	KWZ1.0SPE2
2666741	2668342	20481289	20479696	1602	1594	98.75	51554292	34989196	0	0	Pca_chr1	KWZ1.0SPE4
2668919	2678638	8627892	8637624	9720	9733	95.52	51554292	42661824	0.02	0.02	Pca_chr1	KWZ1.0SPE1
2668919	2677640	25762779	25754060	8722	8720	95.37	51554292	42661824	0.02	0.02	Pca_chr1	KWZ1.0SPE1
2679085	2683364	25753021	25748771	4280	4251	93.65	51554292	42661824	0.01	0.01	Pca_chr1	KWZ1.0SPE1
2681127	2683364	8640764	8642983	2238	2220	91.25	51554292	42661824	0	0.01	Pca_chr1	KWZ1.0SPE1
2683365	2688876	7999905	7994393	5512	5513	99.95	51554292	42661824	0.01	0.01	Pca_chr1	KWZ1.0SPE1
2688875	2690129	8642977	8644229	1255	1253	95.87	51554292	42661824	0	0	Pca_chr1	KWZ1.0SPE1
2688875	2690130	25748777	25747533	1256	1245	94.4	51554292	42661824	0	0	Pca_chr1	KWZ1.0SPE1
2690136	2703700	8644463	8658008	13565	13546	95.22	51554292	42661824	0.03	0.03	Pca_chr1	KWZ1.0SPE1
2690136	2701953	25747301	25735474	11818	11828	95.86	51554292	42661824	0.02	0.03	Pca_chr1	KWZ1.0SPE1
2702076	2704238	25735457	25733256	2163	2202	93.55	51554292	42661824	0	0.01	Pca_chr1	KWZ1.0SPE1
2705710	2708083	8659281	8661607	2374	2327	94.84	51554292	42661824	0	0.01	Pca_chr1	KWZ1.0SPE1
2705710	2710804	25732572	25727470	5095	5103	95.72	51554292	42661824	0.01	0.01	Pca_chr1	KWZ1.0SPE1
2708081	2711380	8661985	8665198	3300	3214	94.6	51554292	42661824	0.01	0.01	Pca_chr1	KWZ1.0SPE1
2710804	2715882	25727352	25722351	5079	5002	93.14	51554292	42661824	0.01	0.01	Pca_chr1	KWZ1.0SPE1
2711523	2715882	8665226	8669567	4360	4342	96.37	51554292	42661824	0.01	0.01	Pca_chr1	KWZ1.0SPE1
2716071	2720072	8669551	8673553	4002	4003	98.01	51554292	42661824	0.01	0.01	Pca_chr1	KWZ1.0SPE1
2716071	2720072	25722367	25718349	4002	4019	97.37	51554292	42661824	0.01	0.01	Pca_chr1	KWZ1.0SPE1
2718469	2720068	18032131	18033705	1600	1575	92.61	51554292	29111560	0	0.01	Pca_chr1	KWZ1.0SPE6
2720689	2723128	8673572	8676006	2440	2435	97.34	51554292	42661824	0	0.01	Pca_chr1	KWZ1.0SPE1
2720689	2723128	25718330	25715895	2440	2436	97.09	51554292	42661824	0	0.01	Pca_chr1	KWZ1.0SPE1
2720713	2722615	18033760	18035660	1903	1901	96.49	51554292	29111560	0	0.01	Pca_chr1	KWZ1.0SPE6
2724709	2729218	8677434	8681935	4510	4502	94.45	51554292	42661824	0.01	0.01	Pca_chr1	KWZ1.0SPE1
2724709	2729218	25714634	25710138	4510	4497	94.51	51554292	42661824	0.01	0.01	Pca_chr1	KWZ1.0SPE1
2724747	2728475	18028402	18032129	3729	3728	94.61	51554292	29111560	0.01	0.01	Pca_chr1	KWZ1.0SPE6
2734922	2740588	8708110	8713708	5667	5599	95.71	51554292	29126079	0.01	0.02	Pca_chr1	KWZ1.0SPE3
2752872	2765735	8681312	8694159	12864	12848	98.26	51554292	42661824	0.02	0.03	Pca_chr1	KWZ1.0SPE1
2752872	2755739	25710759	25707950	2868	2810	93.4	51554292	42661824	0.01	0.01	Pca_chr1	KWZ1.0SPE1
2777166	2785516	1334001	1325670	8351	8332	98.97	51554292	25691272	0.02	0.03	Pca_chr1	KWZ1.0SPE5
2828184	2846730	8696298	8714832	18547	18535	98.21	51554292	42661824	0.04	0.04	Pca_chr1	KWZ1.0SPE1
2828193	2843673	25670168	25654690	15481	15479	98.13	51554292	42661824	0.03	0.04	Pca_chr1	KWZ1.0SPE1
2843809	2846730	25654681	25651737	2922	2945	97.69	51554292	42661824	0.01	0.01	Pca_chr1	KWZ1.0SPE1
2847065	2849624	8714829	8717396	2560	2568	95.84	51554292	42661824	0	0.01	Pca_chr1	KWZ1.0SPE1
2849871	2853577	8717388	8721099	3707	3712	96.72	51554292	42661824	0.01	0.01	Pca_chr1	KWZ1.0SPE1
2854374	2857589	8721472	8724692	3216	3221	96.37	51554292	42661824	0.01	0.01	Pca_chr1	KWZ1.0SPE1
2857713	2873469	8724693	8740390	15757	15698	96.44	51554292	42661824	0.03	0.04	Pca_chr1	KWZ1.0SPE1
2895807	2897163	24858652	24860009	1357	1358	99.26	51554292	34141902	0	0	Pca_chr1	KWZ1.0SPE8
2895811	2897163	26983758	26982426	1353	1333	97.64	51554292	29126079	0	0	Pca_chr1	KWZ1.0SPE3
2895813	2897163	7847531	7846181	1351	1351	99.33	51554292	11181211	0	0.01	Pca_chr1	KWZ1.0SPE0
2939627	2946700	18279175	18272091	7074	7085	96.67	51554292	34989196	0.01	0.02	Pca_chr1	KWZ1.0SPE4
2939716	2942433	10550656	10553355	2718	2700	90.63	51554292	11181211	0.01	0.02	Pca_chr1	KWZ1.0SPE0
2975776	2984960	18315015	18324293	9185	9279	95.19	51554292	34989196	0.02	0.03	Pca_chr1	KWZ1.0SPE4
2985735	2991845	18325639	18331571	6111	5933	92.98	51554292	34989196	0.01	0.02	Pca_chr1	KWZ1.0SPE4
2992587	3004655	18332273	18344476	12069	12204	96.05	51554292	34989196	0.02	0.03	Pca_chr1	KWZ1.0SPE4
3005799	3028055	18356878	18379120	22257	22243	97.77	51554292	34989196	0.04	0.06	Pca_chr1	KWZ1.0SPE4
3027993	3029471	18379116	18380595	1479	1480	96.72	51554292	34989196	0	0	Pca_chr1	KWZ1.0SPE4
3029467	3034256	18380667	18385463	4790	4797	99.04	51554292	34989196	0.01	0.01	Pca_chr1	KWZ1.0SPE4
3036270	3037831	17041680	17043226	1562	1547	98.21	51554292	25691272	0	0.01	Pca_chr1	KWZ1.0SPE5
3036494	3037831	6902387	6901043	1338	1345	97.77	51554292	33947397	0	0	Pca_chr1	KWZ1.0SPE2
3047902	3051693	18386345	18390144	3792	3800	98.9	51554292	34989196	0.01	0.01	Pca_chr1	KWZ1.0SPE4
3059419	3061542	18391348	18393469	2124	2122	96.57	51554292	34989196	0	0.01	Pca_chr1	KWZ1.0SPE4
3065658	3071366	11166913	11172585	5709	5673	96.63	51554292	11181211	0.01	0.05	Pca_chr1	KWZ1.0SPE0
3065690	3071366	1475149	1480799	5677	5651	96.99	51554292	29111560	0.01	0.02	Pca_chr1	KWZ1.0SPE6
3065690	3071366	8612220	8606561	5677	5660	96.98	51554292	34141902	0.01	0.02	Pca_chr1	KWZ1.0SPE8
3071980	3079612	11173513	11181211	7633	7699	96.24	51554292	11181211	0.01	0.07	Pca_chr1	KWZ1.0SPE0
3071980	3081525	1481726	1491276	9546	9551	97.72	51554292	29111560	0.02	0.03	Pca_chr1	KWZ1.0SPE6
3071980	3081721	8605634	8595876	9742	9759	97.43	51554292	34141902	0.02	0.03	Pca_chr1	KWZ1.0SPE8
3081751	3095609	1491273	1505201	13859	13929	96.84	51554292	29111560	0.03	0.05	Pca_chr1	KWZ1.0SPE6
3081817	3083795	8595636	8593613	1979	2024	93.13	51554292	34141902	0	0.01	Pca_chr1	KWZ1.0SPE8
3084161	3095698	8593252	8581693	11538	11560	97.72	51554292	34141902	0.02	0.03	Pca_chr1	KWZ1.0SPE8
3109848	3112525	1574671	1577467	2678	2797	89.16	51554292	29111560	0.01	0.01	Pca_chr1	KWZ1.0SPE6
3110355	3111921	8531911	8530339	1567	1573	97.34	51554292	34141902	0	0	Pca_chr1	KWZ1.0SPE8
3111971	3116038	8564203	8560109	4068	4095	95.39	51554292	34141902	0.01	0.01	Pca_chr1	KWZ1.0SPE8
3122833	3125792	8549627	8546742	2960	2886	95.62	51554292	34141902	0.01	0.01	Pca_chr1	KWZ1.0SPE8
3123442	3125792	1526503	1528838	2351	2336	96.69	51554292	29111560	0	0.01	Pca_chr1	KWZ1.0SPE6
3128501	3147047	1596459	1614940	18547	18482	97.87	51554292	29111560	0.04	0.06	Pca_chr1	KWZ1.0SPE6
3131176	3133441	8505198	8502934	2266	2265	96.63	51554292	34141902	0	0.01	Pca_chr1	KWZ1.0SPE8
3140452	3147047	8491368	8484756	6596	6613	98.52	51554292	34141902	0.01	0.02	Pca_chr1	KWZ1.0SPE8
3147887	3151581	1614933	1618615	3695	3683	94.88	51554292	29111560	0.01	0.01	Pca_chr1	KWZ1.0SPE6
3147976	3154953	8484275	8477252	6978	7024	93.88	51554292	34141902	0.01	0.02	Pca_chr1	KWZ1.0SPE8
3161675	3163824	1622558	1624666	2150	2109	94.67	51554292	29111560	0	0.01	Pca_chr1	KWZ1.0SPE6
3162849	3165334	8467471	8464989	2486	2483	96.23	51554292	34141902	0	0.01	Pca_chr1	KWZ1.0SPE8
3165327	3166841	8460365	8458860	1515	1506	97.1	51554292	34141902	0	0	Pca_chr1	KWZ1.0SPE8
3166819	3176994	8458682	8448501	10176	10182	97.88	51554292	34141902	0.02	0.03	Pca_chr1	KWZ1.0SPE8
3177236	3180823	8448510	8444977	3588	3534	97.11	51554292	34141902	0.01	0.01	Pca_chr1	KWZ1.0SPE8
3191706	3195645	12279880	12283808	3940	3929	92.55	51554292	33947397	0.01	0.01	Pca_chr1	KWZ1.0SPE2
3195747	3198213	12284260	12286829	2467	2570	90.46	51554292	33947397	0	0.01	Pca_chr1	KWZ1.0SPE2
3198679	3202687	12288569	12292570	4009	4002	98.1	51554292	33947397	0.01	0.01	Pca_chr1	KWZ1.0SPE2
3202794	3204242	12292572	12294012	1449	1441	98.41	51554292	33947397	0	0	Pca_chr1	KWZ1.0SPE2
3204356	3209401	9193799	9188766	5046	5034	96.82	51554292	34989196	0.01	0.01	Pca_chr1	KWZ1.0SPE4
3205497	3209401	12294730	12298663	3905	3934	96.28	51554292	33947397	0.01	0.01	Pca_chr1	KWZ1.0SPE2
3209636	3219553	12298680	12308525	9918	9846	97.26	51554292	33947397	0.02	0.03	Pca_chr1	KWZ1.0SPE2
3209654	3213408	9188751	9185002	3755	3750	95.69	51554292	34989196	0.01	0.01	Pca_chr1	KWZ1.0SPE4
3213458	3219550	9185068	9178969	6093	6100	98.94	51554292	34989196	0.01	0.02	Pca_chr1	KWZ1.0SPE4
3220422	3233668	12308527	12321996	13247	13470	95.95	51554292	33947397	0.03	0.04	Pca_chr1	KWZ1.0SPE2
3220422	3233671	9178964	9165584	13250	13381	96.72	51554292	34989196	0.03	0.04	Pca_chr1	KWZ1.0SPE4
3233803	3236224	12321998	12324425	2422	2428	97.86	51554292	33947397	0	0.01	Pca_chr1	KWZ1.0SPE2
3233804	3236224	9165584	9163162	2421	2423	97.94	51554292	34989196	0	0.01	Pca_chr1	KWZ1.0SPE4
3236786	3239718	9162686	9159756	2933	2931	97.62	51554292	34989196	0.01	0.01	Pca_chr1	KWZ1.0SPE4
3251391	3254448	9136420	9133370	3058	3051	94.14	51554292	34989196	0.01	0.01	Pca_chr1	KWZ1.0SPE4
3277987	3281324	12364906	12368225	3338	3320	97.45	51554292	33947397	0.01	0.01	Pca_chr1	KWZ1.0SPE2
3278215	3281353	9118273	9115136	3139	3138	97.46	51554292	34989196	0.01	0.01	Pca_chr1	KWZ1.0SPE4
3283198	3284776	9104772	9103173	1579	1600	95.84	51554292	34989196	0	0	Pca_chr1	KWZ1.0SPE4
3283211	3286181	12376996	12379954	2971	2959	94.75	51554292	33947397	0.01	0.01	Pca_chr1	KWZ1.0SPE2
3284907	3286180	9103170	9101917	1274	1254	93.95	51554292	34989196	0	0	Pca_chr1	KWZ1.0SPE4
3286396	3288774	12380192	12382611	2379	2420	94.85	51554292	33947397	0	0.01	Pca_chr1	KWZ1.0SPE2
3286396	3301781	9101678	9086254	15386	15425	94.68	51554292	34989196	0.03	0.04	Pca_chr1	KWZ1.0SPE4
3288916	3291407	12382612	12385120	2492	2509	95.83	51554292	33947397	0	0.01	Pca_chr1	KWZ1.0SPE2
3291643	3297600	12385118	12391078	5958	5961	96.67	51554292	33947397	0.01	0.02	Pca_chr1	KWZ1.0SPE2
3297714	3298996	12391078	12392346	1283	1269	96.41	51554292	33947397	0	0	Pca_chr1	KWZ1.0SPE2
3299100	3301806	12392449	12395160	2707	2712	94.87	51554292	33947397	0.01	0.01	Pca_chr1	KWZ1.0SPE2
3303353	3305031	12395703	12397370	1679	1668	96.26	51554292	33947397	0	0	Pca_chr1	KWZ1.0SPE2
3303353	3305032	9085676	9084008	1680	1669	95.44	51554292	34989196	0	0	Pca_chr1	KWZ1.0SPE4
3305956	3310454	12397418	12401867	4499	4450	96.36	51554292	33947397	0.01	0.01	Pca_chr1	KWZ1.0SPE2
3305978	3309388	9083704	9080334	3411	3371	96.75	51554292	34989196	0.01	0.01	Pca_chr1	KWZ1.0SPE4
3312873	3316274	12402101	12405547	3402	3447	94.09	51554292	33947397	0.01	0.01	Pca_chr1	KWZ1.0SPE2
3312873	3316249	9079122	9075659	3377	3464	93.74	51554292	34989196	0.01	0.01	Pca_chr1	KWZ1.0SPE4
3316266	3330435	12412960	12427124	14170	14165	96.5	51554292	33947397	0.03	0.04	Pca_chr1	KWZ1.0SPE2
3316502	3318393	9075655	9073739	1892	1917	96.93	51554292	34989196	0	0.01	Pca_chr1	KWZ1.0SPE4
3318492	3330435	9073738	9061748	11944	11991	97.94	51554292	34989196	0.02	0.03	Pca_chr1	KWZ1.0SPE4
3330806	3334488	12427124	12430830	3683	3707	95.19	51554292	33947397	0.01	0.01	Pca_chr1	KWZ1.0SPE2
3330806	3334488	9061748	9058063	3683	3686	97.22	51554292	34989196	0.01	0.01	Pca_chr1	KWZ1.0SPE4
3331649	3341389	41558087	41567866	9741	9780	97	51554292	42661824	0.02	0.02	Pca_chr1	KWZ1.0SPE1
3334516	3339534	12432090	12437130	5019	5041	97.45	51554292	33947397	0.01	0.01	Pca_chr1	KWZ1.0SPE2
3334516	3339534	9056803	9051777	5019	5027	98.13	51554292	34989196	0.01	0.01	Pca_chr1	KWZ1.0SPE4
3339522	3341389	12437364	12439207	1868	1844	93.17	51554292	33947397	0	0.01	Pca_chr1	KWZ1.0SPE2
3339522	3341389	9051543	9049711	1868	1833	94.24	51554292	34989196	0	0.01	Pca_chr1	KWZ1.0SPE4
3341384	3343943	9049935	9047372	2560	2564	91.52	51554292	34989196	0	0.01	Pca_chr1	KWZ1.0SPE4
3360856	3374290	41607283	41620848	13435	13566	96.25	51554292	42661824	0.03	0.03	Pca_chr1	KWZ1.0SPE1
3361540	3383365	9016742	8994856	21826	21887	97.21	51554292	34989196	0.04	0.06	Pca_chr1	KWZ1.0SPE4
3374299	3383365	41621128	41630169	9067	9042	96.96	51554292	42661824	0.02	0.02	Pca_chr1	KWZ1.0SPE1
3383956	3385011	41630214	41631258	1056	1045	97.16	51554292	42661824	0	0	Pca_chr1	KWZ1.0SPE1
3383956	3385422	8994811	8993344	1467	1468	97.42	51554292	34989196	0	0	Pca_chr1	KWZ1.0SPE4
3387085	3396293	41633648	41642839	9209	9192	96.91	51554292	42661824	0.02	0.02	Pca_chr1	KWZ1.0SPE1
3387085	3392959	8991989	8986184	5875	5806	96.62	51554292	34989196	0.01	0.02	Pca_chr1	KWZ1.0SPE4
3392835	3405667	8986165	8973472	12833	12694	96.27	51554292	34989196	0.02	0.04	Pca_chr1	KWZ1.0SPE4
3396324	3405667	41649882	41659089	9344	9208	96.5	51554292	42661824	0.02	0.02	Pca_chr1	KWZ1.0SPE1
3406311	3408489	41659084	41661286	2179	2203	91.44	51554292	42661824	0	0.01	Pca_chr1	KWZ1.0SPE1
3406311	3408489	8973477	8971275	2179	2203	91.44	51554292	34989196	0	0.01	Pca_chr1	KWZ1.0SPE4
3409460	3413571	8922689	8918568	4112	4122	97.34	51554292	34989196	0.01	0.01	Pca_chr1	KWZ1.0SPE4
3424788	3434629	41199603	41209425	9842	9823	96.56	51554292	42661824	0.02	0.02	Pca_chr1	KWZ1.0SPE1
3434625	3437584	41210527	41213484	2960	2958	95.13	51554292	42661824	0.01	0.01	Pca_chr1	KWZ1.0SPE1
3438887	3444887	41215249	41221167	6001	5919	95.79	51554292	42661824	0.01	0.01	Pca_chr1	KWZ1.0SPE1
3445677	3447349	41221164	41222825	1673	1662	95.42	51554292	42661824	0	0	Pca_chr1	KWZ1.0SPE1
3447352	3465813	41222929	41241380	18462	18452	95.9	51554292	42661824	0.04	0.04	Pca_chr1	KWZ1.0SPE1
3460780	3465813	16248183	16243145	5034	5039	96.08	51554292	34141902	0.01	0.01	Pca_chr1	KWZ1.0SPE8
3472124	3478797	1447976	1454688	6674	6713	94.4	51554292	29126079	0.01	0.02	Pca_chr1	KWZ1.0SPE3
3475052	3480016	2348248	2343287	4965	4962	96.16	51554292	42661824	0.01	0.01	Pca_chr1	KWZ1.0SPE1
3488071	3492352	41241376	41245644	4282	4269	99.04	51554292	42661824	0.01	0.01	Pca_chr1	KWZ1.0SPE1
3488071	3492352	16243149	16238893	4282	4257	98.72	51554292	34141902	0.01	0.01	Pca_chr1	KWZ1.0SPE8
3493361	3498341	41245636	41250609	4981	4974	97.9	51554292	42661824	0.01	0.01	Pca_chr1	KWZ1.0SPE1
3493361	3498341	16238901	16233942	4981	4960	97.99	51554292	34141902	0.01	0.01	Pca_chr1	KWZ1.0SPE8
3498911	3502669	41252651	41256399	3759	3749	96.24	51554292	42661824	0.01	0.01	Pca_chr1	KWZ1.0SPE1
3498911	3502669	16231347	16227621	3759	3727	95.94	51554292	34141902	0.01	0.01	Pca_chr1	KWZ1.0SPE8
3503235	3506462	41256511	41259677	3228	3167	94.48	51554292	42661824	0.01	0.01	Pca_chr1	KWZ1.0SPE1
3503235	3506462	16227509	16224337	3228	3173	96.22	51554292	34141902	0.01	0.01	Pca_chr1	KWZ1.0SPE8
3505604	3516399	41269834	41280536	10796	10703	95.06	51554292	42661824	0.02	0.03	Pca_chr1	KWZ1.0SPE1
3505604	3507494	16214164	16212281	1891	1884	96.32	51554292	34141902	0	0.01	Pca_chr1	KWZ1.0SPE8
3508278	3516399	16211872	16203725	8122	8148	96.19	51554292	34141902	0.02	0.02	Pca_chr1	KWZ1.0SPE8
3514070	3518202	41261704	41265834	4133	4131	93.53	51554292	42661824	0.01	0.01	Pca_chr1	KWZ1.0SPE1
3514070	3518202	16222304	16218163	4133	4142	94.14	51554292	34141902	0.01	0.01	Pca_chr1	KWZ1.0SPE8
3518251	3521552	41266007	41269216	3302	3210	91	51554292	42661824	0.01	0.01	Pca_chr1	KWZ1.0SPE1
3518251	3521549	16218002	16214784	3299	3219	91.42	51554292	34141902	0.01	0.01	Pca_chr1	KWZ1.0SPE8
3523060	3525392	16226316	16223975	2333	2342	96.11	51554292	34141902	0	0.01	Pca_chr1	KWZ1.0SPE8
3527083	3530294	41277707	41280946	3212	3240	95.89	51554292	42661824	0.01	0.01	Pca_chr1	KWZ1.0SPE1
3527083	3530294	16206564	16203315	3212	3250	95.57	51554292	34141902	0.01	0.01	Pca_chr1	KWZ1.0SPE8
3534501	3556573	16196959	16174961	22073	21999	97.62	51554292	34141902	0.04	0.06	Pca_chr1	KWZ1.0SPE8
3534908	3556766	41281044	41302827	21859	21784	95.82	51554292	42661824	0.04	0.05	Pca_chr1	KWZ1.0SPE1
3534908	3539450	16203217	16198679	4543	4539	97.93	51554292	34141902	0.01	0.01	Pca_chr1	KWZ1.0SPE8
3557089	3561158	16174712	16170646	4070	4067	95.39	51554292	34141902	0.01	0.01	Pca_chr1	KWZ1.0SPE8
3557365	3566238	41304049	41312894	8874	8846	95.97	51554292	42661824	0.02	0.02	Pca_chr1	KWZ1.0SPE1
3561271	3563334	16170637	16168583	2064	2055	96.39	51554292	34141902	0	0.01	Pca_chr1	KWZ1.0SPE8
3563319	3564277	16168462	16167498	959	965	97.31	51554292	34141902	0	0	Pca_chr1	KWZ1.0SPE8
3564515	3585781	16167316	16145989	21267	21328	98.18	51554292	34141902	0.04	0.06	Pca_chr1	KWZ1.0SPE8
3567074	3576709	41312892	41322509	9636	9618	95.94	51554292	42661824	0.02	0.02	Pca_chr1	KWZ1.0SPE1
3576710	3579237	41323176	41325726	2528	2551	93.11	51554292	42661824	0	0.01	Pca_chr1	KWZ1.0SPE1
3579237	3585460	41325826	41332022	6224	6197	91.26	51554292	42661824	0.01	0.01	Pca_chr1	KWZ1.0SPE1
3585779	3587768	16143543	16141573	1990	1971	96.23	51554292	34141902	0	0.01	Pca_chr1	KWZ1.0SPE8
3588877	3590977	16140550	16138450	2101	2101	96.05	51554292	34141902	0	0.01	Pca_chr1	KWZ1.0SPE8
3596599	3599983	16135550	16132165	3385	3386	94.56	51554292	34141902	0.01	0.01	Pca_chr1	KWZ1.0SPE8
3597195	3606196	41353965	41363023	9002	9059	95.43	51554292	42661824	0.02	0.02	Pca_chr1	KWZ1.0SPE1
3600982	3604548	16131787	16128246	3567	3542	96.47	51554292	34141902	0.01	0.01	Pca_chr1	KWZ1.0SPE8
3610616	3615679	16124504	16119442	5064	5063	95.34	51554292	34141902	0.01	0.01	Pca_chr1	KWZ1.0SPE8
3611861	3613484	41367360	41368983	1624	1624	97.35	51554292	42661824	0	0	Pca_chr1	KWZ1.0SPE1
3620175	3621760	41325762	41324237	1586	1526	90.31	51554292	42661824	0	0	Pca_chr1	KWZ1.0SPE1
3620178	3626608	16118060	16111626	6431	6435	94.36	51554292	34141902	0.01	0.02	Pca_chr1	KWZ1.0SPE8
3620712	3624466	41373099	41376843	3755	3745	96.38	51554292	42661824	0.01	0.01	Pca_chr1	KWZ1.0SPE1
3624461	3626609	41376901	41379059	2149	2159	94.24	51554292	42661824	0	0.01	Pca_chr1	KWZ1.0SPE1
3628064	3636720	41380769	41389476	8657	8708	97.29	51554292	42661824	0.02	0.02	Pca_chr1	KWZ1.0SPE1
3628064	3639506	16108798	16097331	11443	11468	97.39	51554292	34141902	0.02	0.03	Pca_chr1	KWZ1.0SPE8
3636733	3639506	41391164	41393955	2774	2792	97.39	51554292	42661824	0.01	0.01	Pca_chr1	KWZ1.0SPE1
3640847	3645923	41394812	41399877	5077	5066	98.5	51554292	42661824	0.01	0.01	Pca_chr1	KWZ1.0SPE1
3640847	3645923	16096475	16091420	5077	5056	98.35	51554292	34141902	0.01	0.01	Pca_chr1	KWZ1.0SPE8
3647578	3650457	41399873	41402747	2880	2875	90.07	51554292	42661824	0.01	0.01	Pca_chr1	KWZ1.0SPE1
3647578	3657667	16091424	16081381	10090	10044	93.92	51554292	34141902	0.02	0.03	Pca_chr1	KWZ1.0SPE8
3650612	3658873	41402885	41411113	8262	8229	97.06	51554292	42661824	0.02	0.02	Pca_chr1	KWZ1.0SPE1
3661232	3664959	41672851	41669137	3728	3715	90.27	51554292	42661824	0.01	0.01	Pca_chr1	KWZ1.0SPE1
3661236	3664646	41417459	41420863	3411	3405	90.55	51554292	42661824	0.01	0.01	Pca_chr1	KWZ1.0SPE1
3661303	3664580	18829278	18832546	3278	3269	90.37	51554292	33947397	0.01	0.01	Pca_chr1	KWZ1.0SPE2
3661350	3665364	41412058	41416058	4015	4001	92.5	51554292	42661824	0.01	0.01	Pca_chr1	KWZ1.0SPE1
3664754	3675147	41422367	41432777	10394	10411	98.15	51554292	42661824	0.02	0.02	Pca_chr1	KWZ1.0SPE1
3665413	3675824	16079228	16068849	10412	10380	97.24	51554292	34141902	0.02	0.03	Pca_chr1	KWZ1.0SPE8
3675145	3676371	41433140	41434402	1227	1263	93.77	51554292	42661824	0	0	Pca_chr1	KWZ1.0SPE1
3676146	3676371	16068593	16068367	226	227	97.36	51554292	34141902	0	0	Pca_chr1	KWZ1.0SPE8
3677079	3682380	41434399	41439706	5302	5308	97.64	51554292	42661824	0.01	0.01	Pca_chr1	KWZ1.0SPE1
3677079	3678885	16068370	16066622	1807	1749	92.81	51554292	34141902	0	0.01	Pca_chr1	KWZ1.0SPE8
3695619	3699620	41440456	41444404	4002	3949	95.64	51554292	42661824	0.01	0.01	Pca_chr1	KWZ1.0SPE1
3703681	3715015	41441600	41452974	11335	11375	95.53	51554292	42661824	0.02	0.03	Pca_chr1	KWZ1.0SPE1
3706702	3708108	16065717	16064268	1407	1450	90.36	51554292	34141902	0	0	Pca_chr1	KWZ1.0SPE8
3708092	3709498	16064042	16062678	1407	1365	94.12	51554292	34141902	0	0	Pca_chr1	KWZ1.0SPE8
3717944	3719309	12439063	12440432	1366	1370	95.49	51554292	33947397	0	0	Pca_chr1	KWZ1.0SPE2
3724098	3729227	41453000	41458138	5130	5139	98.46	51554292	42661824	0.01	0.01	Pca_chr1	KWZ1.0SPE1
3729222	3740050	41458192	41469013	10829	10822	97.7	51554292	42661824	0.02	0.03	Pca_chr1	KWZ1.0SPE1
3744878	3745691	41470714	41471574	814	861	87.99	51554292	42661824	0	0	Pca_chr1	KWZ1.0SPE1
3745844	3750271	41471730	41476066	4428	4337	94.15	51554292	42661824	0.01	0.01	Pca_chr1	KWZ1.0SPE1
3757534	3759801	41476063	41478370	2268	2308	94.55	51554292	42661824	0	0.01	Pca_chr1	KWZ1.0SPE1
3759799	3767133	41479217	41486585	7335	7369	95.86	51554292	42661824	0.01	0.02	Pca_chr1	KWZ1.0SPE1
3767543	3768963	41486581	41488026	1421	1446	96.62	51554292	42661824	0	0	Pca_chr1	KWZ1.0SPE1
3771854	3783177	41488064	41499385	11324	11322	98.04	51554292	42661824	0.02	0.03	Pca_chr1	KWZ1.0SPE1
3784111	3789507	41504372	41509765	5397	5394	97.03	51554292	42661824	0.01	0.01	Pca_chr1	KWZ1.0SPE1
3790184	3798039	41510485	41518427	7856	7943	92.85	51554292	42661824	0.02	0.02	Pca_chr1	KWZ1.0SPE1
3798414	3799917	41518434	41519897	1504	1464	90.74	51554292	42661824	0	0	Pca_chr1	KWZ1.0SPE1
3802034	3806467	41528484	41532962	4434	4479	94.45	51554292	42661824	0.01	0.01	Pca_chr1	KWZ1.0SPE1
3806463	3808000	41537353	41538902	1538	1550	97.74	51554292	42661824	0	0	Pca_chr1	KWZ1.0SPE1
3806695	3809620	8969006	8966133	2926	2874	89.96	51554292	34989196	0.01	0.01	Pca_chr1	KWZ1.0SPE4
3827548	3830547	5849753	5846714	3000	3040	94.75	51554292	34989196	0.01	0.01	Pca_chr1	KWZ1.0SPE4
3827551	3830545	13125986	13128990	2995	3005	93.72	51554292	34141902	0.01	0.01	Pca_chr1	KWZ1.0SPE8
3830986	3832873	7776059	7774172	1888	1888	96.8	51554292	29111560	0	0.01	Pca_chr1	KWZ1.0SPE6
3830990	3832672	8154451	8152803	1683	1649	95.84	51554292	34989196	0	0	Pca_chr1	KWZ1.0SPE4
3848344	3853534	28869238	28864038	5191	5201	97.75	51554292	34141902	0.01	0.02	Pca_chr1	KWZ1.0SPE8
3848348	3853531	5724096	5729364	5184	5269	96.81	51554292	34989196	0.01	0.02	Pca_chr1	KWZ1.0SPE4
3848348	3853532	10357509	10362698	5185	5190	97.69	51554292	34141902	0.01	0.02	Pca_chr1	KWZ1.0SPE8
3848349	3850074	20756872	20758579	1726	1708	97.46	51554292	33947397	0	0.01	Pca_chr1	KWZ1.0SPE2
3848349	3853531	24414337	24409148	5183	5190	97.71	51554292	29111560	0.01	0.02	Pca_chr1	KWZ1.0SPE6
3848605	3853530	21273348	21278291	4926	4944	96.67	51554292	25691272	0.01	0.02	Pca_chr1	KWZ1.0SPE5
3849784	3853530	16389630	16385872	3747	3759	95.41	51554292	29111560	0.01	0.01	Pca_chr1	KWZ1.0SPE6
3851211	3853530	7235158	7232839	2320	2320	98.75	51554292	33947397	0	0.01	Pca_chr1	KWZ1.0SPE2
3852069	3853532	20758579	20760043	1464	1465	99.18	51554292	33947397	0	0	Pca_chr1	KWZ1.0SPE2
3865385	3867283	19168350	19166439	1899	1912	97.96	51554292	34141902	0	0.01	Pca_chr1	KWZ1.0SPE8
3868489	3876307	22506194	22514010	7819	7817	99.02	51554292	25691272	0.02	0.03	Pca_chr1	KWZ1.0SPE5
3868490	3871091	13653302	13650704	2602	2599	99.31	51554292	34989196	0.01	0.01	Pca_chr1	KWZ1.0SPE4
3868490	3876309	7946359	7938538	7820	7822	98.97	51554292	16872426	0.02	0.05	Pca_chr1	KWZ1.0SPE7
3868491	3875487	26263238	26256236	6997	7003	99.22	51554292	42661824	0.01	0.02	Pca_chr1	KWZ1.0SPE1
3868491	3876308	4965729	4973592	7818	7864	98.89	51554292	29126079	0.02	0.03	Pca_chr1	KWZ1.0SPE3
3868491	3872528	16484449	16488485	4038	4037	99.53	51554292	29126079	0.01	0.01	Pca_chr1	KWZ1.0SPE3
3868491	3876308	11495779	11487948	7818	7832	99.2	51554292	16872426	0.02	0.05	Pca_chr1	KWZ1.0SPE7
3868493	3872509	21955002	21959016	4017	4015	99.65	51554292	34989196	0.01	0.01	Pca_chr1	KWZ1.0SPE4
3868494	3876308	15341294	15349120	7815	7827	99.26	51554292	29111560	0.02	0.03	Pca_chr1	KWZ1.0SPE6
3877025	3878217	41553917	41555107	1193	1191	97.99	51554292	42661824	0	0	Pca_chr1	KWZ1.0SPE1
3894182	3903463	41678686	41687928	9282	9243	97.65	51554292	42661824	0.02	0.02	Pca_chr1	KWZ1.0SPE1
3903817	3905678	41690865	41692723	1862	1859	98.6	51554292	42661824	0	0	Pca_chr1	KWZ1.0SPE1
3906900	3933491	41693721	41720372	26592	26652	98.95	51554292	42661824	0.05	0.06	Pca_chr1	KWZ1.0SPE1
3932453	3934696	4802124	4799900	2244	2225	97.15	51554292	16872426	0	0.01	Pca_chr1	KWZ1.0SPE7
3933924	3936881	41726707	41729708	2958	3002	93.24	51554292	42661824	0.01	0.01	Pca_chr1	KWZ1.0SPE1
3940356	3951798	41747731	41759232	11443	11502	98.62	51554292	42661824	0.02	0.03	Pca_chr1	KWZ1.0SPE1
3951790	3957739	41759475	41765369	5950	5895	96.47	51554292	42661824	0.01	0.01	Pca_chr1	KWZ1.0SPE1
3957894	3958087	41765556	41765751	194	196	96.43	51554292	42661824	0	0	Pca_chr1	KWZ1.0SPE1
3958499	3971719	41767994	41781235	13221	13242	95.18	51554292	42661824	0.03	0.03	Pca_chr1	KWZ1.0SPE1
3971721	3982301	41782345	41792864	10581	10520	97.95	51554292	42661824	0.02	0.02	Pca_chr1	KWZ1.0SPE1
3982822	3984281	41792857	41794297	1460	1441	96.71	51554292	42661824	0	0	Pca_chr1	KWZ1.0SPE1
3986317	3989380	41796023	41799066	3064	3044	94.06	51554292	42661824	0.01	0.01	Pca_chr1	KWZ1.0SPE1
3989373	3998863	41799622	41809214	9491	9593	96.41	51554292	42661824	0.02	0.02	Pca_chr1	KWZ1.0SPE1
4005655	4010562	41809205	41814021	4908	4817	91.23	51554292	42661824	0.01	0.01	Pca_chr1	KWZ1.0SPE1
4012429	4015393	15483090	15480135	2965	2956	98.55	51554292	16872426	0.01	0.02	Pca_chr1	KWZ1.0SPE7
4012430	4015394	9145992	9143051	2965	2942	97.34	51554292	34141902	0.01	0.01	Pca_chr1	KWZ1.0SPE8
4016618	4024894	41817119	41825456	8277	8338	96.37	51554292	42661824	0.02	0.02	Pca_chr1	KWZ1.0SPE1
4025311	4035024	41825449	41835067	9714	9619	96	51554292	42661824	0.02	0.02	Pca_chr1	KWZ1.0SPE1
4035146	4042110	41835070	41842046	6965	6977	94.1	51554292	42661824	0.01	0.02	Pca_chr1	KWZ1.0SPE1
4045088	4060319	41844557	41859834	15232	15278	96.89	51554292	42661824	0.03	0.04	Pca_chr1	KWZ1.0SPE1
4061472	4071088	41859830	41869522	9617	9693	95.86	51554292	42661824	0.02	0.02	Pca_chr1	KWZ1.0SPE1
4078005	4084290	41871644	41877960	6286	6317	98.17	51554292	42661824	0.01	0.01	Pca_chr1	KWZ1.0SPE1
4084287	4086878	41878054	41880698	2592	2645	95.34	51554292	42661824	0.01	0.01	Pca_chr1	KWZ1.0SPE1
4087081	4093619	41880690	41887265	6539	6576	94.11	51554292	42661824	0.01	0.02	Pca_chr1	KWZ1.0SPE1
4094531	4096805	41889932	41892189	2275	2258	95.51	51554292	42661824	0	0.01	Pca_chr1	KWZ1.0SPE1
4097629	4106162	41892713	41901277	8534	8565	96.59	51554292	42661824	0.02	0.02	Pca_chr1	KWZ1.0SPE1
4106162	4109349	41901397	41904585	3188	3189	97.25	51554292	42661824	0.01	0.01	Pca_chr1	KWZ1.0SPE1
4109758	4118072	41904583	41912976	8315	8394	96	51554292	42661824	0.02	0.02	Pca_chr1	KWZ1.0SPE1
4119117	4120682	41914027	41915634	1566	1608	94.04	51554292	42661824	0	0	Pca_chr1	KWZ1.0SPE1
4121017	4124258	41915631	41918925	3242	3295	95.09	51554292	42661824	0.01	0.01	Pca_chr1	KWZ1.0SPE1
4124532	4126946	41918924	41921340	2415	2417	96.66	51554292	42661824	0	0.01	Pca_chr1	KWZ1.0SPE1
4127306	4131718	41921343	41925707	4413	4365	95.29	51554292	42661824	0.01	0.01	Pca_chr1	KWZ1.0SPE1
4132637	4140006	41925688	41933095	7370	7408	97.8	51554292	42661824	0.01	0.02	Pca_chr1	KWZ1.0SPE1
4140984	4170511	41933510	41962980	29528	29471	97.68	51554292	42661824	0.06	0.07	Pca_chr1	KWZ1.0SPE1
4161056	4170511	42661824	42652334	9456	9491	96.81	51554292	42661824	0.02	0.02	Pca_chr1	KWZ1.0SPE1
4170621	4172349	41962984	41964725	1729	1742	96.11	51554292	42661824	0	0	Pca_chr1	KWZ1.0SPE1
4170621	4174792	42652330	42648121	4172	4210	95.72	51554292	42661824	0.01	0.01	Pca_chr1	KWZ1.0SPE1
4172094	4174792	41964720	41967440	2699	2721	95.33	51554292	42661824	0.01	0.01	Pca_chr1	KWZ1.0SPE1
4174795	4184270	41968410	41977850	9476	9441	97.49	51554292	42661824	0.02	0.02	Pca_chr1	KWZ1.0SPE1
4174795	4209040	42647152	42612877	34246	34276	97.41	51554292	42661824	0.07	0.08	Pca_chr1	KWZ1.0SPE1
4184425	4211598	41978989	42006095	27174	27107	97.13	51554292	42661824	0.05	0.06	Pca_chr1	KWZ1.0SPE1
4211879	4213167	42611379	42610074	1289	1306	94.59	51554292	42661824	0	0	Pca_chr1	KWZ1.0SPE1
4213177	4223400	42609740	42599531	10224	10210	95.43	51554292	42661824	0.02	0.02	Pca_chr1	KWZ1.0SPE1
4214175	4223095	42007890	42016783	8921	8894	95.14	51554292	42661824	0.02	0.02	Pca_chr1	KWZ1.0SPE1
4223987	4226616	42017526	42020189	2630	2664	94.84	51554292	42661824	0.01	0.01	Pca_chr1	KWZ1.0SPE1
4224037	4226616	42599533	42596928	2580	2606	94.88	51554292	42661824	0.01	0.01	Pca_chr1	KWZ1.0SPE1
4226743	4236470	42020232	42029954	9728	9723	95.43	51554292	42661824	0.02	0.02	Pca_chr1	KWZ1.0SPE1
4226743	4229388	42596885	42594225	2646	2661	89.13	51554292	42661824	0.01	0.01	Pca_chr1	KWZ1.0SPE1
4229376	4239688	42594131	42583777	10313	10355	95.96	51554292	42661824	0.02	0.02	Pca_chr1	KWZ1.0SPE1
4236485	4267760	42030174	42061549	31276	31376	96.23	51554292	42661824	0.06	0.07	Pca_chr1	KWZ1.0SPE1
4239679	4267700	42583535	42555534	28022	28002	95.63	51554292	42661824	0.05	0.07	Pca_chr1	KWZ1.0SPE1
4269056	4271248	42553592	42551363	2193	2230	94.31	51554292	42661824	0	0.01	Pca_chr1	KWZ1.0SPE1
4271243	4274688	42551072	42547600	3446	3473	95.68	51554292	42661824	0.01	0.01	Pca_chr1	KWZ1.0SPE1
4274686	4277890	42547395	42544260	3205	3136	94.81	51554292	42661824	0.01	0.01	Pca_chr1	KWZ1.0SPE1
4280113	4281558	42541737	42540292	1446	1446	97.72	51554292	42661824	0	0	Pca_chr1	KWZ1.0SPE1
4281582	4300163	42540175	42521429	18582	18747	95.64	51554292	42661824	0.04	0.04	Pca_chr1	KWZ1.0SPE1
4300337	4311891	42521413	42509889	11555	11525	95.79	51554292	42661824	0.02	0.03	Pca_chr1	KWZ1.0SPE1
4311883	4331355	42509204	42489623	19473	19582	95.43	51554292	42661824	0.04	0.05	Pca_chr1	KWZ1.0SPE1
4329822	4334319	42483388	42478860	4498	4529	92.61	51554292	42661824	0.01	0.01	Pca_chr1	KWZ1.0SPE1
4349102	4359291	42445865	42435667	10190	10199	96.74	51554292	42661824	0.02	0.02	Pca_chr1	KWZ1.0SPE1
4349102	4354330	24556405	24551158	5229	5248	96.79	51554292	33947397	0.01	0.02	Pca_chr1	KWZ1.0SPE2
4359291	4372266	42435504	42422561	12976	12944	97.7	51554292	42661824	0.03	0.03	Pca_chr1	KWZ1.0SPE1
4373745	4376432	42422474	42419752	2688	2723	91.59	51554292	42661824	0.01	0.01	Pca_chr1	KWZ1.0SPE1
4376424	4379171	42418904	42416141	2748	2764	97.04	51554292	42661824	0.01	0.01	Pca_chr1	KWZ1.0SPE1
4381850	4386001	42416151	42412025	4152	4127	95.2	51554292	42661824	0.01	0.01	Pca_chr1	KWZ1.0SPE1
4386111	4391408	42412025	42406712	5298	5314	95.9	51554292	42661824	0.01	0.01	Pca_chr1	KWZ1.0SPE1
4394537	4415603	42405717	42384814	21067	20904	95.33	51554292	42661824	0.04	0.05	Pca_chr1	KWZ1.0SPE1
4415776	4420358	42384814	42380251	4583	4564	95.66	51554292	42661824	0.01	0.01	Pca_chr1	KWZ1.0SPE1
4420725	4434017	42380260	42366999	13293	13262	93.87	51554292	42661824	0.03	0.03	Pca_chr1	KWZ1.0SPE1
4442669	4457008	42353566	42339416	14340	14151	95.21	51554292	42661824	0.03	0.03	Pca_chr1	KWZ1.0SPE1
4457239	4459448	42339424	42337193	2210	2232	98.07	51554292	42661824	0	0.01	Pca_chr1	KWZ1.0SPE1
4468289	4470300	42337198	42335182	2012	2017	95.77	51554292	42661824	0	0	Pca_chr1	KWZ1.0SPE1
4470425	4474393	42335182	42331222	3969	3961	96.44	51554292	42661824	0.01	0.01	Pca_chr1	KWZ1.0SPE1
4481105	4483245	29343441	29345610	2141	2170	96.93	51554292	34989196	0	0.01	Pca_chr1	KWZ1.0SPE4
4481106	4482242	6322731	6323866	1137	1136	99.21	51554292	42661824	0	0	Pca_chr1	KWZ1.0SPE1
4484340	4486963	42318497	42315894	2624	2604	96.06	51554292	42661824	0.01	0.01	Pca_chr1	KWZ1.0SPE1
4491182	4494627	42306503	42303084	3446	3420	95.9	51554292	42661824	0.01	0.01	Pca_chr1	KWZ1.0SPE1
4494945	4496096	42302756	42301613	1152	1144	95.42	51554292	42661824	0	0	Pca_chr1	KWZ1.0SPE1
4496253	4502870	42301611	42295014	6618	6598	95.31	51554292	42661824	0.01	0.02	Pca_chr1	KWZ1.0SPE1
4503221	4511486	42295022	42286848	8266	8175	97.56	51554292	42661824	0.02	0.02	Pca_chr1	KWZ1.0SPE1
4514307	4517089	42284830	42282017	2783	2814	97.55	51554292	42661824	0.01	0.01	Pca_chr1	KWZ1.0SPE1
4529953	4533412	41781235	41777754	3460	3482	92.57	51554292	42661824	0.01	0.01	Pca_chr1	KWZ1.0SPE1
4531776	4536483	42277760	42273022	4708	4739	95.08	51554292	42661824	0.01	0.01	Pca_chr1	KWZ1.0SPE1
4537354	4539627	42273669	42271440	2274	2230	95.27	51554292	42661824	0	0.01	Pca_chr1	KWZ1.0SPE1
4547278	4552152	42269487	42264630	4875	4858	97.36	51554292	42661824	0.01	0.01	Pca_chr1	KWZ1.0SPE1
4552147	4554895	42263864	42261102	2749	2763	96.68	51554292	42661824	0.01	0.01	Pca_chr1	KWZ1.0SPE1
4557850	4563658	42258934	42253100	5809	5835	95.26	51554292	42661824	0.01	0.01	Pca_chr1	KWZ1.0SPE1
4563828	4566729	42253095	42250222	2902	2874	93.24	51554292	42661824	0.01	0.01	Pca_chr1	KWZ1.0SPE1
4566729	4570008	42250113	42246850	3280	3264	93.27	51554292	42661824	0.01	0.01	Pca_chr1	KWZ1.0SPE1
4570180	4575555	42246846	42241505	5376	5342	97.94	51554292	42661824	0.01	0.01	Pca_chr1	KWZ1.0SPE1
4576015	4585597	42241509	42231953	9583	9557	97.33	51554292	42661824	0.02	0.02	Pca_chr1	KWZ1.0SPE1
4585714	4590016	42231951	42227613	4303	4339	95.96	51554292	42661824	0.01	0.01	Pca_chr1	KWZ1.0SPE1
4591634	4596671	42225540	42220563	5038	4978	95.73	51554292	42661824	0.01	0.01	Pca_chr1	KWZ1.0SPE1
4599230	4631357	42220383	42188296	32128	32088	97.56	51554292	42661824	0.06	0.08	Pca_chr1	KWZ1.0SPE1
4633467	4636225	42222849	42225624	2759	2776	94.12	51554292	42661824	0.01	0.01	Pca_chr1	KWZ1.0SPE1
4633758	4640076	42185626	42179310	6319	6317	95.69	51554292	42661824	0.01	0.01	Pca_chr1	KWZ1.0SPE1
4644833	4654135	42178392	42169106	9303	9287	98	51554292	42661824	0.02	0.02	Pca_chr1	KWZ1.0SPE1
4654135	4655550	30758600	30760019	1416	1420	98.59	51554292	33947397	0	0	Pca_chr1	KWZ1.0SPE2
4654135	4655550	14014232	14012815	1416	1418	99.22	51554292	29126079	0	0	Pca_chr1	KWZ1.0SPE3
4654136	4655549	23060787	23059370	1414	1418	98.94	51554292	42661824	0	0	Pca_chr1	KWZ1.0SPE1
4654136	4655550	2503989	2502578	1415	1412	98.31	51554292	16872426	0	0.01	Pca_chr1	KWZ1.0SPE7
4655915	4688185	42168494	42136110	32271	32385	97.76	51554292	42661824	0.06	0.08	Pca_chr1	KWZ1.0SPE1
4688182	4690160	42135847	42133816	1979	2032	94.16	51554292	42661824	0	0	Pca_chr1	KWZ1.0SPE1
4690229	4691858	42133818	42132200	1630	1619	95.73	51554292	42661824	0	0	Pca_chr1	KWZ1.0SPE1
4692416	4697127	42128312	42123579	4712	4734	95.47	51554292	42661824	0.01	0.01	Pca_chr1	KWZ1.0SPE1
4712047	4714132	42118004	42115909	2086	2096	94.72	51554292	42661824	0	0	Pca_chr1	KWZ1.0SPE1
4717588	4722634	42111896	42106898	5047	4999	95.96	51554292	42661824	0.01	0.01	Pca_chr1	KWZ1.0SPE1
4723255	4729978	42093738	42086966	6724	6773	97.31	51554292	42661824	0.01	0.02	Pca_chr1	KWZ1.0SPE1
4730432	4736373	42085951	42079996	5942	5956	96.54	51554292	42661824	0.01	0.01	Pca_chr1	KWZ1.0SPE1
4737142	4746435	42070954	42061650	9294	9305	98.74	51554292	42661824	0.02	0.02	Pca_chr1	KWZ1.0SPE1
4751836	4769976	40193776	40211971	18141	18196	98.95	51554292	42661824	0.04	0.04	Pca_chr1	KWZ1.0SPE1
4770106	4775689	40211971	40217562	5584	5592	98.47	51554292	42661824	0.01	0.01	Pca_chr1	KWZ1.0SPE1
4776179	4794463	40219231	40237600	18285	18370	96.64	51554292	42661824	0.04	0.04	Pca_chr1	KWZ1.0SPE1
4800695	4802621	40242882	40244794	1927	1913	91.28	51554292	42661824	0	0	Pca_chr1	KWZ1.0SPE1
4803471	4805497	40244786	40246872	2027	2087	93.45	51554292	42661824	0	0	Pca_chr1	KWZ1.0SPE1
4807317	4812109	40248415	40253316	4793	4902	95.87	51554292	42661824	0.01	0.01	Pca_chr1	KWZ1.0SPE1
4815845	4817294	40253307	40254757	1450	1451	98.69	51554292	42661824	0	0	Pca_chr1	KWZ1.0SPE1
4817289	4824638	40254974	40262401	7350	7428	95.54	51554292	42661824	0.01	0.02	Pca_chr1	KWZ1.0SPE1
4824723	4830079	40262398	40267734	5357	5337	95.2	51554292	42661824	0.01	0.01	Pca_chr1	KWZ1.0SPE1
4830071	4833208	40268535	40271699	3138	3165	98.17	51554292	42661824	0.01	0.01	Pca_chr1	KWZ1.0SPE1
4833324	4838724	40271702	40277092	5401	5391	98.45	51554292	42661824	0.01	0.01	Pca_chr1	KWZ1.0SPE1
4839970	4843009	40278229	40281210	3040	2982	94.46	51554292	42661824	0.01	0.01	Pca_chr1	KWZ1.0SPE1
4843011	4844080	40281860	40282924	1070	1065	97.94	51554292	42661824	0	0	Pca_chr1	KWZ1.0SPE1
4844100	4845769	40283113	40284804	1670	1692	97.52	51554292	42661824	0	0	Pca_chr1	KWZ1.0SPE1
4846817	4853607	40294278	40301141	6791	6864	95.01	51554292	42661824	0.01	0.02	Pca_chr1	KWZ1.0SPE1
4855707	4863156	40304743	40312162	7450	7420	97.7	51554292	42661824	0.01	0.02	Pca_chr1	KWZ1.0SPE1
4864632	4882676	40312963	40330897	18045	17935	97.47	51554292	42661824	0.04	0.04	Pca_chr1	KWZ1.0SPE1
4882667	4900351	40331080	40348926	17685	17847	97.34	51554292	42661824	0.03	0.04	Pca_chr1	KWZ1.0SPE1
4900352	4905088	40349650	40354387	4737	4738	98.42	51554292	42661824	0.01	0.01	Pca_chr1	KWZ1.0SPE1
4905705	4919332	40354387	40368034	13628	13648	97.02	51554292	42661824	0.03	0.03	Pca_chr1	KWZ1.0SPE1
4925440	4932799	40371591	40378886	7360	7296	96.96	51554292	42661824	0.01	0.02	Pca_chr1	KWZ1.0SPE1
4933961	4941562	40378877	40386453	7602	7577	96.13	51554292	42661824	0.01	0.02	Pca_chr1	KWZ1.0SPE1
4947359	4958582	40388424	40399754	11224	11331	94.36	51554292	42661824	0.02	0.03	Pca_chr1	KWZ1.0SPE1
4959294	4972190	40400145	40412977	12897	12833	94.85	51554292	42661824	0.03	0.03	Pca_chr1	KWZ1.0SPE1
4974398	4987018	40942884	40955511	12621	12628	97.41	51554292	42661824	0.02	0.03	Pca_chr1	KWZ1.0SPE1
4995343	5001979	14674628	14681264	6637	6637	96.75	51554292	33947397	0.01	0.02	Pca_chr1	KWZ1.0SPE2
5005060	5008687	40963595	40967190	3628	3596	97.47	51554292	42661824	0.01	0.01	Pca_chr1	KWZ1.0SPE1
5008971	5012726	40967190	40971020	3756	3831	95.2	51554292	42661824	0.01	0.01	Pca_chr1	KWZ1.0SPE1
5010159	5012726	40439786	40442407	2568	2622	95.49	51554292	42661824	0	0.01	Pca_chr1	KWZ1.0SPE1
5012901	5017594	40442404	40447145	4694	4742	96.4	51554292	42661824	0.01	0.01	Pca_chr1	KWZ1.0SPE1
5024436	5032201	40979869	40987664	7766	7796	97.48	51554292	42661824	0.02	0.02	Pca_chr1	KWZ1.0SPE1
5037298	5055517	40464922	40483154	18220	18233	97.14	51554292	42661824	0.04	0.04	Pca_chr1	KWZ1.0SPE1
5037298	5046480	40992024	41001200	9183	9177	97.59	51554292	42661824	0.02	0.02	Pca_chr1	KWZ1.0SPE1
5055830	5061824	40483271	40489305	5995	6035	98.1	51554292	42661824	0.01	0.01	Pca_chr1	KWZ1.0SPE1
5078395	5082525	40509801	40513933	4131	4133	97.78	51554292	42661824	0.01	0.01	Pca_chr1	KWZ1.0SPE1
5110319	5112149	7304294	7302494	1831	1801	95.03	51554292	29111560	0	0.01	Pca_chr1	KWZ1.0SPE6
5120414	5133932	41067131	41080683	13519	13553	96.91	51554292	42661824	0.03	0.03	Pca_chr1	KWZ1.0SPE1
5130429	5139441	40549591	40558757	9013	9167	93.91	51554292	42661824	0.02	0.02	Pca_chr1	KWZ1.0SPE1
5139653	5144632	40558797	40563733	4980	4937	93.83	51554292	42661824	0.01	0.01	Pca_chr1	KWZ1.0SPE1
5139680	5156588	41086699	41103699	16909	17001	95.95	51554292	42661824	0.03	0.04	Pca_chr1	KWZ1.0SPE1
5145833	5157493	40565510	40577112	11661	11603	97.36	51554292	42661824	0.02	0.03	Pca_chr1	KWZ1.0SPE1
5158038	5164533	41105641	41112133	6496	6493	98.72	51554292	42661824	0.01	0.02	Pca_chr1	KWZ1.0SPE1
5158587	5164062	40755055	40749562	5476	5494	98.51	51554292	42661824	0.01	0.01	Pca_chr1	KWZ1.0SPE1
5158589	5161887	39630800	39634098	3299	3299	98.85	51554292	42661824	0.01	0.01	Pca_chr1	KWZ1.0SPE1
5158800	5181259	40578539	40600966	22460	22428	97.39	51554292	42661824	0.04	0.05	Pca_chr1	KWZ1.0SPE1
5164525	5169151	41113165	41117776	4627	4612	98.06	51554292	42661824	0.01	0.01	Pca_chr1	KWZ1.0SPE1
5169142	5178502	41118018	41127368	9361	9351	97.62	51554292	42661824	0.02	0.02	Pca_chr1	KWZ1.0SPE1
5178494	5186985	41127611	41136073	8492	8463	95.78	51554292	42661824	0.02	0.02	Pca_chr1	KWZ1.0SPE1
5182290	5187147	40603388	40608213	4858	4826	95.59	51554292	42661824	0.01	0.01	Pca_chr1	KWZ1.0SPE1
5187147	5203708	40608427	40624977	16562	16551	97.33	51554292	42661824	0.03	0.04	Pca_chr1	KWZ1.0SPE1
5192169	5205788	41141337	41154957	13620	13621	98.47	51554292	42661824	0.03	0.03	Pca_chr1	KWZ1.0SPE1
5207405	5213513	40629642	40635799	6109	6158	95.55	51554292	42661824	0.01	0.01	Pca_chr1	KWZ1.0SPE1
5213508	5217469	40641184	40645192	3962	4009	95.54	51554292	42661824	0.01	0.01	Pca_chr1	KWZ1.0SPE1
5216721	5218957	41168989	41171227	2237	2239	95.92	51554292	42661824	0	0.01	Pca_chr1	KWZ1.0SPE1
5219591	5222633	40647609	40650637	3043	3029	96.22	51554292	42661824	0.01	0.01	Pca_chr1	KWZ1.0SPE1
5228660	5232249	40647316	40650894	3590	3579	94.85	51554292	42661824	0.01	0.01	Pca_chr1	KWZ1.0SPE1
5232726	5236922	40653492	40657685	4197	4194	95.74	51554292	42661824	0.01	0.01	Pca_chr1	KWZ1.0SPE1
5235358	5237324	40667487	40665522	1967	1966	96.25	51554292	42661824	0	0	Pca_chr1	KWZ1.0SPE1
5237372	5240281	40658652	40661537	2910	2886	96.91	51554292	42661824	0.01	0.01	Pca_chr1	KWZ1.0SPE1
5237373	5240289	40664632	40661740	2917	2893	97.05	51554292	42661824	0.01	0.01	Pca_chr1	KWZ1.0SPE1
5240286	5245534	40669426	40674696	5249	5271	97.86	51554292	42661824	0.01	0.01	Pca_chr1	KWZ1.0SPE1
5240287	5245534	39714635	39709370	5248	5266	97.47	51554292	42661824	0.01	0.01	Pca_chr1	KWZ1.0SPE1
5246876	5252698	39709375	39703550	5823	5826	97.84	51554292	42661824	0.01	0.01	Pca_chr1	KWZ1.0SPE1
5246876	5252698	40674691	40680516	5823	5826	97.83	51554292	42661824	0.01	0.01	Pca_chr1	KWZ1.0SPE1
5255078	5260413	39703555	39698132	5336	5424	95.58	51554292	42661824	0.01	0.01	Pca_chr1	KWZ1.0SPE1
5255078	5260413	40680511	40685934	5336	5424	95.58	51554292	42661824	0.01	0.01	Pca_chr1	KWZ1.0SPE1
5260405	5262299	39697888	39696011	1895	1878	97.52	51554292	42661824	0	0	Pca_chr1	KWZ1.0SPE1
5260405	5262299	40686178	40688055	1895	1878	97.52	51554292	42661824	0	0	Pca_chr1	KWZ1.0SPE1
5262290	5288590	39695808	39669342	26301	26467	97.43	51554292	42661824	0.05	0.06	Pca_chr1	KWZ1.0SPE1
5262290	5280200	40688258	40706281	17911	18024	97.44	51554292	42661824	0.03	0.04	Pca_chr1	KWZ1.0SPE1
5280196	5288590	40708044	40716479	8395	8436	98.05	51554292	42661824	0.02	0.02	Pca_chr1	KWZ1.0SPE1
5291819	5293263	39665417	39663968	1445	1450	91.37	51554292	42661824	0	0	Pca_chr1	KWZ1.0SPE1
5291819	5293263	40720404	40721853	1445	1450	91.37	51554292	42661824	0	0	Pca_chr1	KWZ1.0SPE1
5294628	5303856	39663971	39654723	9229	9249	96.29	51554292	42661824	0.02	0.02	Pca_chr1	KWZ1.0SPE1
5294628	5303856	40721850	40731084	9229	9235	96.56	51554292	42661824	0.02	0.02	Pca_chr1	KWZ1.0SPE1
5303857	5306277	5967459	5969881	2421	2423	99.75	51554292	25691272	0	0.01	Pca_chr1	KWZ1.0SPE5
5307302	5309579	40732194	40734449	2278	2256	95.15	51554292	42661824	0	0.01	Pca_chr1	KWZ1.0SPE1
5307329	5309579	39653601	39651364	2251	2238	95.74	51554292	42661824	0	0.01	Pca_chr1	KWZ1.0SPE1
5316215	5331241	39651369	39636294	15027	15076	96.94	51554292	42661824	0.03	0.04	Pca_chr1	KWZ1.0SPE1
5316215	5331241	40734444	40749541	15027	15098	96.71	51554292	42661824	0.03	0.04	Pca_chr1	KWZ1.0SPE1
5330737	5337377	39630766	39624068	6641	6699	97.67	51554292	42661824	0.01	0.02	Pca_chr1	KWZ1.0SPE1
5330966	5337377	40755359	40761817	6412	6459	98.5	51554292	42661824	0.01	0.02	Pca_chr1	KWZ1.0SPE1
5337368	5342079	39623849	39619133	4712	4717	99.22	51554292	42661824	0.01	0.01	Pca_chr1	KWZ1.0SPE1
5337368	5342750	40762059	40767431	5383	5373	98.92	51554292	42661824	0.01	0.01	Pca_chr1	KWZ1.0SPE1
5343636	5348989	39618239	39612908	5354	5332	94.13	51554292	42661824	0.01	0.01	Pca_chr1	KWZ1.0SPE1
5343636	5345304	40767824	40769487	1669	1664	95.43	51554292	42661824	0	0	Pca_chr1	KWZ1.0SPE1
5345296	5348989	40770414	40774088	3694	3675	94.91	51554292	42661824	0.01	0.01	Pca_chr1	KWZ1.0SPE1
5351125	5352485	39612404	39611048	1361	1357	96.92	51554292	42661824	0	0	Pca_chr1	KWZ1.0SPE1
5351125	5356627	40774611	40780210	5503	5600	94.3	51554292	42661824	0.01	0.01	Pca_chr1	KWZ1.0SPE1
5352832	5356360	39611047	39607482	3529	3566	96.37	51554292	42661824	0.01	0.01	Pca_chr1	KWZ1.0SPE1
5357773	5359925	39606063	39603847	2153	2217	90.74	51554292	42661824	0	0.01	Pca_chr1	KWZ1.0SPE1
5357773	5359925	40781156	40783337	2153	2182	92.34	51554292	42661824	0	0.01	Pca_chr1	KWZ1.0SPE1
5360082	5367137	40783337	40790417	7056	7081	94.58	51554292	42661824	0.01	0.02	Pca_chr1	KWZ1.0SPE1
5360087	5364642	39603847	39599214	4556	4634	96.51	51554292	42661824	0.01	0.01	Pca_chr1	KWZ1.0SPE1
5364666	5367137	39599250	39596704	2472	2547	94.9	51554292	42661824	0	0.01	Pca_chr1	KWZ1.0SPE1
5367232	5393243	39596704	39570740	26012	25965	96.16	51554292	42661824	0.05	0.06	Pca_chr1	KWZ1.0SPE1
5367232	5393243	40790417	40816424	26012	26008	96.27	51554292	42661824	0.05	0.06	Pca_chr1	KWZ1.0SPE1
5393433	5397642	40816977	40821104	4210	4128	95.33	51554292	42661824	0.01	0.01	Pca_chr1	KWZ1.0SPE1
5393889	5397642	39569480	39565810	3754	3671	94.95	51554292	42661824	0.01	0.01	Pca_chr1	KWZ1.0SPE1
5402003	5403810	39564114	39562291	1808	1824	96.82	51554292	42661824	0	0	Pca_chr1	KWZ1.0SPE1
5402003	5403810	40822801	40824625	1808	1825	96.71	51554292	42661824	0	0	Pca_chr1	KWZ1.0SPE1
5403809	5405132	39562035	39560716	1324	1320	98.04	51554292	42661824	0	0	Pca_chr1	KWZ1.0SPE1
5403809	5412683	40824881	40833759	8875	8879	97.94	51554292	42661824	0.02	0.02	Pca_chr1	KWZ1.0SPE1
5404493	5412578	39561031	39552994	8086	8038	96.43	51554292	42661824	0.02	0.02	Pca_chr1	KWZ1.0SPE1
5418575	5423260	40841376	40846066	4686	4691	96.28	51554292	42661824	0.01	0.01	Pca_chr1	KWZ1.0SPE1
5421479	5427367	39552436	39546529	5889	5908	96.86	51554292	42661824	0.01	0.01	Pca_chr1	KWZ1.0SPE1
5424244	5426334	40850359	40852433	2091	2075	96.76	51554292	42661824	0	0	Pca_chr1	KWZ1.0SPE1
5430583	5432806	40853957	40856178	2224	2222	97.62	51554292	42661824	0	0.01	Pca_chr1	KWZ1.0SPE1
5431124	5437049	39545310	39539402	5926	5909	98.4	51554292	42661824	0.01	0.01	Pca_chr1	KWZ1.0SPE1
5437334	5443599	39539129	39532885	6266	6245	97.93	51554292	42661824	0.01	0.01	Pca_chr1	KWZ1.0SPE1
5439008	5443599	40860531	40865091	4592	4561	97.65	51554292	42661824	0.01	0.01	Pca_chr1	KWZ1.0SPE1
5443599	5447380	39532793	39529001	3782	3793	97.39	51554292	42661824	0.01	0.01	Pca_chr1	KWZ1.0SPE1
5443599	5447380	40865183	40868964	3782	3782	97.26	51554292	42661824	0.01	0.01	Pca_chr1	KWZ1.0SPE1
5448743	5453837	39528141	39523009	5095	5133	96.21	51554292	42661824	0.01	0.01	Pca_chr1	KWZ1.0SPE1
5448743	5453837	40870588	40875690	5095	5103	95.62	51554292	42661824	0.01	0.01	Pca_chr1	KWZ1.0SPE1
5456123	5460281	39522053	39517895	4159	4159	98.27	51554292	42661824	0.01	0.01	Pca_chr1	KWZ1.0SPE1
5456123	5461363	40876649	40881868	5241	5220	95.76	51554292	42661824	0.01	0.01	Pca_chr1	KWZ1.0SPE1
5460320	5462638	39517692	39515368	2319	2325	98.67	51554292	42661824	0	0.01	Pca_chr1	KWZ1.0SPE1
5461358	5462638	40882732	40884028	1281	1297	96.77	51554292	42661824	0	0	Pca_chr1	KWZ1.0SPE1
5465227	5481962	39513817	39497137	16736	16681	97.97	51554292	42661824	0.03	0.04	Pca_chr1	KWZ1.0SPE1
5465227	5479938	40885552	40900211	14712	14660	97.67	51554292	42661824	0.03	0.03	Pca_chr1	KWZ1.0SPE1
5479931	5483769	40900694	40904539	3839	3846	91.91	51554292	42661824	0.01	0.01	Pca_chr1	KWZ1.0SPE1
5486714	5495949	39492810	39483564	9236	9247	94.95	51554292	42661824	0.02	0.02	Pca_chr1	KWZ1.0SPE1
5486714	5502176	40906100	40921680	15463	15581	98.24	51554292	42661824	0.03	0.04	Pca_chr1	KWZ1.0SPE1
5498217	5504221	39483293	39477265	6005	6029	94.19	51554292	42661824	0.01	0.01	Pca_chr1	KWZ1.0SPE1
5505610	5508759	39477273	39474136	3150	3138	97.37	51554292	42661824	0.01	0.01	Pca_chr1	KWZ1.0SPE1
5508751	5513043	39474013	39469705	4293	4309	95.21	51554292	42661824	0.01	0.01	Pca_chr1	KWZ1.0SPE1
5521196	5524226	39467937	39464909	3031	3029	94.58	51554292	42661824	0.01	0.01	Pca_chr1	KWZ1.0SPE1
5536252	5540704	18330565	18326096	4453	4470	99.04	51554292	29111560	0.01	0.02	Pca_chr1	KWZ1.0SPE6
5549629	5561969	39455289	39443078	12341	12212	94.12	51554292	42661824	0.02	0.03	Pca_chr1	KWZ1.0SPE1
5562272	5564493	39442931	39440688	2222	2244	84.79	51554292	42661824	0	0.01	Pca_chr1	KWZ1.0SPE1
5564477	5569326	39439174	39434539	4850	4636	92.45	51554292	42661824	0.01	0.01	Pca_chr1	KWZ1.0SPE1
5569317	5579387	39428611	39418517	10071	10095	97.19	51554292	42661824	0.02	0.02	Pca_chr1	KWZ1.0SPE1
5579387	5588619	39417394	39408124	9233	9271	96.25	51554292	42661824	0.02	0.02	Pca_chr1	KWZ1.0SPE1
5587451	5589328	39406772	39404917	1878	1856	97.24	51554292	42661824	0	0	Pca_chr1	KWZ1.0SPE1
5595004	5596711	29305538	29303857	1708	1682	90.25	51554292	34141902	0	0	Pca_chr1	KWZ1.0SPE8
5596004	5599335	39401358	39398050	3332	3309	96.85	51554292	42661824	0.01	0.01	Pca_chr1	KWZ1.0SPE1
5601602	5608036	39397998	39391510	6435	6489	97.72	51554292	42661824	0.01	0.02	Pca_chr1	KWZ1.0SPE1
5608269	5631236	39391512	39368516	22968	22997	95.55	51554292	42661824	0.04	0.05	Pca_chr1	KWZ1.0SPE1
5631573	5655749	39368519	39344216	24177	24304	95.72	51554292	42661824	0.05	0.06	Pca_chr1	KWZ1.0SPE1
5656137	5673648	39342539	39325021	17512	17519	94.9	51554292	42661824	0.03	0.04	Pca_chr1	KWZ1.0SPE1
5675167	5695659	39324041	39303653	20493	20389	97.16	51554292	42661824	0.04	0.05	Pca_chr1	KWZ1.0SPE1
5695903	5697942	39303661	39301620	2040	2042	95.65	51554292	42661824	0	0	Pca_chr1	KWZ1.0SPE1
5697938	5705105	39300161	39292939	7168	7223	95.96	51554292	42661824	0.01	0.02	Pca_chr1	KWZ1.0SPE1
5706193	5710695	39291597	39287085	4503	4513	96.93	51554292	42661824	0.01	0.01	Pca_chr1	KWZ1.0SPE1
5710695	5714956	39286902	39282655	4262	4248	97.49	51554292	42661824	0.01	0.01	Pca_chr1	KWZ1.0SPE1
5716582	5725681	39280910	39271827	9100	9084	97.69	51554292	42661824	0.02	0.02	Pca_chr1	KWZ1.0SPE1
5726252	5731304	39271834	39266774	5053	5061	96.22	51554292	42661824	0.01	0.01	Pca_chr1	KWZ1.0SPE1
5732295	5752931	39266781	39246101	20637	20681	97.24	51554292	42661824	0.04	0.05	Pca_chr1	KWZ1.0SPE1
5758807	5762691	39242146	39238312	3885	3835	92.54	51554292	42661824	0.01	0.01	Pca_chr1	KWZ1.0SPE1
5763786	5771839	39238312	39230345	8054	7968	95.8	51554292	42661824	0.02	0.02	Pca_chr1	KWZ1.0SPE1
5772993	5781348	39228501	39220159	8356	8343	97.03	51554292	42661824	0.02	0.02	Pca_chr1	KWZ1.0SPE1
5781645	5783651	39220098	39218089	2007	2010	97.96	51554292	42661824	0	0	Pca_chr1	KWZ1.0SPE1
5783919	5788135	39218093	39213849	4217	4245	95.15	51554292	42661824	0.01	0.01	Pca_chr1	KWZ1.0SPE1
5789318	5793690	39212546	39208217	4373	4330	93.6	51554292	42661824	0.01	0.01	Pca_chr1	KWZ1.0SPE1
5798205	5803232	39203254	39198169	5028	5086	95.31	51554292	42661824	0.01	0.01	Pca_chr1	KWZ1.0SPE1
5803407	5804629	39198181	39196964	1223	1218	94.58	51554292	42661824	0	0	Pca_chr1	KWZ1.0SPE1
5808331	5810671	39193382	39190965	2341	2418	95.08	51554292	42661824	0	0.01	Pca_chr1	KWZ1.0SPE1
5812020	5817566	39188776	39183185	5547	5592	95.11	51554292	42661824	0.01	0.01	Pca_chr1	KWZ1.0SPE1
5816401	5823724	39178717	39171438	7324	7280	96.31	51554292	42661824	0.01	0.02	Pca_chr1	KWZ1.0SPE1
5823718	5826554	39169782	39166971	2837	2812	95.59	51554292	42661824	0.01	0.01	Pca_chr1	KWZ1.0SPE1
5826735	5831186	39166982	39162537	4452	4446	97.89	51554292	42661824	0.01	0.01	Pca_chr1	KWZ1.0SPE1
5831330	5836623	39162537	39157259	5294	5279	96.01	51554292	42661824	0.01	0.01	Pca_chr1	KWZ1.0SPE1
5837849	5840172	39154608	39152302	2324	2307	96.57	51554292	42661824	0	0.01	Pca_chr1	KWZ1.0SPE1
5838140	5839649	38399729	38401241	1510	1513	97.09	51554292	42661824	0	0	Pca_chr1	KWZ1.0SPE1
5842705	5847068	39151293	39146935	4364	4359	97.6	51554292	42661824	0.01	0.01	Pca_chr1	KWZ1.0SPE1
5851289	5854305	39146937	39143992	3017	2946	96.29	51554292	42661824	0.01	0.01	Pca_chr1	KWZ1.0SPE1
5855259	5859768	39143999	39139478	4510	4522	97.84	51554292	42661824	0.01	0.01	Pca_chr1	KWZ1.0SPE1
5860369	5867087	39139489	39132755	6719	6735	95.3	51554292	42661824	0.01	0.02	Pca_chr1	KWZ1.0SPE1
5867261	5869077	39132755	39130931	1817	1825	87.38	51554292	42661824	0	0	Pca_chr1	KWZ1.0SPE1
5873260	5877170	39129770	39125874	3911	3897	91.58	51554292	42661824	0.01	0.01	Pca_chr1	KWZ1.0SPE1
5877632	5880268	39125877	39123245	2637	2633	94.45	51554292	42661824	0.01	0.01	Pca_chr1	KWZ1.0SPE1
5880415	5881916	39123246	39121745	1502	1502	95.42	51554292	42661824	0	0	Pca_chr1	KWZ1.0SPE1
5882089	5897845	39121691	39105945	15757	15747	97.23	51554292	42661824	0.03	0.04	Pca_chr1	KWZ1.0SPE1
5899309	5906224	39105174	39098212	6916	6963	96.74	51554292	42661824	0.01	0.02	Pca_chr1	KWZ1.0SPE1
5906216	5914476	39097984	39089658	8261	8327	95.18	51554292	42661824	0.02	0.02	Pca_chr1	KWZ1.0SPE1
5914474	5916864	39087532	39085174	2391	2359	95.48	51554292	42661824	0	0.01	Pca_chr1	KWZ1.0SPE1
5916861	5933716	39084864	39067893	16856	16972	95.62	51554292	42661824	0.03	0.04	Pca_chr1	KWZ1.0SPE1
5938093	5948585	39067669	39057311	10493	10359	97.05	51554292	42661824	0.02	0.02	Pca_chr1	KWZ1.0SPE1
5949405	5952388	39053091	39050131	2984	2961	93.73	51554292	42661824	0.01	0.01	Pca_chr1	KWZ1.0SPE1
5952387	5953805	39050015	39048634	1419	1382	94.44	51554292	42661824	0	0	Pca_chr1	KWZ1.0SPE1
5953802	5962042	39047671	39039412	8241	8260	97.8	51554292	42661824	0.02	0.02	Pca_chr1	KWZ1.0SPE1
5962034	5964331	39038819	39036543	2298	2277	97.87	51554292	42661824	0	0.01	Pca_chr1	KWZ1.0SPE1
5965185	5967284	10263926	10266024	2100	2099	95.91	51554292	29126079	0	0.01	Pca_chr1	KWZ1.0SPE3
5968004	5983641	39035224	39019641	15638	15584	95.55	51554292	42661824	0.03	0.04	Pca_chr1	KWZ1.0SPE1
5983912	5990778	39018576	39011751	6867	6826	96.73	51554292	42661824	0.01	0.02	Pca_chr1	KWZ1.0SPE1
5995841	6003168	39006647	38999227	7328	7421	95.45	51554292	42661824	0.01	0.02	Pca_chr1	KWZ1.0SPE1
6003368	6016390	38999229	38986246	13023	12984	97.66	51554292	42661824	0.03	0.03	Pca_chr1	KWZ1.0SPE1
6016390	6018026	38986152	38984492	1637	1661	94.07	51554292	42661824	0	0	Pca_chr1	KWZ1.0SPE1
6018606	6021818	38983634	38980379	3213	3256	94.01	51554292	42661824	0.01	0.01	Pca_chr1	KWZ1.0SPE1
6022709	6025478	38978036	38975272	2770	2765	94.19	51554292	42661824	0.01	0.01	Pca_chr1	KWZ1.0SPE1
6039788	6045782	38969628	38963619	5995	6010	97.76	51554292	42661824	0.01	0.01	Pca_chr1	KWZ1.0SPE1
6046025	6055036	38963627	38954600	9012	9028	98.48	51554292	42661824	0.02	0.02	Pca_chr1	KWZ1.0SPE1
6055103	6059040	38954461	38950524	3938	3938	98.07	51554292	42661824	0.01	0.01	Pca_chr1	KWZ1.0SPE1
6060749	6062168	30065649	30067055	1420	1407	97.4	51554292	34989196	0	0	Pca_chr1	KWZ1.0SPE4
6078691	6079912	39935356	39934144	1222	1213	96.33	51554292	42661824	0	0	Pca_chr1	KWZ1.0SPE1
6083512	6086138	38925435	38922773	2627	2663	89.78	51554292	42661824	0.01	0.01	Pca_chr1	KWZ1.0SPE1
6093556	6099938	38939620	38933235	6383	6386	97.26	51554292	42661824	0.01	0.01	Pca_chr1	KWZ1.0SPE1
6125271	6129064	38918190	38914404	3794	3787	94.79	51554292	42661824	0.01	0.01	Pca_chr1	KWZ1.0SPE1
6129064	6139259	38914246	38904104	10196	10143	97.08	51554292	42661824	0.02	0.02	Pca_chr1	KWZ1.0SPE1
6140011	6146817	38904106	38897297	6807	6810	97.81	51554292	42661824	0.01	0.02	Pca_chr1	KWZ1.0SPE1
6148019	6156074	38897307	38889314	8056	7994	97.31	51554292	42661824	0.02	0.02	Pca_chr1	KWZ1.0SPE1
6156657	6159030	38882472	38880120	2374	2353	94.12	51554292	42661824	0	0.01	Pca_chr1	KWZ1.0SPE1
6159393	6166956	38880123	38872571	7564	7553	96.57	51554292	42661824	0.01	0.02	Pca_chr1	KWZ1.0SPE1
6168066	6177500	38871727	38862281	9435	9447	96.01	51554292	42661824	0.02	0.02	Pca_chr1	KWZ1.0SPE1
6178183	6190355	38860988	38848843	12173	12146	97.92	51554292	42661824	0.02	0.03	Pca_chr1	KWZ1.0SPE1
6190542	6204135	38848861	38835323	13594	13539	96.3	51554292	42661824	0.03	0.03	Pca_chr1	KWZ1.0SPE1
6208424	6212488	38835329	38831226	4065	4104	95.78	51554292	42661824	0.01	0.01	Pca_chr1	KWZ1.0SPE1
6212470	6214917	38830995	38828517	2448	2479	94.59	51554292	42661824	0	0.01	Pca_chr1	KWZ1.0SPE1
6215030	6216518	38828316	38826823	1489	1494	94.44	51554292	42661824	0	0	Pca_chr1	KWZ1.0SPE1
6217670	6224680	38826828	38819877	7011	6952	96	51554292	42661824	0.01	0.02	Pca_chr1	KWZ1.0SPE1
6226238	6232496	38818952	38812617	6259	6336	94.8	51554292	42661824	0.01	0.01	Pca_chr1	KWZ1.0SPE1
6232589	6236662	38812487	38808425	4074	4063	97.35	51554292	42661824	0.01	0.01	Pca_chr1	KWZ1.0SPE1
6240043	6241383	10398436	10399775	1341	1340	98.29	51554292	42661824	0	0	Pca_chr1	KWZ1.0SPE1
6242641	6253950	38804784	38793505	11310	11280	93.28	51554292	42661824	0.02	0.03	Pca_chr1	KWZ1.0SPE1
6256150	6258367	38790647	38788439	2218	2209	96.35	51554292	42661824	0	0.01	Pca_chr1	KWZ1.0SPE1
6285361	6289570	38769037	38764837	4210	4201	97.96	51554292	42661824	0.01	0.01	Pca_chr1	KWZ1.0SPE1
6296284	6298579	38758665	38756365	2296	2301	95.71	51554292	42661824	0	0.01	Pca_chr1	KWZ1.0SPE1
6302869	6305191	38756370	38754045	2323	2326	96.6	51554292	42661824	0	0.01	Pca_chr1	KWZ1.0SPE1
6305874	6307602	34139614	34141331	1729	1718	93.33	51554292	34989196	0	0	Pca_chr1	KWZ1.0SPE4
6309446	6337396	38676643	38648817	27951	27827	96.27	51554292	42661824	0.05	0.07	Pca_chr1	KWZ1.0SPE1
6309448	6311083	13437489	13439100	1636	1612	94.21	51554292	34141902	0	0	Pca_chr1	KWZ1.0SPE8
6359708	6366811	38514080	38521225	7104	7146	93.33	51554292	42661824	0.01	0.02	Pca_chr1	KWZ1.0SPE1
6366811	6376611	38523356	38533181	9801	9826	96.35	51554292	42661824	0.02	0.02	Pca_chr1	KWZ1.0SPE1
6377830	6399440	38533645	38555188	21611	21544	96.02	51554292	42661824	0.04	0.05	Pca_chr1	KWZ1.0SPE1
6399431	6401626	38555430	38557596	2196	2167	96.59	51554292	42661824	0	0.01	Pca_chr1	KWZ1.0SPE1
6402089	6412145	38557593	38567676	10057	10084	96.69	51554292	42661824	0.02	0.02	Pca_chr1	KWZ1.0SPE1
6413843	6426874	38569413	38582468	13032	13056	95.15	51554292	42661824	0.03	0.03	Pca_chr1	KWZ1.0SPE1
6426871	6434472	38582118	38589755	7602	7638	94.68	51554292	42661824	0.01	0.02	Pca_chr1	KWZ1.0SPE1
6435416	6459294	38589959	38613891	23879	23933	97.76	51554292	42661824	0.05	0.06	Pca_chr1	KWZ1.0SPE1
6460262	6464241	38615470	38619500	3980	4031	95.12	51554292	42661824	0.01	0.01	Pca_chr1	KWZ1.0SPE1
6464251	6467202	38619652	38622601	2952	2950	97	51554292	42661824	0.01	0.01	Pca_chr1	KWZ1.0SPE1
6467106	6469178	38622602	38624678	2073	2077	96.93	51554292	42661824	0	0	Pca_chr1	KWZ1.0SPE1
6469457	6471103	38624866	38626502	1647	1637	96.3	51554292	42661824	0	0	Pca_chr1	KWZ1.0SPE1
6477881	6480760	38626498	38629427	2880	2930	94.4	51554292	42661824	0.01	0.01	Pca_chr1	KWZ1.0SPE1
6482351	6485909	38630831	38634334	3559	3504	90.72	51554292	42661824	0.01	0.01	Pca_chr1	KWZ1.0SPE1
6486273	6491459	38634481	38639635	5187	5155	95.53	51554292	42661824	0.01	0.01	Pca_chr1	KWZ1.0SPE1
6496622	6502234	38641346	38646900	5613	5555	97.51	51554292	42661824	0.01	0.01	Pca_chr1	KWZ1.0SPE1
6521952	6525504	38494903	38491348	3553	3556	98.48	51554292	42661824	0.01	0.01	Pca_chr1	KWZ1.0SPE1
6526886	6533915	38487550	38480529	7030	7022	95.65	51554292	42661824	0.01	0.02	Pca_chr1	KWZ1.0SPE1
6534029	6566700	38480529	38447889	32672	32641	97.39	51554292	42661824	0.06	0.08	Pca_chr1	KWZ1.0SPE1
6566837	6569253	38447889	38445475	2417	2415	97.81	51554292	42661824	0	0.01	Pca_chr1	KWZ1.0SPE1
6575872	6579128	38430123	38426916	3257	3208	96.2	51554292	42661824	0.01	0.01	Pca_chr1	KWZ1.0SPE1
6575872	6578695	38437172	38434386	2824	2787	96.08	51554292	42661824	0.01	0.01	Pca_chr1	KWZ1.0SPE1
6579228	6587439	38426916	38418744	8212	8173	98.37	51554292	42661824	0.02	0.02	Pca_chr1	KWZ1.0SPE1
6588115	6589943	38418519	38416685	1829	1835	91.32	51554292	42661824	0	0	Pca_chr1	KWZ1.0SPE1
6589949	6593120	38416091	38412896	3172	3196	95.12	51554292	42661824	0.01	0.01	Pca_chr1	KWZ1.0SPE1
6593876	6601179	38411792	38404517	7304	7276	96.41	51554292	42661824	0.01	0.02	Pca_chr1	KWZ1.0SPE1
6601071	6604530	38404771	38401278	3460	3494	96.37	51554292	42661824	0.01	0.01	Pca_chr1	KWZ1.0SPE1
6604847	6619264	38399731	38385313	14418	14419	97.96	51554292	42661824	0.03	0.03	Pca_chr1	KWZ1.0SPE1
6619471	6625970	38385314	38378837	6500	6478	97.16	51554292	42661824	0.01	0.02	Pca_chr1	KWZ1.0SPE1
6625980	6632607	38378461	38371920	6628	6542	96.25	51554292	42661824	0.01	0.02	Pca_chr1	KWZ1.0SPE1
6632788	6643913	38371934	38360858	11126	11077	97.01	51554292	42661824	0.02	0.03	Pca_chr1	KWZ1.0SPE1
6644191	6654823	38360856	38350238	10633	10619	96.9	51554292	42661824	0.02	0.02	Pca_chr1	KWZ1.0SPE1
6654814	6660088	38350078	38344797	5275	5282	98.23	51554292	42661824	0.01	0.01	Pca_chr1	KWZ1.0SPE1
6661447	6667379	38344267	38338305	5933	5963	97.71	51554292	42661824	0.01	0.01	Pca_chr1	KWZ1.0SPE1
6669155	6674884	38337345	38331616	5730	5730	98.22	51554292	42661824	0.01	0.01	Pca_chr1	KWZ1.0SPE1
6677363	6677846	38328326	38327841	484	486	96.71	51554292	42661824	0	0	Pca_chr1	KWZ1.0SPE1
6678104	6692587	38327634	38313124	14484	14511	96.48	51554292	42661824	0.03	0.03	Pca_chr1	KWZ1.0SPE1
6692814	6700367	38313046	38305552	7554	7495	95.96	51554292	42661824	0.01	0.02	Pca_chr1	KWZ1.0SPE1
6700365	6701583	38305420	38304236	1219	1185	92.53	51554292	42661824	0	0	Pca_chr1	KWZ1.0SPE1
6701940	6712000	38304234	38294164	10061	10071	98.4	51554292	42661824	0.02	0.02	Pca_chr1	KWZ1.0SPE1
6712018	6723203	38291674	38280512	11186	11163	96.83	51554292	42661824	0.02	0.03	Pca_chr1	KWZ1.0SPE1
6723337	6735838	38280512	38268004	12502	12509	98.47	51554292	42661824	0.02	0.03	Pca_chr1	KWZ1.0SPE1
6737744	6740753	38266530	38263518	3010	3013	97.98	51554292	42661824	0.01	0.01	Pca_chr1	KWZ1.0SPE1
6740759	6749568	38262957	38254165	8810	8793	97.71	51554292	42661824	0.02	0.02	Pca_chr1	KWZ1.0SPE1
6751870	6760719	38253436	38244566	8850	8871	96.48	51554292	42661824	0.02	0.02	Pca_chr1	KWZ1.0SPE1
6763786	6773347	38237080	38227490	9562	9591	97.31	51554292	42661824	0.02	0.02	Pca_chr1	KWZ1.0SPE1
6774017	6776159	38226271	38224132	2143	2140	96.43	51554292	42661824	0	0.01	Pca_chr1	KWZ1.0SPE1
6776150	6780533	38223889	38219564	4384	4326	95.74	51554292	42661824	0.01	0.01	Pca_chr1	KWZ1.0SPE1
6780531	6788611	38218150	38209960	8081	8191	94.81	51554292	42661824	0.02	0.02	Pca_chr1	KWZ1.0SPE1
6788606	6792614	38209759	38205745	4009	4015	96.73	51554292	42661824	0.01	0.01	Pca_chr1	KWZ1.0SPE1
6793341	6798071	38204255	38199544	4731	4712	96.82	51554292	42661824	0.01	0.01	Pca_chr1	KWZ1.0SPE1
6798814	6810028	38199538	38188366	11215	11173	93.24	51554292	42661824	0.02	0.03	Pca_chr1	KWZ1.0SPE1
6819568	6821760	38186961	38184771	2193	2191	98.09	51554292	42661824	0	0.01	Pca_chr1	KWZ1.0SPE1
6830205	6833093	38187664	38184771	2889	2894	98.07	51554292	42661824	0.01	0.01	Pca_chr1	KWZ1.0SPE1
6833465	6836597	38184745	38181663	3133	3083	94.08	51554292	42661824	0.01	0.01	Pca_chr1	KWZ1.0SPE1
6836748	6837152	38181537	38181143	405	395	82.52	51554292	42661824	0	0	Pca_chr1	KWZ1.0SPE1
6838176	6840341	38180055	38177863	2166	2193	90.31	51554292	42661824	0	0.01	Pca_chr1	KWZ1.0SPE1
6840339	6842729	38176829	38174395	2391	2435	94.21	51554292	42661824	0	0.01	Pca_chr1	KWZ1.0SPE1
6842739	6846348	38174236	38170551	3610	3686	94.22	51554292	42661824	0.01	0.01	Pca_chr1	KWZ1.0SPE1
6846519	6855135	38170560	38161939	8617	8622	97.29	51554292	42661824	0.02	0.02	Pca_chr1	KWZ1.0SPE1
6858568	6867050	38159876	38151376	8483	8501	96.77	51554292	42661824	0.02	0.02	Pca_chr1	KWZ1.0SPE1
6867052	6871047	38151202	38147212	3996	3991	97.38	51554292	42661824	0.01	0.01	Pca_chr1	KWZ1.0SPE1
6871029	6909867	38147024	38108203	38839	38822	96.86	51554292	42661824	0.08	0.09	Pca_chr1	KWZ1.0SPE1
6909917	6915675	38107986	38102250	5759	5737	96.32	51554292	42661824	0.01	0.01	Pca_chr1	KWZ1.0SPE1
6915731	6917080	38102064	38100718	1350	1347	96.09	51554292	42661824	0	0	Pca_chr1	KWZ1.0SPE1
6917321	6920164	38094390	38091508	2844	2883	96.85	51554292	42661824	0.01	0.01	Pca_chr1	KWZ1.0SPE1
6920962	6923931	38091518	38088510	2970	3009	94.71	51554292	42661824	0.01	0.01	Pca_chr1	KWZ1.0SPE1
6923923	6929229	38088267	38082948	5307	5320	97.21	51554292	42661824	0.01	0.01	Pca_chr1	KWZ1.0SPE1
6929462	6934416	38081208	38076299	4955	4910	96.24	51554292	42661824	0.01	0.01	Pca_chr1	KWZ1.0SPE1
6935514	6941814	38075185	38068867	6301	6319	97	51554292	42661824	0.01	0.01	Pca_chr1	KWZ1.0SPE1
6936056	6940287	38068185	38063944	4232	4242	98.02	51554292	42661824	0.01	0.01	Pca_chr1	KWZ1.0SPE1
6943389	6944991	38060972	38059343	1603	1630	94.46	51554292	42661824	0	0	Pca_chr1	KWZ1.0SPE1
6945167	6945724	38059202	38058652	558	551	89.24	51554292	42661824	0	0	Pca_chr1	KWZ1.0SPE1
6947249	6950811	38052598	38049162	3563	3437	94.59	51554292	42661824	0.01	0.01	Pca_chr1	KWZ1.0SPE1
6952750	6956084	38046828	38043568	3335	3261	95.1	51554292	42661824	0.01	0.01	Pca_chr1	KWZ1.0SPE1
6960714	6970599	38039844	38030028	9886	9817	96.91	51554292	42661824	0.02	0.02	Pca_chr1	KWZ1.0SPE1
6971085	6975213	38029451	38025352	4129	4100	95.14	51554292	42661824	0.01	0.01	Pca_chr1	KWZ1.0SPE1
6976770	6983765	38025172	38018161	6996	7012	98.11	51554292	42661824	0.01	0.02	Pca_chr1	KWZ1.0SPE1
6983949	6994788	38018176	38007345	10840	10832	96.39	51554292	42661824	0.02	0.03	Pca_chr1	KWZ1.0SPE1
6994969	6997906	38007363	38004398	2938	2966	94.38	51554292	42661824	0.01	0.01	Pca_chr1	KWZ1.0SPE1
6998327	7001797	38004021	38000464	3471	3558	93.31	51554292	42661824	0.01	0.01	Pca_chr1	KWZ1.0SPE1
7001907	7011093	38000463	37991209	9187	9255	95.85	51554292	42661824	0.02	0.02	Pca_chr1	KWZ1.0SPE1
7012219	7028135	37988979	37973044	15917	15936	95.21	51554292	42661824	0.03	0.04	Pca_chr1	KWZ1.0SPE1
7029186	7049847	37969765	37949096	20662	20670	95.35	51554292	42661824	0.04	0.05	Pca_chr1	KWZ1.0SPE1
7049867	7058361	37945206	37936724	8495	8483	96.13	51554292	42661824	0.02	0.02	Pca_chr1	KWZ1.0SPE1
7059028	7066185	37935815	37928607	7158	7209	96.02	51554292	42661824	0.01	0.02	Pca_chr1	KWZ1.0SPE1
7066961	7072043	37927526	37922445	5083	5082	97.3	51554292	42661824	0.01	0.01	Pca_chr1	KWZ1.0SPE1
7077632	7080725	37900004	37896848	3094	3157	90.69	51554292	42661824	0.01	0.01	Pca_chr1	KWZ1.0SPE1
7080910	7087406	37896865	37890413	6497	6453	96.63	51554292	42661824	0.01	0.02	Pca_chr1	KWZ1.0SPE1
7087402	7096564	37888774	37879580	9163	9195	96.52	51554292	42661824	0.02	0.02	Pca_chr1	KWZ1.0SPE1
7096846	7107684	37879583	37868717	10839	10867	98.13	51554292	42661824	0.02	0.03	Pca_chr1	KWZ1.0SPE1
7115341	7120397	37858201	37853111	5057	5091	98.11	51554292	42661824	0.01	0.01	Pca_chr1	KWZ1.0SPE1
7121906	7133982	37852965	37840909	12077	12057	98.21	51554292	42661824	0.02	0.03	Pca_chr1	KWZ1.0SPE1
7133977	7145926	37839364	37827376	11950	11989	96.26	51554292	42661824	0.02	0.03	Pca_chr1	KWZ1.0SPE1
7147143	7173421	37826449	37800167	26279	26283	98.4	51554292	42661824	0.05	0.06	Pca_chr1	KWZ1.0SPE1
7174888	7193580	37800173	37781503	18693	18671	97.98	51554292	42661824	0.04	0.04	Pca_chr1	KWZ1.0SPE1
7193576	7197444	37780993	37777126	3869	3868	97.99	51554292	42661824	0.01	0.01	Pca_chr1	KWZ1.0SPE1
7197448	7203408	10424944	10419014	5961	5931	98.68	51554292	42661824	0.01	0.01	Pca_chr1	KWZ1.0SPE1
7197855	7201741	4618274	4614385	3887	3890	98.56	51554292	11181211	0.01	0.03	Pca_chr1	KWZ1.0SPE0
7197861	7201288	23553832	23550376	3428	3457	95.51	51554292	34989196	0.01	0.01	Pca_chr1	KWZ1.0SPE4
7204757	7209866	10419023	10413949	5110	5075	98.63	51554292	42661824	0.01	0.01	Pca_chr1	KWZ1.0SPE1
7204794	7209726	16666060	16661146	4933	4915	95.84	51554292	34141902	0.01	0.01	Pca_chr1	KWZ1.0SPE8
7207732	7209833	4614385	4612284	2102	2102	98.34	51554292	11181211	0	0.02	Pca_chr1	KWZ1.0SPE0
7209861	7213073	37777135	37773909	3213	3227	98.42	51554292	42661824	0.01	0.01	Pca_chr1	KWZ1.0SPE1
7213224	7216635	37773912	37770499	3412	3414	96.72	51554292	42661824	0.01	0.01	Pca_chr1	KWZ1.0SPE1
7233425	7242492	37764879	37755908	9068	8972	97.15	51554292	42661824	0.02	0.02	Pca_chr1	KWZ1.0SPE1
7243122	7250589	37755911	37748499	7468	7413	96.04	51554292	42661824	0.01	0.02	Pca_chr1	KWZ1.0SPE1
7254815	7259098	37732762	37728421	4284	4342	95.39	51554292	42661824	0.01	0.01	Pca_chr1	KWZ1.0SPE1
7259197	7262761	37728421	37724873	3565	3549	95.85	51554292	42661824	0.01	0.01	Pca_chr1	KWZ1.0SPE1
7262755	7267406	37723589	37718953	4652	4637	97.58	51554292	42661824	0.01	0.01	Pca_chr1	KWZ1.0SPE1
7288881	7298844	37715924	37705893	9964	10032	94.24	51554292	42661824	0.02	0.02	Pca_chr1	KWZ1.0SPE1
7298897	7301321	37705488	37703076	2425	2413	97.05	51554292	42661824	0	0.01	Pca_chr1	KWZ1.0SPE1
7304299	7308936	37701271	37696631	4638	4641	96.62	51554292	42661824	0.01	0.01	Pca_chr1	KWZ1.0SPE1
7309012	7311176	37696312	37694122	2165	2191	97.03	51554292	42661824	0	0.01	Pca_chr1	KWZ1.0SPE1
7348518	7351841	37681776	37678437	3324	3340	98.24	51554292	42661824	0.01	0.01	Pca_chr1	KWZ1.0SPE1
7350420	7352609	37684776	37682561	2190	2216	95.24	51554292	42661824	0	0.01	Pca_chr1	KWZ1.0SPE1
7353295	7377051	37680269	37656440	23757	23830	97.99	51554292	42661824	0.05	0.06	Pca_chr1	KWZ1.0SPE1
7377092	7380613	37656264	37652677	3522	3588	95.34	51554292	42661824	0.01	0.01	Pca_chr1	KWZ1.0SPE1
7380605	7383706	37652235	37649153	3102	3083	97.52	51554292	42661824	0.01	0.01	Pca_chr1	KWZ1.0SPE1
7384712	7391940	37647901	37640626	7229	7276	96.85	51554292	42661824	0.01	0.02	Pca_chr1	KWZ1.0SPE1
7396151	7400416	37642320	37638031	4266	4290	96.11	51554292	42661824	0.01	0.01	Pca_chr1	KWZ1.0SPE1
7401311	7425217	37638039	37613873	23907	24167	95.9	51554292	42661824	0.05	0.06	Pca_chr1	KWZ1.0SPE1
7421211	7422870	1536401	1534718	1660	1684	89.74	51554292	33947397	0	0	Pca_chr1	KWZ1.0SPE2
7425210	7427945	37613439	37610737	2736	2703	97.63	51554292	42661824	0.01	0.01	Pca_chr1	KWZ1.0SPE1
7427926	7445129	37610521	37593201	17204	17321	95.83	51554292	42661824	0.03	0.04	Pca_chr1	KWZ1.0SPE1
7446584	7447496	37591856	37590933	913	924	91.86	51554292	42661824	0	0	Pca_chr1	KWZ1.0SPE1
7447654	7460380	37590804	37577967	12727	12838	95.87	51554292	42661824	0.02	0.03	Pca_chr1	KWZ1.0SPE1
7461059	7480423	37576797	37557344	19365	19454	97.96	51554292	42661824	0.04	0.05	Pca_chr1	KWZ1.0SPE1
7480423	7496592	37557099	37540922	16170	16178	98.89	51554292	42661824	0.03	0.04	Pca_chr1	KWZ1.0SPE1
7497968	7499894	37540171	37538291	1927	1881	93.84	51554292	42661824	0	0	Pca_chr1	KWZ1.0SPE1
7500045	7502629	37537857	37535239	2585	2619	96.91	51554292	42661824	0.01	0.01	Pca_chr1	KWZ1.0SPE1
7503497	7504785	37533175	37531847	1289	1329	94.02	51554292	42661824	0	0	Pca_chr1	KWZ1.0SPE1
7504776	7512818	37531644	37523641	8043	8004	97.19	51554292	42661824	0.02	0.02	Pca_chr1	KWZ1.0SPE1
7513455	7536288	37522932	37499917	22834	23016	96.6	51554292	42661824	0.04	0.05	Pca_chr1	KWZ1.0SPE1
7537141	7538562	37499779	37498320	1422	1460	93.19	51554292	42661824	0	0	Pca_chr1	KWZ1.0SPE1
7539582	7542642	37494747	37491833	3061	2915	89.29	51554292	42661824	0.01	0.01	Pca_chr1	KWZ1.0SPE1
7542858	7553362	37490104	37479615	10505	10490	94.81	51554292	42661824	0.02	0.02	Pca_chr1	KWZ1.0SPE1
7557203	7560600	37474195	37470842	3398	3354	95.59	51554292	42661824	0.01	0.01	Pca_chr1	KWZ1.0SPE1
7560758	7566666	37470831	37464836	5909	5996	96.9	51554292	42661824	0.01	0.01	Pca_chr1	KWZ1.0SPE1
7566668	7571649	37464689	37459689	4982	5001	97.61	51554292	42661824	0.01	0.01	Pca_chr1	KWZ1.0SPE1
7571639	7573340	37458903	37457173	1702	1731	97.29	51554292	42661824	0	0	Pca_chr1	KWZ1.0SPE1
7573331	7575068	37456622	37454905	1738	1718	97.53	51554292	42661824	0	0	Pca_chr1	KWZ1.0SPE1
7575245	7575428	37454735	37454552	184	184	100	51554292	42661824	0	0	Pca_chr1	KWZ1.0SPE1
7575426	7586465	37454050	37443031	11040	11020	98.25	51554292	42661824	0.02	0.03	Pca_chr1	KWZ1.0SPE1
7586458	7593379	37442431	37435418	6922	7014	97.03	51554292	42661824	0.01	0.02	Pca_chr1	KWZ1.0SPE1
7594981	7597894	37435420	37432497	2914	2924	96.71	51554292	42661824	0.01	0.01	Pca_chr1	KWZ1.0SPE1
7598202	7617727	37432418	37412734	19526	19685	96.08	51554292	42661824	0.04	0.05	Pca_chr1	KWZ1.0SPE1
7617720	7619704	37412449	37410467	1985	1983	97.23	51554292	42661824	0	0	Pca_chr1	KWZ1.0SPE1
7619711	7626877	37410222	37403010	7167	7213	97.74	51554292	42661824	0.01	0.02	Pca_chr1	KWZ1.0SPE1
7631594	7634956	37399481	37396120	3363	3362	96.33	51554292	42661824	0.01	0.01	Pca_chr1	KWZ1.0SPE1
7635544	7638387	37395793	37392963	2844	2831	96.33	51554292	42661824	0.01	0.01	Pca_chr1	KWZ1.0SPE1
7638385	7640671	37391316	37389037	2287	2280	99.13	51554292	42661824	0	0.01	Pca_chr1	KWZ1.0SPE1
7642879	7653080	37386712	37376480	10202	10233	97.3	51554292	42661824	0.02	0.02	Pca_chr1	KWZ1.0SPE1
7656690	7658563	37374630	37376490	1874	1861	91.09	51554292	42661824	0	0	Pca_chr1	KWZ1.0SPE1
7659277	7665061	37376490	37382316	5785	5827	97.13	51554292	42661824	0.01	0.01	Pca_chr1	KWZ1.0SPE1
7675849	7685362	37373625	37364087	9514	9539	97.89	51554292	42661824	0.02	0.02	Pca_chr1	KWZ1.0SPE1
7685869	7699819	37362665	37348676	13951	13990	97.54	51554292	42661824	0.03	0.03	Pca_chr1	KWZ1.0SPE1
7699893	7706357	37348681	37342240	6465	6442	97.11	51554292	42661824	0.01	0.02	Pca_chr1	KWZ1.0SPE1
7712074	7720317	37337377	37329214	8244	8164	96.95	51554292	42661824	0.02	0.02	Pca_chr1	KWZ1.0SPE1
7722242	7724769	37327156	37324633	2528	2524	97.67	51554292	42661824	0	0.01	Pca_chr1	KWZ1.0SPE1
7725081	7731812	37324632	37317897	6732	6736	96.73	51554292	42661824	0.01	0.02	Pca_chr1	KWZ1.0SPE1
7732153	7760408	37317904	37289560	28256	28345	97.37	51554292	42661824	0.05	0.07	Pca_chr1	KWZ1.0SPE1
7763783	7766932	37286403	37289527	3150	3125	97.22	51554292	42661824	0.01	0.01	Pca_chr1	KWZ1.0SPE1
7769008	7773382	37289527	37285179	4375	4349	97.42	51554292	42661824	0.01	0.01	Pca_chr1	KWZ1.0SPE1
7773599	7776890	37285187	37281889	3292	3299	93.11	51554292	42661824	0.01	0.01	Pca_chr1	KWZ1.0SPE1
7776890	7778035	37281795	37280625	1146	1171	96.67	51554292	42661824	0	0	Pca_chr1	KWZ1.0SPE1
7778935	7788679	37279229	37269492	9745	9738	97.02	51554292	42661824	0.02	0.02	Pca_chr1	KWZ1.0SPE1
7788835	7798604	37269492	37259617	9770	9876	94.91	51554292	42661824	0.02	0.02	Pca_chr1	KWZ1.0SPE1
7799054	7803249	37259482	37255214	4196	4269	93.66	51554292	42661824	0.01	0.01	Pca_chr1	KWZ1.0SPE1
7803421	7810816	37255228	37247834	7396	7395	96.91	51554292	42661824	0.01	0.02	Pca_chr1	KWZ1.0SPE1
7810984	7826507	37247798	37232318	15524	15481	99.01	51554292	42661824	0.03	0.04	Pca_chr1	KWZ1.0SPE1
7830308	7844319	37232090	37218027	14012	14064	96.23	51554292	42661824	0.03	0.03	Pca_chr1	KWZ1.0SPE1
7845003	7847398	37215396	37213023	2396	2374	93.18	51554292	42661824	0	0.01	Pca_chr1	KWZ1.0SPE1
7847656	7854021	37210999	37204634	6366	6366	98.62	51554292	42661824	0.01	0.01	Pca_chr1	KWZ1.0SPE1
7854017	7855246	37204383	37203153	1230	1231	98.29	51554292	42661824	0	0	Pca_chr1	KWZ1.0SPE1
7856306	7857769	37203155	37201703	1464	1453	96.4	51554292	42661824	0	0	Pca_chr1	KWZ1.0SPE1
7860676	7863078	37186117	37183751	2403	2367	91.56	51554292	42661824	0	0.01	Pca_chr1	KWZ1.0SPE1
7883169	7886722	37174825	37171293	3554	3533	95.68	51554292	42661824	0.01	0.01	Pca_chr1	KWZ1.0SPE1
7911158	7912519	37154895	37153574	1362	1322	90.86	51554292	42661824	0	0	Pca_chr1	KWZ1.0SPE1
7912511	7915456	37152757	37149748	2946	3010	94.55	51554292	42661824	0.01	0.01	Pca_chr1	KWZ1.0SPE1
7915514	7923788	37149389	37141127	8275	8263	96.45	51554292	42661824	0.02	0.02	Pca_chr1	KWZ1.0SPE1
7923785	7928484	37140157	37135451	4700	4707	95.98	51554292	42661824	0.01	0.01	Pca_chr1	KWZ1.0SPE1
7937333	7938767	37129696	37128319	1435	1378	93.06	51554292	42661824	0	0	Pca_chr1	KWZ1.0SPE1
7939762	7940573	37127007	37126206	812	802	96.43	51554292	42661824	0	0	Pca_chr1	KWZ1.0SPE1
7940930	7944092	37125866	37122683	3163	3184	95.85	51554292	42661824	0.01	0.01	Pca_chr1	KWZ1.0SPE1
7944928	7946308	37122618	37121232	1381	1387	97.48	51554292	42661824	0	0	Pca_chr1	KWZ1.0SPE1
7953189	7956768	37114015	37110509	3580	3507	95.85	51554292	42661824	0.01	0.01	Pca_chr1	KWZ1.0SPE1
7960333	7965702	37107074	37101625	5370	5450	94.22	51554292	42661824	0.01	0.01	Pca_chr1	KWZ1.0SPE1
7968789	7972393	10562023	10565660	3605	3638	97.8	51554292	34989196	0.01	0.01	Pca_chr1	KWZ1.0SPE4
7968790	7972393	25317805	25321413	3604	3609	97.82	51554292	29111560	0.01	0.01	Pca_chr1	KWZ1.0SPE6
7968790	7972392	1195448	1199076	3603	3629	97.88	51554292	16872426	0.01	0.02	Pca_chr1	KWZ1.0SPE7
7972393	7975860	37098330	37094823	3468	3508	95.78	51554292	42661824	0.01	0.01	Pca_chr1	KWZ1.0SPE1
8001856	8003685	37089092	37087279	1830	1814	92.67	51554292	42661824	0	0	Pca_chr1	KWZ1.0SPE1
8006430	8011037	37082163	37077539	4608	4625	96.56	51554292	42661824	0.01	0.01	Pca_chr1	KWZ1.0SPE1
8011028	8012503	37076150	37074668	1476	1483	98.45	51554292	42661824	0	0	Pca_chr1	KWZ1.0SPE1
8012949	8016863	37074671	37070722	3915	3950	95.28	51554292	42661824	0.01	0.01	Pca_chr1	KWZ1.0SPE1
8023487	8027085	37067313	37063750	3599	3564	94.92	51554292	42661824	0.01	0.01	Pca_chr1	KWZ1.0SPE1
8028137	8032232	37063754	37059559	4096	4196	93.19	51554292	42661824	0.01	0.01	Pca_chr1	KWZ1.0SPE1
8033269	8036737	37059568	37056095	3469	3474	96.14	51554292	42661824	0.01	0.01	Pca_chr1	KWZ1.0SPE1
8039726	8045557	37054912	37049122	5832	5791	90.45	51554292	42661824	0.01	0.01	Pca_chr1	KWZ1.0SPE1
8053220	8057462	37048494	37044246	4243	4249	98.8	51554292	42661824	0.01	0.01	Pca_chr1	KWZ1.0SPE1
8058984	8065530	37043228	37036485	6547	6744	92.45	51554292	42661824	0.01	0.02	Pca_chr1	KWZ1.0SPE1
8065528	8071172	37036284	37030612	5645	5673	96.26	51554292	42661824	0.01	0.01	Pca_chr1	KWZ1.0SPE1
8071415	8080202	37030613	37021816	8788	8798	96.4	51554292	42661824	0.02	0.02	Pca_chr1	KWZ1.0SPE1
8081355	8123801	37021823	36979428	42447	42396	96.6	51554292	42661824	0.08	0.1	Pca_chr1	KWZ1.0SPE1
8123804	8138492	36963659	36948882	14689	14778	98.32	51554292	42661824	0.03	0.03	Pca_chr1	KWZ1.0SPE1
8139926	8141238	36945504	36944192	1313	1313	99.01	51554292	42661824	0	0	Pca_chr1	KWZ1.0SPE1
8143302	8145702	36943189	36940820	2401	2370	96.81	51554292	42661824	0	0.01	Pca_chr1	KWZ1.0SPE1
8146101	8147477	36940826	36939468	1377	1359	97.24	51554292	42661824	0	0	Pca_chr1	KWZ1.0SPE1
8152892	8156037	36936026	36939119	3146	3094	94.93	51554292	42661824	0.01	0.01	Pca_chr1	KWZ1.0SPE1
8161626	8163646	36939468	36941474	2021	2007	97.68	51554292	42661824	0	0	Pca_chr1	KWZ1.0SPE1
8165027	8167441	36933234	36930814	2415	2421	96.43	51554292	42661824	0	0.01	Pca_chr1	KWZ1.0SPE1
8167439	8173812	36926168	36919815	6374	6354	95.13	51554292	42661824	0.01	0.01	Pca_chr1	KWZ1.0SPE1
8174542	8181735	36919821	36912758	7194	7064	93.49	51554292	42661824	0.01	0.02	Pca_chr1	KWZ1.0SPE1
8181909	8189327	36912735	36905365	7419	7371	94.09	51554292	42661824	0.01	0.02	Pca_chr1	KWZ1.0SPE1
8189328	8195020	36905241	36899612	5693	5630	95.65	51554292	42661824	0.01	0.01	Pca_chr1	KWZ1.0SPE1
8196013	8205520	36899619	36890058	9508	9562	95.77	51554292	42661824	0.02	0.02	Pca_chr1	KWZ1.0SPE1
8207598	8209304	36889432	36887749	1707	1684	93.87	51554292	42661824	0	0	Pca_chr1	KWZ1.0SPE1
8210337	8212168	36888189	36886358	1832	1832	96.2	51554292	42661824	0	0	Pca_chr1	KWZ1.0SPE1
8216791	8230381	36879463	36865831	13591	13633	95.69	51554292	42661824	0.03	0.03	Pca_chr1	KWZ1.0SPE1
8230774	8245598	36865790	36850937	14825	14854	97.23	51554292	42661824	0.03	0.03	Pca_chr1	KWZ1.0SPE1
8247128	8263815	36850594	36833870	16688	16725	97.61	51554292	42661824	0.03	0.04	Pca_chr1	KWZ1.0SPE1
8263992	8278070	36833138	36818999	14079	14140	96.76	51554292	42661824	0.03	0.03	Pca_chr1	KWZ1.0SPE1
8278518	8284369	36819008	36813136	5852	5873	96.2	51554292	42661824	0.01	0.01	Pca_chr1	KWZ1.0SPE1
8287081	8300166	36811861	36798740	13086	13122	96.9	51554292	42661824	0.03	0.03	Pca_chr1	KWZ1.0SPE1
8301765	8328421	36796769	36769980	26657	26790	96.96	51554292	42661824	0.05	0.06	Pca_chr1	KWZ1.0SPE1
8328947	8331808	36769169	36766280	2862	2890	97.2	51554292	42661824	0.01	0.01	Pca_chr1	KWZ1.0SPE1
8331801	8344015	36765259	36753061	12215	12199	97	51554292	42661824	0.02	0.03	Pca_chr1	KWZ1.0SPE1
8345561	8347153	36751921	36750327	1593	1595	98.12	51554292	42661824	0	0	Pca_chr1	KWZ1.0SPE1
8347383	8348486	36750332	36749248	1104	1085	95.75	51554292	42661824	0	0	Pca_chr1	KWZ1.0SPE1
8348692	8348988	36749057	36748758	297	300	88.24	51554292	42661824	0	0	Pca_chr1	KWZ1.0SPE1
8350126	8353758	36748209	36744583	3633	3627	97.89	51554292	42661824	0.01	0.01	Pca_chr1	KWZ1.0SPE1
8354088	8359452	36744591	36739231	5365	5361	97.75	51554292	42661824	0.01	0.01	Pca_chr1	KWZ1.0SPE1
8360724	8371161	36739129	36728673	10438	10457	96.81	51554292	42661824	0.02	0.02	Pca_chr1	KWZ1.0SPE1
8371577	8388886	36727648	36710319	17310	17330	97.01	51554292	42661824	0.03	0.04	Pca_chr1	KWZ1.0SPE1
8388870	8391073	36704401	36702177	2204	2225	91.09	51554292	42661824	0	0.01	Pca_chr1	KWZ1.0SPE1
8391252	8406960	36701967	36686204	15709	15764	94.61	51554292	42661824	0.03	0.04	Pca_chr1	KWZ1.0SPE1
8407203	8418038	36686203	36675421	10836	10783	95.9	51554292	42661824	0.02	0.03	Pca_chr1	KWZ1.0SPE1
8419317	8425112	36674149	36668396	5796	5754	93.09	51554292	42661824	0.01	0.01	Pca_chr1	KWZ1.0SPE1
8425114	8437554	36668105	36655700	12441	12406	97.5	51554292	42661824	0.02	0.03	Pca_chr1	KWZ1.0SPE1
8437964	8464419	36655689	36629294	26456	26396	97.27	51554292	42661824	0.05	0.06	Pca_chr1	KWZ1.0SPE1
8464413	8474077	36627903	36618262	9665	9642	96.9	51554292	42661824	0.02	0.02	Pca_chr1	KWZ1.0SPE1
8475444	8480382	36616920	36611937	4939	4984	97.55	51554292	42661824	0.01	0.01	Pca_chr1	KWZ1.0SPE1
8480757	8482940	36611941	36609779	2184	2163	92.44	51554292	42661824	0	0.01	Pca_chr1	KWZ1.0SPE1
8486284	8490856	36608878	36604435	4573	4444	94.06	51554292	42661824	0.01	0.01	Pca_chr1	KWZ1.0SPE1
8493275	8500644	36604442	36597044	7370	7399	97.99	51554292	42661824	0.01	0.02	Pca_chr1	KWZ1.0SPE1
8501017	8503370	36595802	36593419	2354	2384	93.88	51554292	42661824	0	0.01	Pca_chr1	KWZ1.0SPE1
8503364	8504873	16560580	16562091	1510	1512	99.01	51554292	33947397	0	0	Pca_chr1	KWZ1.0SPE2
8503367	8504868	4259082	4257581	1502	1502	99.27	51554292	42661824	0	0	Pca_chr1	KWZ1.0SPE1
8503367	8504866	10789956	10788453	1500	1504	98.8	51554292	16872426	0	0.01	Pca_chr1	KWZ1.0SPE7
8504867	8516142	36593427	36582191	11276	11237	95.66	51554292	42661824	0.02	0.03	Pca_chr1	KWZ1.0SPE1
8516492	8520779	36582189	36577911	4288	4279	97.57	51554292	42661824	0.01	0.01	Pca_chr1	KWZ1.0SPE1
8520908	8553393	36577907	36545290	32486	32618	96.78	51554292	42661824	0.06	0.08	Pca_chr1	KWZ1.0SPE1
8553649	8553713	36545064	36545002	65	63	89.23	51554292	42661824	0	0	Pca_chr1	KWZ1.0SPE1
8554314	8555808	34038880	34037386	1495	1495	99.93	51554292	34989196	0	0	Pca_chr1	KWZ1.0SPE4
8560343	8577123	35848170	35831440	16781	16731	99.22	51554292	42661824	0.03	0.04	Pca_chr1	KWZ1.0SPE1
8595499	8605921	13696103	13706480	10423	10378	96.23	51554292	34989196	0.02	0.03	Pca_chr1	KWZ1.0SPE4
8600701	8606311	510846	505175	5611	5672	96.08	51554292	16872426	0.01	0.03	Pca_chr1	KWZ1.0SPE7
8609865	8611597	36505673	36503948	1733	1726	96.66	51554292	42661824	0	0	Pca_chr1	KWZ1.0SPE1
8619040	8624404	8458873	8464268	5365	5396	96.5	51554292	29111560	0.01	0.02	Pca_chr1	KWZ1.0SPE6
8624407	8625569	8464770	8465927	1163	1158	97.51	51554292	29111560	0	0	Pca_chr1	KWZ1.0SPE6
8625708	8630322	8465806	8470400	4615	4595	96.67	51554292	29111560	0.01	0.02	Pca_chr1	KWZ1.0SPE6
8630138	8632747	8471012	8473621	2610	2610	94.06	51554292	29111560	0.01	0.01	Pca_chr1	KWZ1.0SPE6
8632743	8636282	8474539	8478087	3540	3549	97.89	51554292	29111560	0.01	0.01	Pca_chr1	KWZ1.0SPE6
8636358	8638353	8479551	8481573	1996	2023	96.84	51554292	29111560	0	0.01	Pca_chr1	KWZ1.0SPE6
8642155	8646305	13916274	13912128	4151	4147	99.64	51554292	29111560	0.01	0.01	Pca_chr1	KWZ1.0SPE6
8653128	8654784	7421596	7423271	1657	1676	93.31	51554292	11181211	0	0.01	Pca_chr1	KWZ1.0SPE0
8681700	8685383	36411904	36408236	3684	3669	93.27	51554292	42661824	0.01	0.01	Pca_chr1	KWZ1.0SPE1
8682209	8685485	35823656	35820300	3277	3357	94.38	51554292	42661824	0.01	0.01	Pca_chr1	KWZ1.0SPE1
8685697	8688175	35818800	35816318	2479	2483	99.03	51554292	42661824	0	0.01	Pca_chr1	KWZ1.0SPE1
8688175	8692780	35814552	35809969	4606	4584	98.09	51554292	42661824	0.01	0.01	Pca_chr1	KWZ1.0SPE1
8708517	8709958	36382893	36381457	1442	1437	96.88	51554292	42661824	0	0	Pca_chr1	KWZ1.0SPE1
8710258	8712383	36381164	36378996	2126	2169	96.22	51554292	42661824	0	0.01	Pca_chr1	KWZ1.0SPE1
8716864	8718151	36376138	36374893	1288	1246	94.57	51554292	42661824	0	0	Pca_chr1	KWZ1.0SPE1
8718152	8720850	36374785	36372076	2699	2710	96.35	51554292	42661824	0.01	0.01	Pca_chr1	KWZ1.0SPE1
8720966	8721029	36371975	36371913	64	63	93.75	51554292	42661824	0	0	Pca_chr1	KWZ1.0SPE1
8725685	8727846	28701996	28699844	2162	2153	98.57	51554292	34141902	0	0.01	Pca_chr1	KWZ1.0SPE8
8762181	8784101	36324542	36302543	21921	22000	98.19	51554292	42661824	0.04	0.05	Pca_chr1	KWZ1.0SPE1
8785693	8801073	36302543	36287130	15381	15414	97.67	51554292	42661824	0.03	0.04	Pca_chr1	KWZ1.0SPE1
8801298	8818055	36287145	36270278	16758	16868	97.44	51554292	42661824	0.03	0.04	Pca_chr1	KWZ1.0SPE1
8818196	8840843	36269467	36246814	22648	22654	96.63	51554292	42661824	0.04	0.05	Pca_chr1	KWZ1.0SPE1
8841130	8843843	36246816	36244067	2714	2750	94.11	51554292	42661824	0.01	0.01	Pca_chr1	KWZ1.0SPE1
8843849	8847095	36243960	36240735	3247	3226	91.78	51554292	42661824	0.01	0.01	Pca_chr1	KWZ1.0SPE1
8847919	8850897	36240124	36237062	2979	3063	93.99	51554292	42661824	0.01	0.01	Pca_chr1	KWZ1.0SPE1
8851461	8864212	36237064	36224268	12752	12797	97.82	51554292	42661824	0.02	0.03	Pca_chr1	KWZ1.0SPE1
8869070	8873970	36224273	36219370	4901	4904	98.78	51554292	42661824	0.01	0.01	Pca_chr1	KWZ1.0SPE1
8875027	8881989	36219373	36212488	6963	6886	94.96	51554292	42661824	0.01	0.02	Pca_chr1	KWZ1.0SPE1
8881988	8885161	36212287	36209157	3174	3131	96.7	51554292	42661824	0.01	0.01	Pca_chr1	KWZ1.0SPE1
8892572	8904164	36205340	36193704	11593	11637	96	51554292	42661824	0.02	0.03	Pca_chr1	KWZ1.0SPE1
8904336	8907248	36193713	36190782	2913	2932	96.13	51554292	42661824	0.01	0.01	Pca_chr1	KWZ1.0SPE1
8907256	8925367	36190885	36172677	18112	18209	97.1	51554292	42661824	0.04	0.04	Pca_chr1	KWZ1.0SPE1
8933222	8941739	36167510	36159006	8518	8505	98.81	51554292	42661824	0.02	0.02	Pca_chr1	KWZ1.0SPE1
8943172	8954415	36157067	36145819	11244	11249	97.97	51554292	42661824	0.02	0.03	Pca_chr1	KWZ1.0SPE1
8945188	8957905	36145560	36132878	12718	12683	97.08	51554292	42661824	0.02	0.03	Pca_chr1	KWZ1.0SPE1
8958001	8961141	36132878	36129733	3141	3146	97.46	51554292	42661824	0.01	0.01	Pca_chr1	KWZ1.0SPE1
8986356	8988772	8113982	8116399	2417	2418	95.57	51554292	34989196	0	0.01	Pca_chr1	KWZ1.0SPE4
9001495	9004855	4061758	4058394	3361	3365	98.19	51554292	42661824	0.01	0.01	Pca_chr1	KWZ1.0SPE1
9001495	9003421	24743250	24745178	1927	1929	99.07	51554292	25691272	0	0.01	Pca_chr1	KWZ1.0SPE5
9001496	9004855	15017121	15013762	3360	3360	98.69	51554292	29126079	0.01	0.01	Pca_chr1	KWZ1.0SPE3
9005594	9009021	36127478	36124066	3428	3413	97.18	51554292	42661824	0.01	0.01	Pca_chr1	KWZ1.0SPE1
9006337	9012068	35703017	35708775	5732	5759	94.88	51554292	42661824	0.01	0.01	Pca_chr1	KWZ1.0SPE1
9009574	9011483	36124048	36122151	1910	1898	95.83	51554292	42661824	0	0	Pca_chr1	KWZ1.0SPE1
9014324	9021057	36119659	36112916	6734	6744	97.1	51554292	42661824	0.01	0.02	Pca_chr1	KWZ1.0SPE1
9021055	9023165	36113112	36110970	2111	2143	93.31	51554292	42661824	0	0.01	Pca_chr1	KWZ1.0SPE1
9024218	9025954	36110977	36109276	1737	1702	92.76	51554292	42661824	0	0	Pca_chr1	KWZ1.0SPE1
9026916	9029683	36109278	36106545	2768	2734	94.25	51554292	42661824	0.01	0.01	Pca_chr1	KWZ1.0SPE1
9029681	9034764	36106372	36101182	5084	5191	95.87	51554292	42661824	0.01	0.01	Pca_chr1	KWZ1.0SPE1
9040215	9041849	36089381	36087696	1635	1686	93.21	51554292	42661824	0	0	Pca_chr1	KWZ1.0SPE1
9043089	9045012	36085899	36083977	1924	1923	96.37	51554292	42661824	0	0	Pca_chr1	KWZ1.0SPE1
9045006	9047166	36079416	36077243	2161	2174	96.83	51554292	42661824	0	0.01	Pca_chr1	KWZ1.0SPE1
9048278	9051896	36077248	36073588	3619	3661	95.29	51554292	42661824	0.01	0.01	Pca_chr1	KWZ1.0SPE1
9052235	9053792	36073242	36071696	1558	1547	90.41	51554292	42661824	0	0	Pca_chr1	KWZ1.0SPE1
9055318	9058379	36067223	36064175	3062	3049	95.48	51554292	42661824	0.01	0.01	Pca_chr1	KWZ1.0SPE1
9059573	9061013	36063389	36061925	1441	1465	95.19	51554292	42661824	0	0	Pca_chr1	KWZ1.0SPE1
9062282	9067550	36061066	36055855	5269	5212	96.25	51554292	42661824	0.01	0.01	Pca_chr1	KWZ1.0SPE1
9067773	9068156	36055642	36055206	384	437	82.42	51554292	42661824	0	0	Pca_chr1	KWZ1.0SPE1
9068308	9068517	36055074	36054863	210	212	92.45	51554292	42661824	0	0	Pca_chr1	KWZ1.0SPE1
9070912	9072927	36049618	36047582	2016	2037	96.81	51554292	42661824	0	0	Pca_chr1	KWZ1.0SPE1
9071365	9076484	35809868	35804740	5120	5129	98.64	51554292	42661824	0.01	0.01	Pca_chr1	KWZ1.0SPE1
9076318	9078874	17053315	17055874	2557	2560	92.91	51554292	29111560	0	0.01	Pca_chr1	KWZ1.0SPE6
9076319	9078874	412584	415144	2556	2561	93.02	51554292	11181211	0	0.02	Pca_chr1	KWZ1.0SPE0
9076320	9078874	13098561	13101117	2555	2557	92.83	51554292	16872426	0	0.02	Pca_chr1	KWZ1.0SPE7
9076479	9088464	35801465	35789421	11986	12045	98.53	51554292	42661824	0.02	0.03	Pca_chr1	KWZ1.0SPE1
9079139	9082670	13101107	13104603	3532	3497	91.43	51554292	16872426	0.01	0.02	Pca_chr1	KWZ1.0SPE7
9079155	9082623	17055880	17059304	3469	3425	91.95	51554292	29111560	0.01	0.01	Pca_chr1	KWZ1.0SPE6
9079252	9082623	415313	418646	3372	3334	92.36	51554292	11181211	0.01	0.03	Pca_chr1	KWZ1.0SPE0
9079412	9082624	7035152	7031978	3213	3175	92.48	51554292	25691272	0.01	0.01	Pca_chr1	KWZ1.0SPE5
9081667	9086437	36036341	36031583	4771	4759	97.44	51554292	42661824	0.01	0.01	Pca_chr1	KWZ1.0SPE1
9086436	9088700	5017216	5019499	2265	2284	97.11	51554292	42661824	0	0.01	Pca_chr1	KWZ1.0SPE1
9092458	9096271	36030248	36026444	3814	3805	98.35	51554292	42661824	0.01	0.01	Pca_chr1	KWZ1.0SPE1
9107205	9108502	36020468	36019173	1298	1296	98.77	51554292	42661824	0	0	Pca_chr1	KWZ1.0SPE1
9109922	9113609	36017381	36013689	3688	3693	98.94	51554292	42661824	0.01	0.01	Pca_chr1	KWZ1.0SPE1
9113605	9116263	36012520	36009835	2659	2686	97.99	51554292	42661824	0.01	0.01	Pca_chr1	KWZ1.0SPE1
9116918	9118683	36009839	36008075	1766	1765	98.53	51554292	42661824	0	0	Pca_chr1	KWZ1.0SPE1
9119645	9126924	36004036	35996669	7280	7368	97.16	51554292	42661824	0.01	0.02	Pca_chr1	KWZ1.0SPE1
9129330	9132240	2272241	2275144	2911	2904	92.83	51554292	11181211	0.01	0.03	Pca_chr1	KWZ1.0SPE0
9132235	9141438	35992962	35983825	9204	9138	97.42	51554292	42661824	0.02	0.02	Pca_chr1	KWZ1.0SPE1
9142599	9144903	35967890	35965631	2305	2260	94.72	51554292	42661824	0	0.01	Pca_chr1	KWZ1.0SPE1
9157651	9160582	35960769	35957827	2932	2943	97.09	51554292	42661824	0.01	0.01	Pca_chr1	KWZ1.0SPE1
9163185	9168456	35957024	35951769	5272	5256	98.05	51554292	42661824	0.01	0.01	Pca_chr1	KWZ1.0SPE1
9170328	9171981	35950116	35948459	1654	1658	95.69	51554292	42661824	0	0	Pca_chr1	KWZ1.0SPE1
9173573	9178887	35947820	35942424	5315	5397	95.78	51554292	42661824	0.01	0.01	Pca_chr1	KWZ1.0SPE1
9185606	9186894	35937501	35936214	1289	1288	97.44	51554292	42661824	0	0	Pca_chr1	KWZ1.0SPE1
9187185	9191005	35936216	35932454	3821	3763	93.99	51554292	42661824	0.01	0.01	Pca_chr1	KWZ1.0SPE1
9191002	9192655	5832205	5830560	1654	1646	92.84	51554292	11181211	0	0.01	Pca_chr1	KWZ1.0SPE0
9191002	9192727	20590363	20588673	1726	1691	94.56	51554292	42661824	0	0	Pca_chr1	KWZ1.0SPE1
9192731	9194444	35932449	35930767	1714	1683	93.53	51554292	42661824	0	0	Pca_chr1	KWZ1.0SPE1
9199045	9205032	35930331	35924351	5988	5981	97.09	51554292	42661824	0.01	0.01	Pca_chr1	KWZ1.0SPE1
9208868	9213376	35921673	35917249	4509	4425	95.95	51554292	42661824	0.01	0.01	Pca_chr1	KWZ1.0SPE1
9266114	9306145	35785446	35745408	40032	40039	99.87	51554292	42661824	0.08	0.09	Pca_chr1	KWZ1.0SPE1
9306141	9348640	35744946	35702338	42500	42609	98.31	51554292	42661824	0.08	0.1	Pca_chr1	KWZ1.0SPE1
9322077	9343741	35870936	35849234	21665	21703	97.25	51554292	42661824	0.04	0.05	Pca_chr1	KWZ1.0SPE1
9349900	9352862	35700793	35697838	2963	2956	97.31	51554292	42661824	0.01	0.01	Pca_chr1	KWZ1.0SPE1
9352859	9363434	35697574	35687007	10576	10568	97.06	51554292	42661824	0.02	0.02	Pca_chr1	KWZ1.0SPE1
9368230	9374356	35684559	35678499	6127	6061	95.15	51554292	42661824	0.01	0.01	Pca_chr1	KWZ1.0SPE1
9376745	9380691	35675539	35671671	3947	3869	95.26	51554292	42661824	0.01	0.01	Pca_chr1	KWZ1.0SPE1
9381311	9385897	35670686	35666075	4587	4612	94.99	51554292	42661824	0.01	0.01	Pca_chr1	KWZ1.0SPE1
9389916	9424168	35665321	35630944	34253	34378	96.81	51554292	42661824	0.07	0.08	Pca_chr1	KWZ1.0SPE1
9424164	9432989	21499040	21507883	8826	8844	97.83	51554292	33947397	0.02	0.03	Pca_chr1	KWZ1.0SPE2
9432989	9439712	35630953	35624138	6724	6816	97.16	51554292	42661824	0.01	0.02	Pca_chr1	KWZ1.0SPE1
9439708	9447168	35624000	35616585	7461	7416	96.99	51554292	42661824	0.01	0.02	Pca_chr1	KWZ1.0SPE1
9448426	9456282	35616592	35608754	7857	7839	97.38	51554292	42661824	0.02	0.02	Pca_chr1	KWZ1.0SPE1
9456278	9462844	35608404	35601819	6567	6586	98.83	51554292	42661824	0.01	0.02	Pca_chr1	KWZ1.0SPE1
9463240	9465576	35601823	35599487	2337	2337	98.76	51554292	42661824	0	0.01	Pca_chr1	KWZ1.0SPE1
9465568	9474560	35599244	35590256	8993	8989	98.87	51554292	42661824	0.02	0.02	Pca_chr1	KWZ1.0SPE1
9476153	9479390	35588699	35585461	3238	3239	98.95	51554292	42661824	0.01	0.01	Pca_chr1	KWZ1.0SPE1
9479369	9480939	35585239	35583712	1571	1528	94.47	51554292	42661824	0	0	Pca_chr1	KWZ1.0SPE1
9480933	9489249	35580864	35572528	8317	8337	98.23	51554292	42661824	0.02	0.02	Pca_chr1	KWZ1.0SPE1
9492987	9503640	35568001	35557383	10654	10619	96.42	51554292	42661824	0.02	0.02	Pca_chr1	KWZ1.0SPE1
9505128	9530734	35522434	35496741	25607	25694	97.3	51554292	42661824	0.05	0.06	Pca_chr1	KWZ1.0SPE1
9530971	9532158	35496009	35494833	1188	1177	96.89	51554292	42661824	0	0	Pca_chr1	KWZ1.0SPE1
9534063	9541829	35493173	35485625	7767	7549	93.5	51554292	42661824	0.02	0.02	Pca_chr1	KWZ1.0SPE1
9542250	9568283	35484450	35458344	26034	26107	98.58	51554292	42661824	0.05	0.06	Pca_chr1	KWZ1.0SPE1
9577886	9583359	35458245	35452841	5474	5405	92.34	51554292	42661824	0.01	0.01	Pca_chr1	KWZ1.0SPE1
9584744	9590014	35450288	35445040	5271	5249	95.47	51554292	42661824	0.01	0.01	Pca_chr1	KWZ1.0SPE1
9590271	9595004	35445044	35440316	4734	4729	96.4	51554292	42661824	0.01	0.01	Pca_chr1	KWZ1.0SPE1
9595004	9596360	35440171	35438816	1357	1356	95.55	51554292	42661824	0	0	Pca_chr1	KWZ1.0SPE1
9596988	9602596	35436804	35431270	5609	5535	95.51	51554292	42661824	0.01	0.01	Pca_chr1	KWZ1.0SPE1
9607435	9609342	35430083	35428171	1908	1913	96.55	51554292	42661824	0	0	Pca_chr1	KWZ1.0SPE1
9615326	9621592	35424980	35418689	6267	6292	98.06	51554292	42661824	0.01	0.01	Pca_chr1	KWZ1.0SPE1
9625652	9651544	35418578	35392843	25893	25736	97.29	51554292	42661824	0.05	0.06	Pca_chr1	KWZ1.0SPE1
9653108	9660176	35388935	35381948	7069	6988	95.07	51554292	42661824	0.01	0.02	Pca_chr1	KWZ1.0SPE1
9660176	9670061	35381766	35371757	9886	10010	95.83	51554292	42661824	0.02	0.02	Pca_chr1	KWZ1.0SPE1
9672016	9685558	35370829	35357401	13543	13429	97.16	51554292	42661824	0.03	0.03	Pca_chr1	KWZ1.0SPE1
9685647	9698512	35357401	35344471	12866	12931	97.3	51554292	42661824	0.02	0.03	Pca_chr1	KWZ1.0SPE1
9698902	9714378	35344476	35329174	15477	15303	95.19	51554292	42661824	0.03	0.04	Pca_chr1	KWZ1.0SPE1
9716243	9726194	35327927	35317976	9952	9952	97.06	51554292	42661824	0.02	0.02	Pca_chr1	KWZ1.0SPE1
9726834	9739761	35317341	35304456	12928	12886	96.74	51554292	42661824	0.03	0.03	Pca_chr1	KWZ1.0SPE1
9740035	9745083	35304417	35299248	5049	5170	93.29	51554292	42661824	0.01	0.01	Pca_chr1	KWZ1.0SPE1
9745219	9752600	35299256	35291927	7382	7330	96.46	51554292	42661824	0.01	0.02	Pca_chr1	KWZ1.0SPE1
9753204	9755341	35290677	35288552	2138	2126	96.88	51554292	42661824	0	0	Pca_chr1	KWZ1.0SPE1
9755337	9763443	35288267	35280150	8107	8118	98.83	51554292	42661824	0.02	0.02	Pca_chr1	KWZ1.0SPE1
9763446	9771972	35280002	35271474	8527	8529	96.83	51554292	42661824	0.02	0.02	Pca_chr1	KWZ1.0SPE1
9773100	9776834	35270445	35266722	3735	3724	98.1	51554292	42661824	0.01	0.01	Pca_chr1	KWZ1.0SPE1
9776832	9779562	32517868	32515140	2731	2729	99.16	51554292	42661824	0.01	0.01	Pca_chr1	KWZ1.0SPE1
9779563	9790775	35266726	35255450	11213	11277	96.96	51554292	42661824	0.02	0.03	Pca_chr1	KWZ1.0SPE1
9791724	9791975	35255013	35254753	252	261	91.32	51554292	42661824	0	0	Pca_chr1	KWZ1.0SPE1
9792161	9793155	35254571	35253572	995	1000	96.31	51554292	42661824	0	0	Pca_chr1	KWZ1.0SPE1
9793147	9813904	35252365	35231673	20758	20693	97.09	51554292	42661824	0.04	0.05	Pca_chr1	KWZ1.0SPE1
9813006	9815913	35233010	35230117	2908	2894	97.8	51554292	42661824	0.01	0.01	Pca_chr1	KWZ1.0SPE1
9815901	9827819	35229895	35217952	11919	11944	98.66	51554292	42661824	0.02	0.03	Pca_chr1	KWZ1.0SPE1
9827909	9829724	35217950	35216217	1816	1734	90.31	51554292	42661824	0	0	Pca_chr1	KWZ1.0SPE1
9829708	9844757	35215990	35200883	15050	15108	96.33	51554292	42661824	0.03	0.04	Pca_chr1	KWZ1.0SPE1
9846085	9855447	35200079	35190656	9363	9424	96.37	51554292	42661824	0.02	0.02	Pca_chr1	KWZ1.0SPE1
9855444	9860318	35190336	35185422	4875	4915	94.67	51554292	42661824	0.01	0.01	Pca_chr1	KWZ1.0SPE1
9860659	9868960	35185105	35176781	8302	8325	96.86	51554292	42661824	0.02	0.02	Pca_chr1	KWZ1.0SPE1
9870798	9874247	35175552	35172176	3450	3377	94.46	51554292	42661824	0.01	0.01	Pca_chr1	KWZ1.0SPE1
9877959	9895275	35168588	35151195	17317	17394	97.82	51554292	42661824	0.03	0.04	Pca_chr1	KWZ1.0SPE1
9902784	9904431	35148558	35146910	1648	1649	97.63	51554292	42661824	0	0	Pca_chr1	KWZ1.0SPE1
9908681	9914575	35146156	35140324	5895	5833	95.76	51554292	42661824	0.01	0.01	Pca_chr1	KWZ1.0SPE1
9914707	9919090	35140324	35136006	4384	4319	96.19	51554292	42661824	0.01	0.01	Pca_chr1	KWZ1.0SPE1
9924126	9925705	35132213	35130611	1580	1603	93.45	51554292	42661824	0	0	Pca_chr1	KWZ1.0SPE1
9944489	9948612	35130212	35126090	4124	4123	97.06	51554292	42661824	0.01	0.01	Pca_chr1	KWZ1.0SPE1
9948602	9953934	35125609	35120344	5333	5266	96.73	51554292	42661824	0.01	0.01	Pca_chr1	KWZ1.0SPE1
9954152	9961858	35120344	35112654	7707	7691	96.99	51554292	42661824	0.01	0.02	Pca_chr1	KWZ1.0SPE1
9962157	9967315	35112628	35107421	5159	5208	96.75	51554292	42661824	0.01	0.01	Pca_chr1	KWZ1.0SPE1
9969729	9974614	35107430	35102492	4886	4939	96.67	51554292	42661824	0.01	0.01	Pca_chr1	KWZ1.0SPE1
9974859	9986261	35102410	35091073	11403	11338	97.51	51554292	42661824	0.02	0.03	Pca_chr1	KWZ1.0SPE1
9986470	9991244	35091069	35086313	4775	4757	97.81	51554292	42661824	0.01	0.01	Pca_chr1	KWZ1.0SPE1
9992411	9998556	35086319	35080189	6146	6131	97.27	51554292	42661824	0.01	0.01	Pca_chr1	KWZ1.0SPE1
9998637	10000191	35070946	35069386	1555	1561	97.64	51554292	42661824	0	0	Pca_chr1	KWZ1.0SPE1
10003536	10005215	35069390	35067707	1680	1684	99.17	51554292	42661824	0	0	Pca_chr1	KWZ1.0SPE1
10005210	10008774	35067410	35063895	3565	3516	96.97	51554292	42661824	0.01	0.01	Pca_chr1	KWZ1.0SPE1
10009464	10017556	35063897	35055770	8093	8128	97.86	51554292	42661824	0.02	0.02	Pca_chr1	KWZ1.0SPE1
10019131	10022258	17793257	17790141	3128	3117	97.99	51554292	29126079	0.01	0.01	Pca_chr1	KWZ1.0SPE3
10019131	10021991	3006372	3003516	2861	2857	96.68	51554292	34141902	0.01	0.01	Pca_chr1	KWZ1.0SPE8
10020508	10022258	14506991	14508743	1751	1753	97.78	51554292	29126079	0	0.01	Pca_chr1	KWZ1.0SPE3
10022259	10025797	35055764	35052194	3539	3571	96.18	51554292	42661824	0.01	0.01	Pca_chr1	KWZ1.0SPE1
10030248	10033059	35045455	35042669	2812	2787	91.41	51554292	42661824	0.01	0.01	Pca_chr1	KWZ1.0SPE1
10036126	10052489	35040080	35023726	16364	16355	95.72	51554292	42661824	0.03	0.04	Pca_chr1	KWZ1.0SPE1
10053606	10058636	35023250	35018200	5031	5051	96.69	51554292	42661824	0.01	0.01	Pca_chr1	KWZ1.0SPE1
10058811	10064219	35017565	35012170	5409	5396	95.44	51554292	42661824	0.01	0.01	Pca_chr1	KWZ1.0SPE1
10064219	10076117	35012049	35000090	11899	11960	96.83	51554292	42661824	0.02	0.03	Pca_chr1	KWZ1.0SPE1
10076245	10078877	34999436	34996845	2633	2592	94.99	51554292	42661824	0.01	0.01	Pca_chr1	KWZ1.0SPE1
10078862	10082681	34996655	34992890	3820	3766	94.8	51554292	42661824	0.01	0.01	Pca_chr1	KWZ1.0SPE1
10083656	10085139	34992195	34990715	1484	1481	92.06	51554292	42661824	0	0	Pca_chr1	KWZ1.0SPE1
10085134	10102282	34989937	34972908	17149	17030	95.4	51554292	42661824	0.03	0.04	Pca_chr1	KWZ1.0SPE1
10102961	10112462	34971158	34961664	9502	9495	98.88	51554292	42661824	0.02	0.02	Pca_chr1	KWZ1.0SPE1
10112461	10114338	34961379	34959468	1878	1912	89.8	51554292	42661824	0	0	Pca_chr1	KWZ1.0SPE1
10115114	10119657	34959472	34954986	4544	4487	96.27	51554292	42661824	0.01	0.01	Pca_chr1	KWZ1.0SPE1
10119292	10121492	34955117	34952905	2201	2213	97.61	51554292	42661824	0	0.01	Pca_chr1	KWZ1.0SPE1
10121253	10127798	34953262	34946710	6546	6553	97	51554292	42661824	0.01	0.02	Pca_chr1	KWZ1.0SPE1
10128007	10148789	34946258	34925459	20783	20800	97.73	51554292	42661824	0.04	0.05	Pca_chr1	KWZ1.0SPE1
10150352	10165662	34925324	34910046	15311	15279	96.93	51554292	42661824	0.03	0.04	Pca_chr1	KWZ1.0SPE1
10165679	10180763	34910344	34895236	15085	15109	98.24	51554292	42661824	0.03	0.04	Pca_chr1	KWZ1.0SPE1
10180912	10182279	34895236	34893869	1368	1368	98.25	51554292	42661824	0	0	Pca_chr1	KWZ1.0SPE1
10182363	10186417	34893870	34889800	4055	4071	98.48	51554292	42661824	0.01	0.01	Pca_chr1	KWZ1.0SPE1
10192147	10199896	34885332	34877609	7750	7724	96.74	51554292	42661824	0.02	0.02	Pca_chr1	KWZ1.0SPE1
10208127	10210814	34864037	34861383	2688	2655	95.39	51554292	42661824	0.01	0.01	Pca_chr1	KWZ1.0SPE1
10210805	10214766	34860737	34856763	3962	3975	96.62	51554292	42661824	0.01	0.01	Pca_chr1	KWZ1.0SPE1
10216146	10220392	34856767	34852506	4247	4262	97.31	51554292	42661824	0.01	0.01	Pca_chr1	KWZ1.0SPE1
10220386	10225469	34851932	34846878	5084	5055	94.39	51554292	42661824	0.01	0.01	Pca_chr1	KWZ1.0SPE1
10226445	10246871	34842257	34821728	20427	20530	96.44	51554292	42661824	0.04	0.05	Pca_chr1	KWZ1.0SPE1
10250375	10252170	13926919	13925122	1796	1798	99.44	51554292	33947397	0	0.01	Pca_chr1	KWZ1.0SPE2
10252171	10253381	34821736	34820525	1211	1212	97.61	51554292	42661824	0	0	Pca_chr1	KWZ1.0SPE1
10253636	10255181	34820244	34818718	1546	1527	96.06	51554292	42661824	0	0	Pca_chr1	KWZ1.0SPE1
10255177	10281054	34818631	34792684	25878	25948	97.65	51554292	42661824	0.05	0.06	Pca_chr1	KWZ1.0SPE1
10281052	10289588	34789032	34780555	8537	8478	95.38	51554292	42661824	0.02	0.02	Pca_chr1	KWZ1.0SPE1
10290688	10295272	34780238	34775660	4585	4579	96.87	51554292	42661824	0.01	0.01	Pca_chr1	KWZ1.0SPE1
10297807	10316789	34774124	34755067	18983	19058	96.44	51554292	42661824	0.04	0.04	Pca_chr1	KWZ1.0SPE1
10322323	10327258	34755071	34750107	4936	4965	96.28	51554292	42661824	0.01	0.01	Pca_chr1	KWZ1.0SPE1
10334017	10374842	34749400	34708574	40826	40827	97.44	51554292	42661824	0.08	0.1	Pca_chr1	KWZ1.0SPE1
10374939	10376577	34708574	34706879	1639	1696	92.33	51554292	42661824	0	0	Pca_chr1	KWZ1.0SPE1
10376972	10378301	34706881	34705580	1330	1302	95.56	51554292	42661824	0	0	Pca_chr1	KWZ1.0SPE1
10382023	10396597	34705568	34691086	14575	14483	96.92	51554292	42661824	0.03	0.03	Pca_chr1	KWZ1.0SPE1
10403413	10412780	34691090	34681719	9368	9372	97.64	51554292	42661824	0.02	0.02	Pca_chr1	KWZ1.0SPE1
10412776	10417329	34679949	34675370	4554	4580	97.54	51554292	42661824	0.01	0.01	Pca_chr1	KWZ1.0SPE1
10422422	10434248	34675374	34663615	11827	11760	95.91	51554292	42661824	0.02	0.03	Pca_chr1	KWZ1.0SPE1
10434241	10451180	34662504	34645551	16940	16954	96.9	51554292	42661824	0.03	0.04	Pca_chr1	KWZ1.0SPE1
10451383	10460257	34645544	34636571	8875	8974	96.58	51554292	42661824	0.02	0.02	Pca_chr1	KWZ1.0SPE1
10460112	10465919	34636571	34630740	5808	5832	95.7	51554292	42661824	0.01	0.01	Pca_chr1	KWZ1.0SPE1
10474416	10478427	34630704	34626726	4012	3979	96.43	51554292	42661824	0.01	0.01	Pca_chr1	KWZ1.0SPE1
10478643	10488675	34626505	34616469	10033	10037	97.19	51554292	42661824	0.02	0.02	Pca_chr1	KWZ1.0SPE1
10489070	10490845	34615056	34613288	1776	1769	93.18	51554292	42661824	0	0	Pca_chr1	KWZ1.0SPE1
10490661	10509415	34573730	34554811	18755	18920	96.6	51554292	42661824	0.04	0.04	Pca_chr1	KWZ1.0SPE1
10491075	10494831	34613285	34609526	3757	3760	98.01	51554292	42661824	0.01	0.01	Pca_chr1	KWZ1.0SPE1
10510826	10515870	34554818	34549824	5045	4995	96.06	51554292	42661824	0.01	0.01	Pca_chr1	KWZ1.0SPE1
10517368	10521334	34548275	34544308	3967	3968	94.7	51554292	42661824	0.01	0.01	Pca_chr1	KWZ1.0SPE1
10522028	10523309	34544307	34543069	1282	1239	94.54	51554292	42661824	0	0	Pca_chr1	KWZ1.0SPE1
10523509	10524966	34543078	34541652	1458	1427	92.89	51554292	42661824	0	0	Pca_chr1	KWZ1.0SPE1
10524967	10527177	34541561	34539372	2211	2190	95.76	51554292	42661824	0	0.01	Pca_chr1	KWZ1.0SPE1
10528249	10539280	34539296	34528196	11032	11101	95.93	51554292	42661824	0.02	0.03	Pca_chr1	KWZ1.0SPE1
10540443	10546208	34528203	34522417	5766	5787	95.96	51554292	42661824	0.01	0.01	Pca_chr1	KWZ1.0SPE1
10546243	10548608	34522150	34519782	2366	2369	94.58	51554292	42661824	0	0.01	Pca_chr1	KWZ1.0SPE1
10549998	10565941	34519785	34503837	15944	15949	98.6	51554292	42661824	0.03	0.04	Pca_chr1	KWZ1.0SPE1
10566879	10586436	34503693	34483973	19558	19721	95.51	51554292	42661824	0.04	0.05	Pca_chr1	KWZ1.0SPE1
10589144	10600203	34482083	34471005	11060	11079	96.98	51554292	42661824	0.02	0.03	Pca_chr1	KWZ1.0SPE1
10600370	10609173	34471001	34462143	8804	8859	96.06	51554292	42661824	0.02	0.02	Pca_chr1	KWZ1.0SPE1
10610109	10612781	34455955	34453325	2673	2631	94.41	51554292	42661824	0.01	0.01	Pca_chr1	KWZ1.0SPE1
10618001	10619564	34453331	34451754	1564	1578	97.09	51554292	42661824	0	0	Pca_chr1	KWZ1.0SPE1
10619561	10625449	34447451	34441553	5889	5899	95.06	51554292	42661824	0.01	0.01	Pca_chr1	KWZ1.0SPE1
10625566	10633548	34441553	34433699	7983	7855	94.37	51554292	42661824	0.02	0.02	Pca_chr1	KWZ1.0SPE1
10635148	10638268	34430817	34427683	3121	3135	96.48	51554292	42661824	0.01	0.01	Pca_chr1	KWZ1.0SPE1
10639879	10646398	34424334	34417804	6520	6531	98.9	51554292	42661824	0.01	0.02	Pca_chr1	KWZ1.0SPE1
10649595	10661395	34416368	34404502	11801	11867	98.06	51554292	42661824	0.02	0.03	Pca_chr1	KWZ1.0SPE1
10668871	10679997	34403729	34392514	11127	11216	97.71	51554292	42661824	0.02	0.03	Pca_chr1	KWZ1.0SPE1
10680395	10695742	34391920	34376629	15348	15292	96.76	51554292	42661824	0.03	0.04	Pca_chr1	KWZ1.0SPE1
10695736	10709898	34371655	34357644	14163	14012	95.51	51554292	42661824	0.03	0.03	Pca_chr1	KWZ1.0SPE1
10709889	10725880	34357246	34341319	15992	15928	96.54	51554292	42661824	0.03	0.04	Pca_chr1	KWZ1.0SPE1
10728846	10732820	34336632	34332607	3975	4026	97.32	51554292	42661824	0.01	0.01	Pca_chr1	KWZ1.0SPE1
10735555	10742867	34329573	34322095	7313	7479	94.87	51554292	42661824	0.01	0.02	Pca_chr1	KWZ1.0SPE1
10742861	10751937	34321735	34312624	9077	9112	97.01	51554292	42661824	0.02	0.02	Pca_chr1	KWZ1.0SPE1
10751930	10754122	34312383	34310136	2193	2248	91.95	51554292	42661824	0	0.01	Pca_chr1	KWZ1.0SPE1
10768632	10769915	34309826	34308538	1284	1289	98.84	51554292	42661824	0	0	Pca_chr1	KWZ1.0SPE1
10770694	10772104	34308540	34307098	1411	1443	97.02	51554292	42661824	0	0	Pca_chr1	KWZ1.0SPE1
10772210	10773455	34307099	34305836	1246	1264	95.82	51554292	42661824	0	0	Pca_chr1	KWZ1.0SPE1
10774599	10776207	34305846	34304227	1609	1620	95.99	51554292	42661824	0	0	Pca_chr1	KWZ1.0SPE1
10778061	10808057	34302777	34272794	29997	29984	97.94	51554292	42661824	0.06	0.07	Pca_chr1	KWZ1.0SPE1
10809007	10813557	34272803	34268262	4551	4542	97.72	51554292	42661824	0.01	0.01	Pca_chr1	KWZ1.0SPE1
10822850	10824197	34267689	34266381	1348	1309	94.01	51554292	42661824	0	0	Pca_chr1	KWZ1.0SPE1
10824401	10846537	34266387	34244305	22137	22083	97.45	51554292	42661824	0.04	0.05	Pca_chr1	KWZ1.0SPE1
10856479	10861808	34216995	34211614	5330	5382	96.1	51554292	42661824	0.01	0.01	Pca_chr1	KWZ1.0SPE1
10862217	10863856	34208436	34206788	1640	1649	95.42	51554292	42661824	0	0	Pca_chr1	KWZ1.0SPE1
10867172	10880710	34204266	34190910	13539	13357	93.56	51554292	42661824	0.03	0.03	Pca_chr1	KWZ1.0SPE1
10886522	10890304	34183562	34179772	3783	3791	98.05	51554292	42661824	0.01	0.01	Pca_chr1	KWZ1.0SPE1
10890324	10901465	34179624	34168435	11142	11190	95.67	51554292	42661824	0.02	0.03	Pca_chr1	KWZ1.0SPE1
10901460	10908106	34167655	34160968	6647	6688	97.74	51554292	42661824	0.01	0.02	Pca_chr1	KWZ1.0SPE1
10908107	10914629	34167445	34160945	6523	6501	97.17	51554292	42661824	0.01	0.02	Pca_chr1	KWZ1.0SPE1
10915259	10924460	34160931	34151698	9202	9234	95.95	51554292	42661824	0.02	0.02	Pca_chr1	KWZ1.0SPE1
10926253	10927506	34151031	34149780	1254	1252	96.04	51554292	42661824	0	0	Pca_chr1	KWZ1.0SPE1
10928471	10938608	34149311	34139109	10138	10203	95.72	51554292	42661824	0.02	0.02	Pca_chr1	KWZ1.0SPE1
10938604	10947028	34130145	34121737	8425	8409	96.13	51554292	42661824	0.02	0.02	Pca_chr1	KWZ1.0SPE1
10950843	10958524	34117251	34109591	7682	7661	98.17	51554292	42661824	0.01	0.02	Pca_chr1	KWZ1.0SPE1
10958618	10965757	34109591	34102412	7140	7180	97.28	51554292	42661824	0.01	0.02	Pca_chr1	KWZ1.0SPE1
10967134	10968809	34098974	34097327	1676	1648	93.38	51554292	42661824	0	0	Pca_chr1	KWZ1.0SPE1
10973497	10981065	34096705	34089136	7569	7570	96.45	51554292	42661824	0.01	0.02	Pca_chr1	KWZ1.0SPE1
10982337	10994290	34089134	34077117	11954	12018	97.94	51554292	42661824	0.02	0.03	Pca_chr1	KWZ1.0SPE1
10994659	10997426	34077107	34074375	2768	2733	96.16	51554292	42661824	0.01	0.01	Pca_chr1	KWZ1.0SPE1
10997422	11009544	34069564	34057358	12123	12207	97.91	51554292	42661824	0.02	0.03	Pca_chr1	KWZ1.0SPE1
11009546	11014427	17605415	17600576	4882	4840	94.98	51554292	25691272	0.01	0.02	Pca_chr1	KWZ1.0SPE5
11015480	11017616	34052864	34050708	2137	2157	97.96	51554292	42661824	0	0.01	Pca_chr1	KWZ1.0SPE1
11017828	11021971	34050711	34046550	4144	4162	95.48	51554292	42661824	0.01	0.01	Pca_chr1	KWZ1.0SPE1
11036067	11045306	34034290	34024990	9240	9301	97.35	51554292	42661824	0.02	0.02	Pca_chr1	KWZ1.0SPE1
11045303	11053392	34024592	34016395	8090	8198	95.95	51554292	42661824	0.02	0.02	Pca_chr1	KWZ1.0SPE1
11052526	11063348	33983494	33972757	10823	10738	96.25	51554292	42661824	0.02	0.03	Pca_chr1	KWZ1.0SPE1
11054151	11056095	34228353	34230294	1945	1942	96.42	51554292	42661824	0	0	Pca_chr1	KWZ1.0SPE1
11072601	11078226	33967428	33961717	5626	5712	94.86	51554292	42661824	0.01	0.01	Pca_chr1	KWZ1.0SPE1
11078864	11083223	33955986	33951629	4360	4358	96.93	51554292	42661824	0.01	0.01	Pca_chr1	KWZ1.0SPE1
11083218	11086994	33951709	33947874	3777	3836	96.51	51554292	42661824	0.01	0.01	Pca_chr1	KWZ1.0SPE1
11086994	11088771	33943791	33942016	1778	1776	98.65	51554292	42661824	0	0	Pca_chr1	KWZ1.0SPE1
11089167	11091804	33940957	33938287	2638	2671	93.22	51554292	42661824	0.01	0.01	Pca_chr1	KWZ1.0SPE1
11108242	11123835	33935223	33919641	15594	15583	97.86	51554292	42661824	0.03	0.04	Pca_chr1	KWZ1.0SPE1
11124801	11135321	33919650	33909195	10521	10456	96.53	51554292	42661824	0.02	0.02	Pca_chr1	KWZ1.0SPE1
11136028	11141273	33909159	33903824	5246	5336	95.87	51554292	42661824	0.01	0.01	Pca_chr1	KWZ1.0SPE1
11141270	11160304	33902815	33883755	19035	19061	98.42	51554292	42661824	0.04	0.04	Pca_chr1	KWZ1.0SPE1
11160571	11164544	33878846	33874790	3974	4057	92.89	51554292	42661824	0.01	0.01	Pca_chr1	KWZ1.0SPE1
11166642	11167894	17193116	17191879	1253	1238	96.81	51554292	25691272	0	0	Pca_chr1	KWZ1.0SPE5
11168643	11170609	33873786	33871853	1967	1934	94.22	51554292	42661824	0	0	Pca_chr1	KWZ1.0SPE1
11170886	11173705	33871860	33868985	2820	2876	93.67	51554292	42661824	0.01	0.01	Pca_chr1	KWZ1.0SPE1
11174040	11177903	33867949	33864105	3864	3845	95.06	51554292	42661824	0.01	0.01	Pca_chr1	KWZ1.0SPE1
11190285	11195213	33850238	33845331	4929	4908	96.56	51554292	42661824	0.01	0.01	Pca_chr1	KWZ1.0SPE1
11196201	11210925	33845786	33830977	14725	14810	95.58	51554292	42661824	0.03	0.03	Pca_chr1	KWZ1.0SPE1
11211970	11218879	33828605	33821726	6910	6880	96.55	51554292	42661824	0.01	0.02	Pca_chr1	KWZ1.0SPE1
11219730	11228477	33821623	33812927	8748	8697	97.62	51554292	42661824	0.02	0.02	Pca_chr1	KWZ1.0SPE1
11228483	11231190	33812804	33810080	2708	2725	96.64	51554292	42661824	0.01	0.01	Pca_chr1	KWZ1.0SPE1
11231093	11233813	33809427	33806723	2721	2705	97.61	51554292	42661824	0.01	0.01	Pca_chr1	KWZ1.0SPE1
11233818	11237238	33806601	33803202	3421	3400	95.5	51554292	42661824	0.01	0.01	Pca_chr1	KWZ1.0SPE1
11237597	11241217	33803197	33799634	3621	3564	96.53	51554292	42661824	0.01	0.01	Pca_chr1	KWZ1.0SPE1
11241311	11243501	33799634	33797449	2191	2186	94.17	51554292	42661824	0	0.01	Pca_chr1	KWZ1.0SPE1
11243658	11252092	33797354	33788933	8435	8422	97.29	51554292	42661824	0.02	0.02	Pca_chr1	KWZ1.0SPE1
11252088	11262277	33777754	33767580	10190	10175	98.02	51554292	42661824	0.02	0.02	Pca_chr1	KWZ1.0SPE1
11262937	11265447	33767275	33764806	2511	2470	96.93	51554292	42661824	0	0.01	Pca_chr1	KWZ1.0SPE1
11271271	11276801	33758753	33753195	5531	5559	97.56	51554292	42661824	0.01	0.01	Pca_chr1	KWZ1.0SPE1
11277087	11303988	33753194	33726187	26902	27008	97.58	51554292	42661824	0.05	0.06	Pca_chr1	KWZ1.0SPE1
11310648	11312403	33721392	33719614	1756	1779	95.41	51554292	42661824	0	0	Pca_chr1	KWZ1.0SPE1
11314205	11316471	33715601	33713352	2267	2250	92.55	51554292	42661824	0	0.01	Pca_chr1	KWZ1.0SPE1
11316466	11318351	33713072	33711200	1886	1873	98.04	51554292	42661824	0	0	Pca_chr1	KWZ1.0SPE1
11318458	11327059	33711197	33702555	8602	8643	95.08	51554292	42661824	0.02	0.02	Pca_chr1	KWZ1.0SPE1
11327059	11349828	33702446	33679651	22770	22796	97.02	51554292	42661824	0.04	0.05	Pca_chr1	KWZ1.0SPE1
11361385	11367485	33678694	33672726	6101	5969	95.37	51554292	42661824	0.01	0.01	Pca_chr1	KWZ1.0SPE1
11368005	11379901	33669416	33657489	11897	11928	96.48	51554292	42661824	0.02	0.03	Pca_chr1	KWZ1.0SPE1
11380558	11394556	33657492	33643580	13999	13913	97.2	51554292	42661824	0.03	0.03	Pca_chr1	KWZ1.0SPE1
11394556	11406949	33643714	33631276	12394	12439	97.64	51554292	42661824	0.02	0.03	Pca_chr1	KWZ1.0SPE1
11410155	11415605	33631285	33625828	5451	5458	98.72	51554292	42661824	0.01	0.01	Pca_chr1	KWZ1.0SPE1
11415841	11417057	33625515	33624300	1217	1216	96.72	51554292	42661824	0	0	Pca_chr1	KWZ1.0SPE1
11427306	11427715	33623138	33622760	410	379	88.05	51554292	42661824	0	0	Pca_chr1	KWZ1.0SPE1
11427809	11432660	33622612	33617700	4852	4913	96.99	51554292	42661824	0.01	0.01	Pca_chr1	KWZ1.0SPE1
11432857	11435696	33617548	33614702	2840	2847	98.04	51554292	42661824	0.01	0.01	Pca_chr1	KWZ1.0SPE1
11436604	11438044	33613887	33612453	1441	1435	95.38	51554292	42661824	0	0	Pca_chr1	KWZ1.0SPE1
11438803	11455576	33612042	33595244	16774	16799	96.9	51554292	42661824	0.03	0.04	Pca_chr1	KWZ1.0SPE1
11455474	11458553	33595248	33592159	3080	3090	97.48	51554292	42661824	0.01	0.01	Pca_chr1	KWZ1.0SPE1
11458688	11459835	33592164	33591049	1148	1116	93.19	51554292	42661824	0	0	Pca_chr1	KWZ1.0SPE1
11459831	11464403	33590770	33586179	4573	4592	97.01	51554292	42661824	0.01	0.01	Pca_chr1	KWZ1.0SPE1
11465503	11476911	33586187	33574764	11409	11424	97.52	51554292	42661824	0.02	0.03	Pca_chr1	KWZ1.0SPE1
11479540	11489310	33568644	33558864	9771	9781	97.75	51554292	42661824	0.02	0.02	Pca_chr1	KWZ1.0SPE1
11490540	11502316	33558820	33546964	11777	11857	97.79	51554292	42661824	0.02	0.03	Pca_chr1	KWZ1.0SPE1
11503837	11510888	33546972	33539975	7052	6998	96.47	51554292	42661824	0.01	0.02	Pca_chr1	KWZ1.0SPE1
11512107	11515752	33539777	33536058	3646	3720	88.7	51554292	42661824	0.01	0.01	Pca_chr1	KWZ1.0SPE1
11516480	11521246	33534537	33529829	4767	4709	95.07	51554292	42661824	0.01	0.01	Pca_chr1	KWZ1.0SPE1
11521244	11522757	33529585	33528045	1514	1541	97.14	51554292	42661824	0	0	Pca_chr1	KWZ1.0SPE1
11522947	11526436	33528058	33524576	3490	3483	98.85	51554292	42661824	0.01	0.01	Pca_chr1	KWZ1.0SPE1
11541074	11549644	33524588	33515980	8571	8609	96.24	51554292	42661824	0.02	0.02	Pca_chr1	KWZ1.0SPE1
11549779	11556843	33514754	33507670	7065	7085	96.8	51554292	42661824	0.01	0.02	Pca_chr1	KWZ1.0SPE1
11557131	11564952	33506853	33498965	7822	7889	96.4	51554292	42661824	0.02	0.02	Pca_chr1	KWZ1.0SPE1
11565682	11566313	33498968	33498332	632	637	96.39	51554292	42661824	0	0	Pca_chr1	KWZ1.0SPE1
11566454	11568595	33498209	33496070	2142	2140	94.52	51554292	42661824	0	0.01	Pca_chr1	KWZ1.0SPE1
11568797	11569755	33495851	33494887	959	965	95.87	51554292	42661824	0	0	Pca_chr1	KWZ1.0SPE1
11570097	11573503	33494872	33491487	3407	3386	96.66	51554292	42661824	0.01	0.01	Pca_chr1	KWZ1.0SPE1
11574694	11578757	33491478	33487414	4064	4065	97.28	51554292	42661824	0.01	0.01	Pca_chr1	KWZ1.0SPE1
11580053	11581139	33486398	33485299	1087	1100	96.56	51554292	42661824	0	0	Pca_chr1	KWZ1.0SPE1
11581148	11583738	33484843	33482162	2591	2682	91.92	51554292	42661824	0.01	0.01	Pca_chr1	KWZ1.0SPE1
11583736	11584997	25037617	25036397	1262	1221	90.35	51554292	34141902	0	0	Pca_chr1	KWZ1.0SPE8
11584573	11586097	5543958	5545511	1525	1554	96.34	51554292	33947397	0	0	Pca_chr1	KWZ1.0SPE2
11584696	11587639	8368159	8365204	2944	2956	96.25	51554292	25691272	0.01	0.01	Pca_chr1	KWZ1.0SPE5
11584817	11586338	5805640	5804113	1522	1528	97.72	51554292	42661824	0	0	Pca_chr1	KWZ1.0SPE1
11584837	11587665	24391603	24388782	2829	2822	97.53	51554292	33947397	0.01	0.01	Pca_chr1	KWZ1.0SPE2
11586097	11587335	5547179	5548417	1239	1239	99.6	51554292	33947397	0	0	Pca_chr1	KWZ1.0SPE2
11586334	11587639	5802960	5801626	1306	1335	96.85	51554292	42661824	0	0	Pca_chr1	KWZ1.0SPE1
11588007	11592684	33482169	33477570	4678	4600	94.37	51554292	42661824	0.01	0.01	Pca_chr1	KWZ1.0SPE1
11595216	11596937	11766723	11765030	1722	1694	96.71	51554292	34989196	0	0	Pca_chr1	KWZ1.0SPE4
11595216	11596929	22862605	22864288	1714	1684	96.8	51554292	34141902	0	0	Pca_chr1	KWZ1.0SPE8
11597062	11605467	33477071	33468597	8406	8475	97.27	51554292	42661824	0.02	0.02	Pca_chr1	KWZ1.0SPE1
11610770	11617149	33466305	33459892	6380	6414	97.85	51554292	42661824	0.01	0.02	Pca_chr1	KWZ1.0SPE1
11618303	11622233	33459893	33455954	3931	3940	98.35	51554292	42661824	0.01	0.01	Pca_chr1	KWZ1.0SPE1
11622216	11631251	33455728	33446748	9036	8981	97.6	51554292	42661824	0.02	0.02	Pca_chr1	KWZ1.0SPE1
11631347	11637009	33446748	33441111	5663	5638	96.19	51554292	42661824	0.01	0.01	Pca_chr1	KWZ1.0SPE1
11636993	11638460	33440117	33438619	1468	1499	92.68	51554292	42661824	0	0	Pca_chr1	KWZ1.0SPE1
11640633	11643889	33438466	33435201	3257	3266	97.04	51554292	42661824	0.01	0.01	Pca_chr1	KWZ1.0SPE1
11646574	11649339	33434052	33431296	2766	2757	97.3	51554292	42661824	0.01	0.01	Pca_chr1	KWZ1.0SPE1
11649496	11650662	33429757	33428577	1167	1181	97.04	51554292	42661824	0	0	Pca_chr1	KWZ1.0SPE1
11650787	11653780	33428577	33425608	2994	2970	95.44	51554292	42661824	0.01	0.01	Pca_chr1	KWZ1.0SPE1
11655465	11671265	33423485	33407689	15801	15797	97	51554292	42661824	0.03	0.04	Pca_chr1	KWZ1.0SPE1
11671354	11675351	33407691	33403637	3998	4055	94.84	51554292	42661824	0.01	0.01	Pca_chr1	KWZ1.0SPE1
11680105	11684011	33390304	33386399	3907	3906	96.85	51554292	42661824	0.01	0.01	Pca_chr1	KWZ1.0SPE1
11711741	11721065	33365328	33355957	9325	9372	97.08	51554292	42661824	0.02	0.02	Pca_chr1	KWZ1.0SPE1
11722610	11724442	33355964	33354127	1833	1838	97.94	51554292	42661824	0	0	Pca_chr1	KWZ1.0SPE1
11727742	11729546	33347857	33346033	1805	1825	96.08	51554292	42661824	0	0	Pca_chr1	KWZ1.0SPE1
11731538	11734799	33343118	33339817	3262	3302	96.1	51554292	42661824	0.01	0.01	Pca_chr1	KWZ1.0SPE1
11735775	11737192	26889633	26891080	1418	1448	97.24	51554292	42661824	0	0	Pca_chr1	KWZ1.0SPE1
11737160	11740484	26891121	26894447	3325	3327	98.14	51554292	42661824	0.01	0.01	Pca_chr1	KWZ1.0SPE1
11742188	11761788	33320544	33300939	19601	19606	96.52	51554292	42661824	0.04	0.05	Pca_chr1	KWZ1.0SPE1
11763029	11772116	33300140	33291127	9088	9014	96.63	51554292	42661824	0.02	0.02	Pca_chr1	KWZ1.0SPE1
11772288	11775627	33291136	33287792	3340	3345	98.33	51554292	42661824	0.01	0.01	Pca_chr1	KWZ1.0SPE1
11775660	11784220	33287821	33279104	8561	8718	94.56	51554292	42661824	0.02	0.02	Pca_chr1	KWZ1.0SPE1
11784215	11787292	33278523	33275384	3078	3140	96.43	51554292	42661824	0.01	0.01	Pca_chr1	KWZ1.0SPE1
11787299	11804638	33275484	33258063	17340	17422	97.38	51554292	42661824	0.03	0.04	Pca_chr1	KWZ1.0SPE1
11805972	11807616	33255973	33254337	1645	1637	96.9	51554292	42661824	0	0	Pca_chr1	KWZ1.0SPE1
11811206	11813959	33253459	33250709	2754	2751	97.97	51554292	42661824	0.01	0.01	Pca_chr1	KWZ1.0SPE1
11820897	11826648	33248538	33242728	5752	5811	97.13	51554292	42661824	0.01	0.01	Pca_chr1	KWZ1.0SPE1
11827695	11830220	33242473	33239940	2526	2534	97.24	51554292	42661824	0	0.01	Pca_chr1	KWZ1.0SPE1
11831638	11837923	33239898	33233600	6286	6299	97.25	51554292	42661824	0.01	0.01	Pca_chr1	KWZ1.0SPE1
11853896	11858885	33233335	33228308	4990	5028	97.28	51554292	42661824	0.01	0.01	Pca_chr1	KWZ1.0SPE1
11858890	11862711	33227945	33224113	3822	3833	93.96	51554292	42661824	0.01	0.01	Pca_chr1	KWZ1.0SPE1
11862703	11874013	33223870	33212675	11311	11196	96.79	51554292	42661824	0.02	0.03	Pca_chr1	KWZ1.0SPE1
11874297	11878958	33210527	33205958	4662	4570	95.67	51554292	42661824	0.01	0.01	Pca_chr1	KWZ1.0SPE1
11879095	11881520	33205770	33203389	2426	2382	96.7	51554292	42661824	0	0.01	Pca_chr1	KWZ1.0SPE1
11882138	11897833	33202876	33187299	15696	15578	95.25	51554292	42661824	0.03	0.04	Pca_chr1	KWZ1.0SPE1
11899343	11916137	33187306	33170440	16795	16867	94.99	51554292	42661824	0.03	0.04	Pca_chr1	KWZ1.0SPE1
11916787	11934399	33168458	33150858	17613	17601	98.25	51554292	42661824	0.03	0.04	Pca_chr1	KWZ1.0SPE1
11934525	11950304	33150857	33135043	15780	15815	97.2	51554292	42661824	0.03	0.04	Pca_chr1	KWZ1.0SPE1
11952685	11966689	33132771	33118634	14005	14138	95.75	51554292	42661824	0.03	0.03	Pca_chr1	KWZ1.0SPE1
11967895	11969878	9195164	9197148	1984	1985	99.04	51554292	25691272	0	0.01	Pca_chr1	KWZ1.0SPE5
11971854	11974486	33117492	33114860	2633	2633	98.9	51554292	42661824	0.01	0.01	Pca_chr1	KWZ1.0SPE1
11974486	11982903	33114736	33106336	8418	8401	98.82	51554292	42661824	0.02	0.02	Pca_chr1	KWZ1.0SPE1
11982899	11990632	33102076	33094314	7734	7763	97.64	51554292	42661824	0.02	0.02	Pca_chr1	KWZ1.0SPE1
11991924	11995785	33094297	33090467	3862	3831	97.72	51554292	42661824	0.01	0.01	Pca_chr1	KWZ1.0SPE1
11995783	12006569	33090106	33079245	10787	10862	97.48	51554292	42661824	0.02	0.03	Pca_chr1	KWZ1.0SPE1
12006247	12017144	33079422	33068528	10898	10895	97.35	51554292	42661824	0.02	0.03	Pca_chr1	KWZ1.0SPE1
12017496	12020572	33042300	33039238	3077	3063	96.76	51554292	42661824	0.01	0.01	Pca_chr1	KWZ1.0SPE1
12021941	12029326	33036771	33029341	7386	7431	96.68	51554292	42661824	0.01	0.02	Pca_chr1	KWZ1.0SPE1
12029327	12031049	33029246	33027515	1723	1732	94.65	51554292	42661824	0	0	Pca_chr1	KWZ1.0SPE1
12031091	12032300	33024818	33023601	1210	1218	97.05	51554292	42661824	0	0	Pca_chr1	KWZ1.0SPE1
12032292	12034346	33022464	33020427	2055	2038	97.14	51554292	42661824	0	0	Pca_chr1	KWZ1.0SPE1
12034343	12037043	33020036	33017336	2701	2701	99.11	51554292	42661824	0.01	0.01	Pca_chr1	KWZ1.0SPE1
12041484	12047130	33016703	33011089	5647	5615	97.47	51554292	42661824	0.01	0.01	Pca_chr1	KWZ1.0SPE1
12047989	12051480	33010579	33007091	3492	3489	97.47	51554292	42661824	0.01	0.01	Pca_chr1	KWZ1.0SPE1
12051483	12098387	33001093	32954123	46905	46971	97.9	51554292	42661824	0.09	0.11	Pca_chr1	KWZ1.0SPE1
12098686	12114082	32954123	32938736	15397	15388	97.41	51554292	42661824	0.03	0.04	Pca_chr1	KWZ1.0SPE1
12117028	12124345	32931597	32924283	7318	7315	97.17	51554292	42661824	0.01	0.02	Pca_chr1	KWZ1.0SPE1
12124356	12132073	32923782	32916021	7718	7762	94.96	51554292	42661824	0.01	0.02	Pca_chr1	KWZ1.0SPE1
12132172	12133686	32916021	32914503	1515	1519	97.57	51554292	42661824	0	0	Pca_chr1	KWZ1.0SPE1
12133675	12142686	32913813	32904766	9012	9048	95.95	51554292	42661824	0.02	0.02	Pca_chr1	KWZ1.0SPE1
12142888	12150838	32904776	32896835	7951	7942	98.02	51554292	42661824	0.02	0.02	Pca_chr1	KWZ1.0SPE1
12150835	12157877	32896670	32889661	7043	7010	98.28	51554292	42661824	0.01	0.02	Pca_chr1	KWZ1.0SPE1
12160299	12164797	32889667	32885234	4499	4434	94.59	51554292	42661824	0.01	0.01	Pca_chr1	KWZ1.0SPE1
12165204	12166745	32885238	32883691	1542	1548	93.37	51554292	42661824	0	0	Pca_chr1	KWZ1.0SPE1
12167156	12176571	32883298	32873943	9416	9356	94.83	51554292	42661824	0.02	0.02	Pca_chr1	KWZ1.0SPE1
12176575	12179815	32873844	32870607	3241	3238	96.78	51554292	42661824	0.01	0.01	Pca_chr1	KWZ1.0SPE1
12180435	12186782	32870613	32864184	6348	6430	96.89	51554292	42661824	0.01	0.02	Pca_chr1	KWZ1.0SPE1
12187257	12214328	32864133	32837100	27072	27034	97.79	51554292	42661824	0.05	0.06	Pca_chr1	KWZ1.0SPE1
12221837	12226713	32836352	32831431	4877	4922	97.85	51554292	42661824	0.01	0.01	Pca_chr1	KWZ1.0SPE1
12227311	12230169	32825697	32822829	2859	2869	96.28	51554292	42661824	0.01	0.01	Pca_chr1	KWZ1.0SPE1
12230211	12232988	32822262	32819511	2778	2752	96.84	51554292	42661824	0.01	0.01	Pca_chr1	KWZ1.0SPE1
12233171	12234756	32819509	32817923	1586	1587	99.37	51554292	42661824	0	0	Pca_chr1	KWZ1.0SPE1
12234751	12240911	32818032	32811877	6161	6156	98.56	51554292	42661824	0.01	0.01	Pca_chr1	KWZ1.0SPE1
12241819	12246353	32811881	32807261	4535	4621	95.57	51554292	42661824	0.01	0.01	Pca_chr1	KWZ1.0SPE1
12246534	12253223	32807275	32800598	6690	6678	96.62	51554292	42661824	0.01	0.02	Pca_chr1	KWZ1.0SPE1
12255174	12273045	32799913	32781960	17872	17954	97.56	51554292	42661824	0.03	0.04	Pca_chr1	KWZ1.0SPE1
12274771	12277908	32780056	32776931	3138	3126	95.71	51554292	42661824	0.01	0.01	Pca_chr1	KWZ1.0SPE1
12278951	12285573	32770337	32763776	6623	6562	97.34	51554292	42661824	0.01	0.02	Pca_chr1	KWZ1.0SPE1
12307273	12309389	32763360	32761232	2117	2129	96.68	51554292	42661824	0	0	Pca_chr1	KWZ1.0SPE1
12317148	12324368	32761110	32753884	7221	7227	98.59	51554292	42661824	0.01	0.02	Pca_chr1	KWZ1.0SPE1
12324354	12332315	32753790	32745762	7962	8029	96.32	51554292	42661824	0.02	0.02	Pca_chr1	KWZ1.0SPE1
12332313	12351200	32742675	32723726	18888	18950	96.93	51554292	42661824	0.04	0.04	Pca_chr1	KWZ1.0SPE1
12351790	12361815	32723720	32713716	10026	10005	96.2	51554292	42661824	0.02	0.02	Pca_chr1	KWZ1.0SPE1
12362235	12363872	32712719	32711082	1638	1638	98.17	51554292	42661824	0	0	Pca_chr1	KWZ1.0SPE1
12364112	12372823	32711091	32702423	8712	8669	95.88	51554292	42661824	0.02	0.02	Pca_chr1	KWZ1.0SPE1
12372814	12386891	32702275	32688243	14078	14033	98.13	51554292	42661824	0.03	0.03	Pca_chr1	KWZ1.0SPE1
12387484	12393984	32686895	32680357	6501	6539	98.52	51554292	42661824	0.01	0.02	Pca_chr1	KWZ1.0SPE1
12395221	12400648	32679253	32673787	5428	5467	96.93	51554292	42661824	0.01	0.01	Pca_chr1	KWZ1.0SPE1
12400643	12407874	32673100	32665929	7232	7172	97.17	51554292	42661824	0.01	0.02	Pca_chr1	KWZ1.0SPE1
12408368	12413723	32665266	32659924	5356	5343	96.03	51554292	42661824	0.01	0.01	Pca_chr1	KWZ1.0SPE1
12413935	12429180	32659933	32644640	15246	15294	97.3	51554292	42661824	0.03	0.04	Pca_chr1	KWZ1.0SPE1
12429438	12436189	32644639	32637880	6752	6760	98.02	51554292	42661824	0.01	0.02	Pca_chr1	KWZ1.0SPE1
12437294	12445682	32637890	32629530	8389	8361	97.75	51554292	42661824	0.02	0.02	Pca_chr1	KWZ1.0SPE1
12445854	12452915	32629529	32622510	7062	7020	97.33	51554292	42661824	0.01	0.02	Pca_chr1	KWZ1.0SPE1
12453654	12470734	32621624	32604531	17081	17094	98.46	51554292	42661824	0.03	0.04	Pca_chr1	KWZ1.0SPE1
12470742	12471453	32604368	32603654	712	715	96.51	51554292	42661824	0	0	Pca_chr1	KWZ1.0SPE1
12471793	12473362	32603316	32601745	1570	1572	96.47	51554292	42661824	0	0	Pca_chr1	KWZ1.0SPE1
12473360	12481083	32601382	32593741	7724	7642	97.17	51554292	42661824	0.01	0.02	Pca_chr1	KWZ1.0SPE1
12481083	12488756	32593362	32585587	7674	7776	96.87	51554292	42661824	0.01	0.02	Pca_chr1	KWZ1.0SPE1
12489821	12493182	32583844	32580435	3362	3410	94.49	51554292	42661824	0.01	0.01	Pca_chr1	KWZ1.0SPE1
12493480	12504264	32580608	32569814	10785	10795	97.62	51554292	42661824	0.02	0.03	Pca_chr1	KWZ1.0SPE1
12504252	12505363	8303463	8302352	1112	1112	100	51554292	29126079	0	0	Pca_chr1	KWZ1.0SPE3
12505362	12534431	8296448	8267371	29070	29078	99.82	51554292	29126079	0.06	0.1	Pca_chr1	KWZ1.0SPE3
12527161	12533225	4086300	4080214	6065	6087	98.51	51554292	29111560	0.01	0.02	Pca_chr1	KWZ1.0SPE6
12530269	12533225	13491871	13488890	2957	2982	97.75	51554292	33947397	0.01	0.01	Pca_chr1	KWZ1.0SPE2
12534718	12539871	28581807	28576646	5154	5162	98.61	51554292	33947397	0.01	0.02	Pca_chr1	KWZ1.0SPE2
12534718	12539844	8267371	8262243	5127	5129	99.88	51554292	29126079	0.01	0.02	Pca_chr1	KWZ1.0SPE3
12548817	12568773	32364368	32344310	19957	20059	98.08	51554292	42661824	0.04	0.05	Pca_chr1	KWZ1.0SPE1
12569107	12575897	32344314	32337540	6791	6775	98.41	51554292	42661824	0.01	0.02	Pca_chr1	KWZ1.0SPE1
12578393	12582220	32337455	32333543	3828	3913	93.86	51554292	42661824	0.01	0.01	Pca_chr1	KWZ1.0SPE1
12586123	12594339	32327782	32319531	8217	8252	95.51	51554292	42661824	0.02	0.02	Pca_chr1	KWZ1.0SPE1
12594465	12599224	32319531	32314764	4760	4768	96.11	51554292	42661824	0.01	0.01	Pca_chr1	KWZ1.0SPE1
12600633	12616915	32312969	32296675	16283	16295	96.85	51554292	42661824	0.03	0.04	Pca_chr1	KWZ1.0SPE1
12617300	12631486	32296677	32282443	14187	14235	97.25	51554292	42661824	0.03	0.03	Pca_chr1	KWZ1.0SPE1
12633164	12645390	32282444	32270183	12227	12262	97.39	51554292	42661824	0.02	0.03	Pca_chr1	KWZ1.0SPE1
12645440	12649282	32269913	32266030	3843	3884	96.1	51554292	42661824	0.01	0.01	Pca_chr1	KWZ1.0SPE1
12650013	12652008	32266009	32264064	1996	1946	92.51	51554292	42661824	0	0	Pca_chr1	KWZ1.0SPE1
12653140	12655974	32263982	32261106	2835	2877	96.59	51554292	42661824	0.01	0.01	Pca_chr1	KWZ1.0SPE1
12662566	12668951	32261111	32254688	6386	6424	96.35	51554292	42661824	0.01	0.02	Pca_chr1	KWZ1.0SPE1
12670888	12674427	32252995	32249441	3540	3555	96.95	51554292	42661824	0.01	0.01	Pca_chr1	KWZ1.0SPE1
12674454	12688000	32249314	32235806	13547	13509	96.56	51554292	42661824	0.03	0.03	Pca_chr1	KWZ1.0SPE1
12688813	12696017	32234427	32227216	7205	7212	96.83	51554292	42661824	0.01	0.02	Pca_chr1	KWZ1.0SPE1
12697305	12707688	32224773	32214370	10384	10404	98.22	51554292	42661824	0.02	0.02	Pca_chr1	KWZ1.0SPE1
12707691	12728460	32214253	32193543	20770	20711	97.11	51554292	42661824	0.04	0.05	Pca_chr1	KWZ1.0SPE1
12728735	12761074	32193553	32161182	32340	32372	97.91	51554292	42661824	0.06	0.08	Pca_chr1	KWZ1.0SPE1
12761502	12788304	32161189	32134427	26803	26763	98.16	51554292	42661824	0.05	0.06	Pca_chr1	KWZ1.0SPE1
12788300	12791982	32132687	32128990	3683	3698	97.81	51554292	42661824	0.01	0.01	Pca_chr1	KWZ1.0SPE1
12793886	12812140	32127661	32109506	18255	18156	96.17	51554292	42661824	0.04	0.04	Pca_chr1	KWZ1.0SPE1
12813737	12816785	32109538	32106499	3049	3040	97.58	51554292	42661824	0.01	0.01	Pca_chr1	KWZ1.0SPE1
12818391	12854998	32106037	32069455	36608	36583	97.65	51554292	42661824	0.07	0.09	Pca_chr1	KWZ1.0SPE1
12854991	12860793	32069200	32063446	5803	5755	96.62	51554292	42661824	0.01	0.01	Pca_chr1	KWZ1.0SPE1
12860789	12863260	32062308	32059832	2472	2477	96.99	51554292	42661824	0	0.01	Pca_chr1	KWZ1.0SPE1
12863532	12877451	32057343	32043398	13920	13946	96.51	51554292	42661824	0.03	0.03	Pca_chr1	KWZ1.0SPE1
12879518	12883231	19731383	19727651	3714	3733	94.46	51554292	29126079	0.01	0.01	Pca_chr1	KWZ1.0SPE3
12880961	12885267	11604397	11600086	4307	4312	95.48	51554292	34989196	0.01	0.01	Pca_chr1	KWZ1.0SPE4
12885269	12898683	32041877	32028268	13415	13610	95.75	51554292	42661824	0.03	0.03	Pca_chr1	KWZ1.0SPE1
12898683	12899902	32028174	32026901	1220	1274	94.35	51554292	42661824	0	0	Pca_chr1	KWZ1.0SPE1
12900269	12906620	32026895	32020474	6352	6422	95.33	51554292	42661824	0.01	0.02	Pca_chr1	KWZ1.0SPE1
12911857	12917380	32015833	32010264	5524	5570	98.46	51554292	42661824	0.01	0.01	Pca_chr1	KWZ1.0SPE1
12917373	12924728	32010020	32002640	7356	7381	97.11	51554292	42661824	0.01	0.02	Pca_chr1	KWZ1.0SPE1
12926513	12930748	32001442	31997165	4236	4278	97.2	51554292	42661824	0.01	0.01	Pca_chr1	KWZ1.0SPE1
12935815	12940020	31994884	31990645	4206	4240	95.97	51554292	42661824	0.01	0.01	Pca_chr1	KWZ1.0SPE1
12941216	12944429	31993649	31990469	3214	3181	90.96	51554292	42661824	0.01	0.01	Pca_chr1	KWZ1.0SPE1
12944429	12954926	31990367	31979862	10498	10506	98.24	51554292	42661824	0.02	0.02	Pca_chr1	KWZ1.0SPE1
12954924	12957058	31979360	31977178	2135	2183	93.9	51554292	42661824	0	0.01	Pca_chr1	KWZ1.0SPE1
12957060	12972432	31977068	31961769	15373	15300	97.39	51554292	42661824	0.03	0.04	Pca_chr1	KWZ1.0SPE1
12972551	12982072	31961769	31952318	9522	9452	97.09	51554292	42661824	0.02	0.02	Pca_chr1	KWZ1.0SPE1
12982072	12983257	31952147	31950961	1186	1187	96.22	51554292	42661824	0	0	Pca_chr1	KWZ1.0SPE1
12986573	12988130	31950911	31949367	1558	1545	94.93	51554292	42661824	0	0	Pca_chr1	KWZ1.0SPE1
12988681	13000334	31949371	31937595	11654	11777	96.67	51554292	42661824	0.02	0.03	Pca_chr1	KWZ1.0SPE1
13000339	13018876	31937486	31918964	18538	18523	98.01	51554292	42661824	0.04	0.04	Pca_chr1	KWZ1.0SPE1
13019373	13035439	31918972	31902971	16067	16002	98.36	51554292	42661824	0.03	0.04	Pca_chr1	KWZ1.0SPE1
13038392	13044612	31900754	31894435	6221	6320	94.46	51554292	42661824	0.01	0.01	Pca_chr1	KWZ1.0SPE1
13045132	13046682	31894325	31892775	1551	1551	97.74	51554292	42661824	0	0	Pca_chr1	KWZ1.0SPE1
13048276	13053200	31891041	31886109	4925	4933	97.94	51554292	42661824	0.01	0.01	Pca_chr1	KWZ1.0SPE1
13053195	13054945	31884759	31883021	1751	1739	96.07	51554292	42661824	0	0	Pca_chr1	KWZ1.0SPE1
13055400	13089277	31880231	31846348	33878	33884	96.93	51554292	42661824	0.07	0.08	Pca_chr1	KWZ1.0SPE1
13089418	13089545	31846237	31846110	128	128	97.66	51554292	42661824	0	0	Pca_chr1	KWZ1.0SPE1
13089638	13101889	31846110	31833868	12252	12243	96.46	51554292	42661824	0.02	0.03	Pca_chr1	KWZ1.0SPE1
13101884	13109033	31828263	31821132	7150	7132	98.17	51554292	42661824	0.01	0.02	Pca_chr1	KWZ1.0SPE1
13112516	13114727	31818759	31816504	2212	2256	94.79	51554292	42661824	0	0.01	Pca_chr1	KWZ1.0SPE1
13114947	13125048	31816218	31806164	10102	10055	96.9	51554292	42661824	0.02	0.02	Pca_chr1	KWZ1.0SPE1
13126507	13128892	31805041	31802696	2386	2346	92.44	51554292	42661824	0	0.01	Pca_chr1	KWZ1.0SPE1
13129181	13145192	31802236	31786262	16012	15975	96.96	51554292	42661824	0.03	0.04	Pca_chr1	KWZ1.0SPE1
13146026	13148443	31785986	31783607	2418	2380	93.52	51554292	42661824	0	0.01	Pca_chr1	KWZ1.0SPE1
13151436	13158390	31781649	31774690	6955	6960	98.39	51554292	42661824	0.01	0.02	Pca_chr1	KWZ1.0SPE1
13158386	13159970	31774294	31772703	1585	1592	97.3	51554292	42661824	0	0	Pca_chr1	KWZ1.0SPE1
13167702	13172722	31767215	31762211	5021	5005	97.02	51554292	42661824	0.01	0.01	Pca_chr1	KWZ1.0SPE1
13175792	13179408	31734164	31730554	3617	3611	97.68	51554292	42661824	0.01	0.01	Pca_chr1	KWZ1.0SPE1
13184385	13192499	31728170	31720089	8115	8082	95.89	51554292	42661824	0.02	0.02	Pca_chr1	KWZ1.0SPE1
13188514	13192368	31608223	31612014	3855	3792	95.1	51554292	42661824	0.01	0.01	Pca_chr1	KWZ1.0SPE1
13198973	13200133	31710013	31708892	1161	1122	95.27	51554292	42661824	0	0	Pca_chr1	KWZ1.0SPE1
13203717	13204809	31704496	31703406	1093	1091	97.99	51554292	42661824	0	0	Pca_chr1	KWZ1.0SPE1
13205253	13222615	31665383	31648039	17363	17345	97.68	51554292	42661824	0.03	0.04	Pca_chr1	KWZ1.0SPE1
13207449	13212799	31701663	31696357	5351	5307	96.34	51554292	42661824	0.01	0.01	Pca_chr1	KWZ1.0SPE1
13220673	13222615	31681016	31682965	1943	1950	96.52	51554292	42661824	0	0	Pca_chr1	KWZ1.0SPE1
13233138	13236967	31647741	31643900	3830	3842	97.89	51554292	42661824	0.01	0.01	Pca_chr1	KWZ1.0SPE1
13241380	13245395	31641811	31637751	4016	4061	97.24	51554292	42661824	0.01	0.01	Pca_chr1	KWZ1.0SPE1
13245383	13247895	31636704	31634244	2513	2461	95.39	51554292	42661824	0	0.01	Pca_chr1	KWZ1.0SPE1
13249114	13254615	36333485	36328027	5502	5459	93.19	51554292	42661824	0.01	0.01	Pca_chr1	KWZ1.0SPE1
13255626	13257353	31619232	31617495	1728	1738	94.71	51554292	42661824	0	0	Pca_chr1	KWZ1.0SPE1
13257395	13268071	31600030	31589308	10677	10723	97.49	51554292	42661824	0.02	0.03	Pca_chr1	KWZ1.0SPE1
13268809	13270816	31588367	31586441	2008	1927	92.94	51554292	42661824	0	0	Pca_chr1	KWZ1.0SPE1
13270947	13272822	31586441	31584593	1876	1849	96.02	51554292	42661824	0	0	Pca_chr1	KWZ1.0SPE1
13272815	13275725	31584407	31581484	2911	2924	96.19	51554292	42661824	0.01	0.01	Pca_chr1	KWZ1.0SPE1
13276833	13283729	31575146	31568223	6897	6924	96.66	51554292	42661824	0.01	0.02	Pca_chr1	KWZ1.0SPE1
13284212	13291946	31568006	31560229	7735	7778	96.46	51554292	42661824	0.02	0.02	Pca_chr1	KWZ1.0SPE1
13292537	13295836	31559529	31556256	3300	3274	97.28	51554292	42661824	0.01	0.01	Pca_chr1	KWZ1.0SPE1
13296345	13303627	31556260	31548949	7283	7312	98.36	51554292	42661824	0.01	0.02	Pca_chr1	KWZ1.0SPE1
13304919	13308366	31547598	31544127	3448	3472	96.05	51554292	42661824	0.01	0.01	Pca_chr1	KWZ1.0SPE1
13312759	13315339	31540034	31537499	2581	2536	89.53	51554292	42661824	0.01	0.01	Pca_chr1	KWZ1.0SPE1
13324305	13330655	31498790	31492388	6351	6403	97.16	51554292	42661824	0.01	0.02	Pca_chr1	KWZ1.0SPE1
13324305	13325953	10312439	10314055	1649	1617	91.84	51554292	34141902	0	0	Pca_chr1	KWZ1.0SPE8
13330662	13332873	31520131	31517909	2212	2223	95.38	51554292	42661824	0	0.01	Pca_chr1	KWZ1.0SPE1
13332909	13334532	30976155	30974538	1624	1618	99.08	51554292	34989196	0	0	Pca_chr1	KWZ1.0SPE4
13352039	13367567	31458674	31443053	15529	15622	97.2	51554292	42661824	0.03	0.04	Pca_chr1	KWZ1.0SPE1
13374169	13375851	31440909	31439226	1683	1684	96.92	51554292	42661824	0	0	Pca_chr1	KWZ1.0SPE1
13390817	13393585	31438852	31436047	2769	2806	97.33	51554292	42661824	0.01	0.01	Pca_chr1	KWZ1.0SPE1
13393699	13402007	31436037	31427699	8309	8339	97.81	51554292	42661824	0.02	0.02	Pca_chr1	KWZ1.0SPE1
13401999	13406432	15215189	15210757	4434	4433	99.64	51554292	29126079	0.01	0.02	Pca_chr1	KWZ1.0SPE3
13402004	13406424	5074851	5070433	4421	4419	99.64	51554292	25691272	0.01	0.02	Pca_chr1	KWZ1.0SPE5
13402008	13415245	4982969	4969668	13238	13302	99.38	51554292	33947397	0.03	0.04	Pca_chr1	KWZ1.0SPE2
13410909	13415245	2970871	2966543	4337	4329	99.4	51554292	33947397	0.01	0.01	Pca_chr1	KWZ1.0SPE2
13415248	13419466	31427705	31423549	4219	4157	95.84	51554292	42661824	0.01	0.01	Pca_chr1	KWZ1.0SPE1
13423609	13429104	31422306	31416885	5496	5422	94.11	51554292	42661824	0.01	0.01	Pca_chr1	KWZ1.0SPE1
13429712	13446472	31412076	31395316	16761	16761	96.49	51554292	42661824	0.03	0.04	Pca_chr1	KWZ1.0SPE1
13446748	13452466	11610148	11604397	5719	5752	98.94	51554292	34989196	0.01	0.02	Pca_chr1	KWZ1.0SPE4
13452961	13456617	31394916	31391266	3657	3651	97.17	51554292	42661824	0.01	0.01	Pca_chr1	KWZ1.0SPE1
13464179	13466184	31391034	31389036	2006	1999	97.03	51554292	42661824	0	0	Pca_chr1	KWZ1.0SPE1
13466468	13474650	31389011	31380814	8183	8198	98.51	51554292	42661824	0.02	0.02	Pca_chr1	KWZ1.0SPE1
13477452	13479995	31375972	31373440	2544	2533	94.9	51554292	42661824	0	0.01	Pca_chr1	KWZ1.0SPE1
13482429	13485517	31372480	31369401	3089	3080	98.06	51554292	42661824	0.01	0.01	Pca_chr1	KWZ1.0SPE1
13485732	13490562	31369401	31364579	4831	4823	98.55	51554292	42661824	0.01	0.01	Pca_chr1	KWZ1.0SPE1
13491394	13500686	31364582	31355286	9293	9297	98.91	51554292	42661824	0.02	0.02	Pca_chr1	KWZ1.0SPE1
13507386	13508642	31355290	31354038	1257	1253	94.82	51554292	42661824	0	0	Pca_chr1	KWZ1.0SPE1
13508642	13512499	31353920	31350036	3858	3885	97.31	51554292	42661824	0.01	0.01	Pca_chr1	KWZ1.0SPE1
13514323	13518369	31350041	31345984	4047	4058	98.67	51554292	42661824	0.01	0.01	Pca_chr1	KWZ1.0SPE1
13518369	13521177	31345868	31343058	2809	2811	97.87	51554292	42661824	0.01	0.01	Pca_chr1	KWZ1.0SPE1
13521174	13523959	31342279	31339440	2786	2840	94.25	51554292	42661824	0.01	0.01	Pca_chr1	KWZ1.0SPE1
13523957	13556394	31338366	31305850	32438	32517	97.18	51554292	42661824	0.06	0.08	Pca_chr1	KWZ1.0SPE1
13556416	13562227	31303491	31297638	5812	5854	96.34	51554292	42661824	0.01	0.01	Pca_chr1	KWZ1.0SPE1
13562225	13573921	31297564	31285893	11697	11672	97.67	51554292	42661824	0.02	0.03	Pca_chr1	KWZ1.0SPE1
13574164	13585919	31285902	31274145	11756	11758	97.99	51554292	42661824	0.02	0.03	Pca_chr1	KWZ1.0SPE1
13586040	13589326	31274048	31270792	3287	3257	95.47	51554292	42661824	0.01	0.01	Pca_chr1	KWZ1.0SPE1
13589442	13592298	31269939	31267098	2857	2842	97.35	51554292	42661824	0.01	0.01	Pca_chr1	KWZ1.0SPE1
13593465	13595900	31264871	31262424	2436	2448	94.89	51554292	42661824	0	0.01	Pca_chr1	KWZ1.0SPE1
13596037	13618791	31262418	31239562	22755	22857	96.03	51554292	42661824	0.04	0.05	Pca_chr1	KWZ1.0SPE1
13620637	13623647	31238109	31235125	3011	2985	97.48	51554292	42661824	0.01	0.01	Pca_chr1	KWZ1.0SPE1
13624726	13626292	31233973	31232402	1567	1572	97.52	51554292	42661824	0	0	Pca_chr1	KWZ1.0SPE1
13626489	13633641	31231789	31224576	7153	7214	97.9	51554292	42661824	0.01	0.02	Pca_chr1	KWZ1.0SPE1
13634004	13641538	31224242	31216675	7535	7568	97.21	51554292	42661824	0.01	0.02	Pca_chr1	KWZ1.0SPE1
13641640	13655721	31216675	31202602	14082	14074	96.73	51554292	42661824	0.03	0.03	Pca_chr1	KWZ1.0SPE1
13657483	13678033	31202000	31181366	20551	20635	96.31	51554292	42661824	0.04	0.05	Pca_chr1	KWZ1.0SPE1
13681374	13705093	31177326	31153560	23720	23767	97.93	51554292	42661824	0.05	0.06	Pca_chr1	KWZ1.0SPE1
13705095	13710319	31153450	31148147	5225	5304	96.83	51554292	42661824	0.01	0.01	Pca_chr1	KWZ1.0SPE1
13710311	13721943	31146481	31134768	11633	11714	97.7	51554292	42661824	0.02	0.03	Pca_chr1	KWZ1.0SPE1
13722775	13733470	31134784	31124056	10696	10729	96.48	51554292	42661824	0.02	0.03	Pca_chr1	KWZ1.0SPE1
13734290	13739120	31122361	31117558	4831	4804	95.51	51554292	42661824	0.01	0.01	Pca_chr1	KWZ1.0SPE1
13739910	13741703	31116185	31114392	1794	1794	91.3	51554292	42661824	0	0	Pca_chr1	KWZ1.0SPE1
13742164	13744893	31114287	31111592	2730	2696	93.36	51554292	42661824	0.01	0.01	Pca_chr1	KWZ1.0SPE1
13745173	13748749	31111599	31108065	3577	3535	92.14	51554292	42661824	0.01	0.01	Pca_chr1	KWZ1.0SPE1
13748841	13758764	31106278	31096347	9924	9932	97.66	51554292	42661824	0.02	0.02	Pca_chr1	KWZ1.0SPE1
13758760	13761076	31090340	31087942	2317	2399	92.68	51554292	42661824	0	0.01	Pca_chr1	KWZ1.0SPE1
13761704	13781780	31086275	31066181	20077	20095	97.72	51554292	42661824	0.04	0.05	Pca_chr1	KWZ1.0SPE1
13781926	13785374	31066149	31062695	3449	3455	92.97	51554292	42661824	0.01	0.01	Pca_chr1	KWZ1.0SPE1
13784423	13789175	31062399	31057688	4753	4712	96.62	51554292	42661824	0.01	0.01	Pca_chr1	KWZ1.0SPE1
13789727	13795790	31057685	31051595	6064	6091	98.69	51554292	42661824	0.01	0.01	Pca_chr1	KWZ1.0SPE1
13795932	13802163	31051595	31045365	6232	6231	98.19	51554292	42661824	0.01	0.01	Pca_chr1	KWZ1.0SPE1
13802426	13807214	31045348	31040592	4789	4757	97.35	51554292	42661824	0.01	0.01	Pca_chr1	KWZ1.0SPE1
13809303	13823176	31039377	31025459	13874	13919	95.8	51554292	42661824	0.03	0.03	Pca_chr1	KWZ1.0SPE1
13823323	13826223	31018045	31015167	2901	2879	96.71	51554292	42661824	0.01	0.01	Pca_chr1	KWZ1.0SPE1
13829715	13842063	31011654	30999318	12349	12337	97.82	51554292	42661824	0.02	0.03	Pca_chr1	KWZ1.0SPE1
13842646	13854468	30998523	30986651	11823	11873	97.2	51554292	42661824	0.02	0.03	Pca_chr1	KWZ1.0SPE1
13854671	13858787	30986660	30982535	4117	4126	98.62	51554292	42661824	0.01	0.01	Pca_chr1	KWZ1.0SPE1
13859146	13860789	30982538	30980849	1644	1690	95.33	51554292	42661824	0	0	Pca_chr1	KWZ1.0SPE1
13860906	13863932	30980853	30977861	3027	2993	94.54	51554292	42661824	0.01	0.01	Pca_chr1	KWZ1.0SPE1
13892501	13906080	30951829	30938069	13580	13761	96.79	51554292	42661824	0.03	0.03	Pca_chr1	KWZ1.0SPE1
13906080	13907449	15803972	15802603	1370	1370	98.76	51554292	34141902	0	0	Pca_chr1	KWZ1.0SPE8
13906081	13907449	5416650	5418019	1369	1370	98.47	51554292	34141902	0	0	Pca_chr1	KWZ1.0SPE8
13908980	13910322	30931965	30930629	1343	1337	97.32	51554292	42661824	0	0	Pca_chr1	KWZ1.0SPE1
13910180	13911684	30930629	30929135	1505	1495	95.83	51554292	42661824	0	0	Pca_chr1	KWZ1.0SPE1
13914624	13917399	30910639	30907869	2776	2771	97.45	51554292	42661824	0.01	0.01	Pca_chr1	KWZ1.0SPE1
13923259	13926377	30906760	30903688	3119	3073	96.55	51554292	42661824	0.01	0.01	Pca_chr1	KWZ1.0SPE1
13926532	13928843	30894808	30892493	2312	2316	94.17	51554292	42661824	0	0.01	Pca_chr1	KWZ1.0SPE1
13928839	13933796	30891983	30886956	4958	5028	95.54	51554292	42661824	0.01	0.01	Pca_chr1	KWZ1.0SPE1
13941611	13944698	30870757	30867686	3088	3072	96.42	51554292	42661824	0.01	0.01	Pca_chr1	KWZ1.0SPE1
13944690	13947067	30866962	30864581	2378	2382	96.94	51554292	42661824	0	0.01	Pca_chr1	KWZ1.0SPE1
13947309	13951375	30864590	30860512	4067	4079	97.87	51554292	42661824	0.01	0.01	Pca_chr1	KWZ1.0SPE1
13962235	13966230	30860516	30856518	3996	3999	98.03	51554292	42661824	0.01	0.01	Pca_chr1	KWZ1.0SPE1
13988837	14005418	30857437	30840791	16582	16647	95.64	51554292	42661824	0.03	0.04	Pca_chr1	KWZ1.0SPE1
14005409	14009185	30840588	30836825	3777	3764	97.68	51554292	42661824	0.01	0.01	Pca_chr1	KWZ1.0SPE1
14009619	14013056	30836798	30833362	3438	3437	97.07	51554292	42661824	0.01	0.01	Pca_chr1	KWZ1.0SPE1
14014078	14015667	30833368	30831777	1590	1592	94.28	51554292	42661824	0	0	Pca_chr1	KWZ1.0SPE1
14016031	14020794	30831780	30826992	4764	4789	97.89	51554292	42661824	0.01	0.01	Pca_chr1	KWZ1.0SPE1
14020940	14024106	30826938	30823802	3167	3137	97.2	51554292	42661824	0.01	0.01	Pca_chr1	KWZ1.0SPE1
14025277	14041335	30823809	30807710	16059	16100	97.4	51554292	42661824	0.03	0.04	Pca_chr1	KWZ1.0SPE1
14042327	14057561	30806826	30791652	15235	15175	93.69	51554292	42661824	0.03	0.04	Pca_chr1	KWZ1.0SPE1
14057897	14065402	30789425	30781846	7506	7580	96.73	51554292	42661824	0.01	0.02	Pca_chr1	KWZ1.0SPE1
14066177	14069000	30781129	30778245	2824	2885	94.86	51554292	42661824	0.01	0.01	Pca_chr1	KWZ1.0SPE1
14069535	14071699	30778252	30776094	2165	2159	94.83	51554292	42661824	0	0.01	Pca_chr1	KWZ1.0SPE1
14072652	14074565	30773809	30771927	1914	1883	96.5	51554292	42661824	0	0	Pca_chr1	KWZ1.0SPE1
14075746	14081629	30770989	30765147	5884	5843	96.6	51554292	42661824	0.01	0.01	Pca_chr1	KWZ1.0SPE1
14081625	14086292	30764900	30760248	4668	4653	95.7	51554292	42661824	0.01	0.01	Pca_chr1	KWZ1.0SPE1
14087360	14093581	30756457	30750144	6222	6314	96.53	51554292	42661824	0.01	0.01	Pca_chr1	KWZ1.0SPE1
14096988	14115737	30747331	30728600	18750	18732	98.11	51554292	42661824	0.04	0.04	Pca_chr1	KWZ1.0SPE1
14116348	14144392	30728444	30700573	28045	27872	96.06	51554292	42661824	0.05	0.07	Pca_chr1	KWZ1.0SPE1
14144850	14150594	30700582	30694782	5745	5801	94.81	51554292	42661824	0.01	0.01	Pca_chr1	KWZ1.0SPE1
14159436	14163000	30685848	30682263	3565	3586	95.23	51554292	42661824	0.01	0.01	Pca_chr1	KWZ1.0SPE1
14162486	14177804	30679299	30663984	15319	15316	96.27	51554292	42661824	0.03	0.04	Pca_chr1	KWZ1.0SPE1
14177795	14181882	30663742	30659614	4088	4129	97.22	51554292	42661824	0.01	0.01	Pca_chr1	KWZ1.0SPE1
14199313	14201044	30658051	30656332	1732	1720	96.83	51554292	42661824	0	0	Pca_chr1	KWZ1.0SPE1
14201037	14209491	30656088	30647615	8455	8474	97.52	51554292	42661824	0.02	0.02	Pca_chr1	KWZ1.0SPE1
14210427	14214837	30647393	30642935	4411	4459	94.96	51554292	42661824	0.01	0.01	Pca_chr1	KWZ1.0SPE1
14216235	14237757	30642165	30620711	21523	21455	97.2	51554292	42661824	0.04	0.05	Pca_chr1	KWZ1.0SPE1
14227174	14228668	33216653	33215162	1495	1492	95.72	51554292	34141902	0	0	Pca_chr1	KWZ1.0SPE8
14238950	14241250	30618329	30616045	2301	2285	94.4	51554292	42661824	0	0.01	Pca_chr1	KWZ1.0SPE1
14242897	14244737	30616056	30614217	1841	1840	99.02	51554292	42661824	0	0	Pca_chr1	KWZ1.0SPE1
14244917	14252726	30614217	30606359	7810	7859	97.34	51554292	42661824	0.02	0.02	Pca_chr1	KWZ1.0SPE1
14252983	14272719	30606277	30586578	19737	19700	98.9	51554292	42661824	0.04	0.05	Pca_chr1	KWZ1.0SPE1
14272895	14276380	30586584	30583102	3486	3483	97.82	51554292	42661824	0.01	0.01	Pca_chr1	KWZ1.0SPE1
14276564	14279382	30583119	30580320	2819	2800	96.77	51554292	42661824	0.01	0.01	Pca_chr1	KWZ1.0SPE1
14279439	14290463	30580323	30569300	11025	11024	96.23	51554292	42661824	0.02	0.03	Pca_chr1	KWZ1.0SPE1
14290455	14309591	30563522	30544409	19137	19114	97.74	51554292	42661824	0.04	0.04	Pca_chr1	KWZ1.0SPE1
14309661	14311482	30544416	30542610	1822	1807	96.06	51554292	42661824	0	0	Pca_chr1	KWZ1.0SPE1
14315277	14322683	30540473	30533072	7407	7402	96.83	51554292	42661824	0.01	0.02	Pca_chr1	KWZ1.0SPE1
14322683	14328290	30532931	30527317	5608	5615	98.28	51554292	42661824	0.01	0.01	Pca_chr1	KWZ1.0SPE1
14329417	14333334	30525347	30521417	3918	3931	91.53	51554292	42661824	0.01	0.01	Pca_chr1	KWZ1.0SPE1
14333420	14341876	30520016	30511596	8457	8421	97.06	51554292	42661824	0.02	0.02	Pca_chr1	KWZ1.0SPE1
14342057	14345787	30511596	30507849	3731	3748	96.64	51554292	42661824	0.01	0.01	Pca_chr1	KWZ1.0SPE1
14346953	14351627	30507671	30503006	4675	4666	98.4	51554292	42661824	0.01	0.01	Pca_chr1	KWZ1.0SPE1
14352881	14361159	30503013	30494745	8279	8269	98.1	51554292	42661824	0.02	0.02	Pca_chr1	KWZ1.0SPE1
14361161	14370788	30494653	30485154	9628	9500	96.76	51554292	42661824	0.02	0.02	Pca_chr1	KWZ1.0SPE1
14370784	14373825	30484561	30481531	3042	3031	96.04	51554292	42661824	0.01	0.01	Pca_chr1	KWZ1.0SPE1
14374919	14387033	30473007	30461082	12115	11926	96.8	51554292	42661824	0.02	0.03	Pca_chr1	KWZ1.0SPE1
14387027	14392453	30459441	30454010	5427	5432	98.13	51554292	42661824	0.01	0.01	Pca_chr1	KWZ1.0SPE1
14393657	14401105	30453313	30445841	7449	7473	97.35	51554292	42661824	0.01	0.02	Pca_chr1	KWZ1.0SPE1
14402666	14405023	30445236	30442866	2358	2371	93.69	51554292	42661824	0	0.01	Pca_chr1	KWZ1.0SPE1
14405684	14407797	30442871	30440757	2114	2115	95	51554292	42661824	0	0	Pca_chr1	KWZ1.0SPE1
14407796	14417747	30440145	30430107	9952	10039	96.71	51554292	42661824	0.02	0.02	Pca_chr1	KWZ1.0SPE1
14417744	14428415	30429965	30419278	10672	10688	96.74	51554292	42661824	0.02	0.03	Pca_chr1	KWZ1.0SPE1
14428411	14432081	30418498	30414849	3671	3650	95.61	51554292	42661824	0.01	0.01	Pca_chr1	KWZ1.0SPE1
14432084	14449732	30414677	30397074	17649	17604	97.73	51554292	42661824	0.03	0.04	Pca_chr1	KWZ1.0SPE1
14449732	14455212	30396978	30391556	5481	5423	96.56	51554292	42661824	0.01	0.01	Pca_chr1	KWZ1.0SPE1
14455330	14457659	30391556	30389257	2330	2300	97.3	51554292	42661824	0	0.01	Pca_chr1	KWZ1.0SPE1
14457402	14466052	30389667	30380970	8651	8698	97.09	51554292	42661824	0.02	0.02	Pca_chr1	KWZ1.0SPE1
14466049	14473112	30380572	30373479	7064	7094	98.31	51554292	42661824	0.01	0.02	Pca_chr1	KWZ1.0SPE1
14474001	14487369	30372322	30358852	13369	13471	96.2	51554292	42661824	0.03	0.03	Pca_chr1	KWZ1.0SPE1
14488476	14492367	30358163	30354249	3892	3915	95.34	51554292	42661824	0.01	0.01	Pca_chr1	KWZ1.0SPE1
14498504	14501452	30351331	30348384	2949	2948	95.74	51554292	42661824	0.01	0.01	Pca_chr1	KWZ1.0SPE1
14501876	14513799	30348406	30336577	11924	11830	96.5	51554292	42661824	0.02	0.03	Pca_chr1	KWZ1.0SPE1
14515151	14518536	30336581	30333199	3386	3383	97.12	51554292	42661824	0.01	0.01	Pca_chr1	KWZ1.0SPE1
14518940	14520643	30333207	30331459	1704	1749	91.52	51554292	42661824	0	0	Pca_chr1	KWZ1.0SPE1
14520643	14524044	30331271	30327840	3402	3432	97.38	51554292	42661824	0.01	0.01	Pca_chr1	KWZ1.0SPE1
14525786	14527502	30327844	30326134	1717	1711	95.84	51554292	42661824	0	0	Pca_chr1	KWZ1.0SPE1
14530630	14534043	30320382	30317023	3414	3360	95.05	51554292	42661824	0.01	0.01	Pca_chr1	KWZ1.0SPE1
14536458	14536844	30316468	30316082	387	387	98.45	51554292	42661824	0	0	Pca_chr1	KWZ1.0SPE1
14537138	14546047	30315839	30306826	8910	9014	96.2	51554292	42661824	0.02	0.02	Pca_chr1	KWZ1.0SPE1
14546198	14546878	30306648	30305902	681	747	85.7	51554292	42661824	0	0	Pca_chr1	KWZ1.0SPE1
14552354	14557601	30303843	30298587	5248	5257	96.05	51554292	42661824	0.01	0.01	Pca_chr1	KWZ1.0SPE1
14557804	14565131	30298595	30291261	7328	7335	97.15	51554292	42661824	0.01	0.02	Pca_chr1	KWZ1.0SPE1
14565123	14578960	30291018	30277150	13838	13869	97.11	51554292	42661824	0.03	0.03	Pca_chr1	KWZ1.0SPE1
14586033	14588716	30266576	30263919	2684	2658	96.21	51554292	42661824	0.01	0.01	Pca_chr1	KWZ1.0SPE1
14589305	14592381	30263911	30260893	3077	3019	96.36	51554292	42661824	0.01	0.01	Pca_chr1	KWZ1.0SPE1
14592493	14602839	30260885	30250505	10347	10381	96.91	51554292	42661824	0.02	0.02	Pca_chr1	KWZ1.0SPE1
14603089	14605778	30249692	30247006	2690	2687	94.98	51554292	42661824	0.01	0.01	Pca_chr1	KWZ1.0SPE1
14607368	14614373	30246159	30239107	7006	7053	95.16	51554292	42661824	0.01	0.02	Pca_chr1	KWZ1.0SPE1
14615803	14617255	30238266	30236825	1453	1442	95.7	51554292	42661824	0	0	Pca_chr1	KWZ1.0SPE1
14617381	14643738	30236825	30210543	26358	26283	97.69	51554292	42661824	0.05	0.06	Pca_chr1	KWZ1.0SPE1
14646581	14655473	30207913	30199002	8893	8912	97.74	51554292	42661824	0.02	0.02	Pca_chr1	KWZ1.0SPE1
14656584	14678040	30198767	30177405	21457	21363	96.9	51554292	42661824	0.04	0.05	Pca_chr1	KWZ1.0SPE1
14682645	14685258	30176796	30174162	2614	2635	97.34	51554292	42661824	0.01	0.01	Pca_chr1	KWZ1.0SPE1
14687242	14695129	15930605	15938535	7888	7931	98.89	51554292	33947397	0.02	0.02	Pca_chr1	KWZ1.0SPE2
14687242	14691120	21963141	21959259	3879	3883	97.6	51554292	34989196	0.01	0.01	Pca_chr1	KWZ1.0SPE4
14687243	14695127	26255326	26263236	7885	7911	99.17	51554292	42661824	0.02	0.02	Pca_chr1	KWZ1.0SPE1
14691112	14695125	21959016	21955004	4014	4013	99.73	51554292	34989196	0.01	0.01	Pca_chr1	KWZ1.0SPE4
14692531	14695127	13650704	13653299	2597	2596	99.38	51554292	34989196	0.01	0.01	Pca_chr1	KWZ1.0SPE4
14695119	14696832	30173480	30171732	1714	1749	94.9	51554292	42661824	0	0	Pca_chr1	KWZ1.0SPE1
14696835	14698975	30167604	30165457	2141	2148	98.23	51554292	42661824	0	0.01	Pca_chr1	KWZ1.0SPE1
14704059	14720576	30165462	30148887	16518	16576	96.55	51554292	42661824	0.03	0.04	Pca_chr1	KWZ1.0SPE1
14720599	14725139	30148738	30144141	4541	4598	96.75	51554292	42661824	0.01	0.01	Pca_chr1	KWZ1.0SPE1
14734522	14736643	30140722	30138601	2122	2122	98.59	51554292	42661824	0	0	Pca_chr1	KWZ1.0SPE1
14737464	14743135	30136964	30131250	5672	5715	97.4	51554292	42661824	0.01	0.01	Pca_chr1	KWZ1.0SPE1
14743120	14752186	30131105	30122015	9067	9091	97.99	51554292	42661824	0.02	0.02	Pca_chr1	KWZ1.0SPE1
14752227	14776854	30120761	30096138	24628	24624	96.66	51554292	42661824	0.05	0.06	Pca_chr1	KWZ1.0SPE1
14777114	14783892	30096138	30089370	6779	6769	99.04	51554292	42661824	0.01	0.02	Pca_chr1	KWZ1.0SPE1
14784094	14817239	30089371	30056164	33146	33208	96.73	51554292	42661824	0.06	0.08	Pca_chr1	KWZ1.0SPE1
14817386	14839623	30056043	30033758	22238	22286	97.67	51554292	42661824	0.04	0.05	Pca_chr1	KWZ1.0SPE1
14839621	14843602	30033350	30029300	3982	4051	96.06	51554292	42661824	0.01	0.01	Pca_chr1	KWZ1.0SPE1
14843780	14856640	30029308	30016423	12861	12886	98.5	51554292	42661824	0.02	0.03	Pca_chr1	KWZ1.0SPE1
14859179	14860779	30014626	30013022	1601	1605	95.33	51554292	42661824	0	0	Pca_chr1	KWZ1.0SPE1
14860771	14864433	30012697	30009059	3663	3639	97.82	51554292	42661824	0.01	0.01	Pca_chr1	KWZ1.0SPE1
14864428	14866858	30008672	30006243	2431	2430	98.6	51554292	42661824	0	0.01	Pca_chr1	KWZ1.0SPE1
14866856	14868957	30005845	30003783	2102	2063	95.93	51554292	42661824	0	0	Pca_chr1	KWZ1.0SPE1
14869338	14877503	30003779	29995590	8166	8190	97.51	51554292	42661824	0.02	0.02	Pca_chr1	KWZ1.0SPE1
14877740	14887720	29995595	29985616	9981	9980	94.15	51554292	42661824	0.02	0.02	Pca_chr1	KWZ1.0SPE1
14887956	14902722	29985624	29970796	14767	14829	96.75	51554292	42661824	0.03	0.03	Pca_chr1	KWZ1.0SPE1
14902791	14904161	29969699	29968304	1371	1396	95.86	51554292	42661824	0	0	Pca_chr1	KWZ1.0SPE1
14904352	14916816	29968325	29955888	12465	12438	98	51554292	42661824	0.02	0.03	Pca_chr1	KWZ1.0SPE1
14917059	14917089	29955623	29955593	31	31	96.77	51554292	42661824	0	0	Pca_chr1	KWZ1.0SPE1
14917062	14922509	29955469	29950022	5448	5448	98.53	51554292	42661824	0.01	0.01	Pca_chr1	KWZ1.0SPE1
14922480	14937375	29949762	29934864	14896	14899	98.68	51554292	42661824	0.03	0.03	Pca_chr1	KWZ1.0SPE1
14937372	14941334	29934467	29930379	3963	4089	93.52	51554292	42661824	0.01	0.01	Pca_chr1	KWZ1.0SPE1
14941417	14943635	29929866	29927682	2219	2185	91.04	51554292	42661824	0	0.01	Pca_chr1	KWZ1.0SPE1
14943623	14948638	29926091	29921116	5016	4976	94.45	51554292	42661824	0.01	0.01	Pca_chr1	KWZ1.0SPE1
14950083	14952222	29920038	29917909	2140	2130	92.2	51554292	42661824	0	0	Pca_chr1	KWZ1.0SPE1
14952226	14955892	29917692	29913973	3667	3720	93.07	51554292	42661824	0.01	0.01	Pca_chr1	KWZ1.0SPE1
14956144	14970509	29913971	29899565	14366	14407	95.99	51554292	42661824	0.03	0.03	Pca_chr1	KWZ1.0SPE1
14970799	14973572	29897521	29894651	2774	2871	93.91	51554292	42661824	0.01	0.01	Pca_chr1	KWZ1.0SPE1
14980613	14983867	29894203	29890941	3255	3263	98.59	51554292	42661824	0.01	0.01	Pca_chr1	KWZ1.0SPE1
14983865	14985480	29890470	29888833	1616	1638	95.92	51554292	42661824	0	0	Pca_chr1	KWZ1.0SPE1
14985505	14995775	29887802	29877550	10271	10253	98.77	51554292	42661824	0.02	0.02	Pca_chr1	KWZ1.0SPE1
14998129	15001994	29875671	29871638	3866	4034	89.05	51554292	42661824	0.01	0.01	Pca_chr1	KWZ1.0SPE1
15004353	15007335	29869764	29866767	2983	2998	93.77	51554292	42661824	0.01	0.01	Pca_chr1	KWZ1.0SPE1
15009001	15013110	29863241	29859163	4110	4079	94.81	51554292	42661824	0.01	0.01	Pca_chr1	KWZ1.0SPE1
15013501	15021627	29858107	29849978	8127	8130	98.55	51554292	42661824	0.02	0.02	Pca_chr1	KWZ1.0SPE1
15025995	15039697	29849052	29835480	13703	13573	95.64	51554292	42661824	0.03	0.03	Pca_chr1	KWZ1.0SPE1
15041332	15051834	29834604	29824111	10503	10494	97.54	51554292	42661824	0.02	0.02	Pca_chr1	KWZ1.0SPE1
15054448	15058317	29814155	29810437	3870	3719	90.3	51554292	42661824	0.01	0.01	Pca_chr1	KWZ1.0SPE1
15061767	15069822	29808949	29800968	8056	7982	96.45	51554292	42661824	0.02	0.02	Pca_chr1	KWZ1.0SPE1
15070057	15093197	29800789	29777675	23141	23115	97.33	51554292	42661824	0.04	0.05	Pca_chr1	KWZ1.0SPE1
15093862	15096737	29777674	29774879	2876	2796	92.43	51554292	42661824	0.01	0.01	Pca_chr1	KWZ1.0SPE1
15097323	15104535	29774886	29767812	7213	7075	94.99	51554292	42661824	0.01	0.02	Pca_chr1	KWZ1.0SPE1
15105984	15107625	29766475	29764836	1642	1640	98.72	51554292	42661824	0	0	Pca_chr1	KWZ1.0SPE1
15108150	15114558	29764787	29758394	6409	6394	96.03	51554292	42661824	0.01	0.01	Pca_chr1	KWZ1.0SPE1
15114948	15119410	29758400	29753927	4463	4474	96.4	51554292	42661824	0.01	0.01	Pca_chr1	KWZ1.0SPE1
15121152	15122234	29746960	29745879	1083	1082	98.8	51554292	42661824	0	0	Pca_chr1	KWZ1.0SPE1
15122218	15146352	29745779	29721566	24135	24214	97.52	51554292	42661824	0.05	0.06	Pca_chr1	KWZ1.0SPE1
15147312	15149173	29721574	29719673	1862	1902	92.56	51554292	42661824	0	0	Pca_chr1	KWZ1.0SPE1
15151998	15158805	29717528	29710676	6808	6853	95.69	51554292	42661824	0.01	0.02	Pca_chr1	KWZ1.0SPE1
15158837	15160887	29710476	29708427	2051	2050	94.42	51554292	42661824	0	0	Pca_chr1	KWZ1.0SPE1
15161752	15167665	29707162	29701230	5914	5933	96.15	51554292	42661824	0.01	0.01	Pca_chr1	KWZ1.0SPE1
15162440	15166787	16723388	16727790	4348	4403	94.68	51554292	33947397	0.01	0.01	Pca_chr1	KWZ1.0SPE2
15167661	15175241	29701124	29693466	7581	7659	95.04	51554292	42661824	0.01	0.02	Pca_chr1	KWZ1.0SPE1
15175420	15179910	29693466	29688945	4491	4522	92.68	51554292	42661824	0.01	0.01	Pca_chr1	KWZ1.0SPE1
15176445	15176900	16730197	16730647	456	451	97.59	51554292	33947397	0	0	Pca_chr1	KWZ1.0SPE2
15177145	15178420	16730853	16732148	1276	1296	88.05	51554292	33947397	0	0	Pca_chr1	KWZ1.0SPE2
15180392	15191658	29688443	29677162	11267	11282	97.23	51554292	42661824	0.02	0.03	Pca_chr1	KWZ1.0SPE1
15180738	15181977	16777735	16778977	1240	1243	96.41	51554292	33947397	0	0	Pca_chr1	KWZ1.0SPE2
15181969	15186908	16779794	16784784	4940	4991	97.28	51554292	33947397	0.01	0.01	Pca_chr1	KWZ1.0SPE2
15188618	15190527	16784783	16786697	1910	1915	90.96	51554292	33947397	0	0.01	Pca_chr1	KWZ1.0SPE2
15192688	15194324	29674227	29672594	1637	1634	97.13	51554292	42661824	0	0	Pca_chr1	KWZ1.0SPE1
15194331	15202350	29671311	29663272	8020	8040	94.93	51554292	42661824	0.02	0.02	Pca_chr1	KWZ1.0SPE1
15205289	15211934	29662052	29655465	6646	6588	97.7	51554292	42661824	0.01	0.02	Pca_chr1	KWZ1.0SPE1
15214696	15218889	29651589	29647398	4194	4192	98.19	51554292	42661824	0.01	0.01	Pca_chr1	KWZ1.0SPE1
15218889	15221668	29647264	29644470	2780	2795	96.87	51554292	42661824	0.01	0.01	Pca_chr1	KWZ1.0SPE1
15221907	15223516	29644462	29642833	1610	1630	96.2	51554292	42661824	0	0	Pca_chr1	KWZ1.0SPE1
15223507	15231396	29641324	29633452	7890	7873	98.43	51554292	42661824	0.02	0.02	Pca_chr1	KWZ1.0SPE1
15231834	15238544	29633452	29626792	6711	6661	95.8	51554292	42661824	0.01	0.02	Pca_chr1	KWZ1.0SPE1
15240037	15244663	29625714	29621087	4627	4628	97.38	51554292	42661824	0.01	0.01	Pca_chr1	KWZ1.0SPE1
15246279	15251513	29621091	29615866	5235	5226	94.18	51554292	42661824	0.01	0.01	Pca_chr1	KWZ1.0SPE1
15253062	15253231	29608316	29608148	170	169	92.35	51554292	42661824	0	0	Pca_chr1	KWZ1.0SPE1
15253510	15263068	29607867	29598346	9559	9522	97.54	51554292	42661824	0.02	0.02	Pca_chr1	KWZ1.0SPE1
15263065	15268316	29597976	29592713	5252	5264	93.94	51554292	42661824	0.01	0.01	Pca_chr1	KWZ1.0SPE1
15269837	15285405	29591052	29575539	15569	15514	97.7	51554292	42661824	0.03	0.04	Pca_chr1	KWZ1.0SPE1
15285505	15290066	29575555	29570980	4562	4576	98.45	51554292	42661824	0.01	0.01	Pca_chr1	KWZ1.0SPE1
15293112	15295903	29568923	29566157	2792	2767	90.94	51554292	42661824	0.01	0.01	Pca_chr1	KWZ1.0SPE1
15295894	15302893	29565915	29558892	7000	7024	96.81	51554292	42661824	0.01	0.02	Pca_chr1	KWZ1.0SPE1
15307461	15310889	29554498	29551062	3429	3437	96.34	51554292	42661824	0.01	0.01	Pca_chr1	KWZ1.0SPE1
15311038	15312271	29551062	29549846	1234	1217	95.55	51554292	42661824	0	0	Pca_chr1	KWZ1.0SPE1
15312267	15313519	29549388	29548160	1253	1229	96.25	51554292	42661824	0	0	Pca_chr1	KWZ1.0SPE1
15313520	15319099	29547052	29541452	5580	5601	96.87	51554292	42661824	0.01	0.01	Pca_chr1	KWZ1.0SPE1
15334574	15336958	29540055	29537678	2385	2378	98.16	51554292	42661824	0	0.01	Pca_chr1	KWZ1.0SPE1
15345329	15347626	29533667	29531387	2298	2281	97.91	51554292	42661824	0	0.01	Pca_chr1	KWZ1.0SPE1
15347621	15354456	29530052	29523243	6836	6810	98.03	51554292	42661824	0.01	0.02	Pca_chr1	KWZ1.0SPE1
15354666	15356149	29523251	29521770	1484	1482	98.86	51554292	42661824	0	0	Pca_chr1	KWZ1.0SPE1
15357039	15360502	29521760	29518301	3464	3460	97.23	51554292	42661824	0.01	0.01	Pca_chr1	KWZ1.0SPE1
15360628	15371020	29518332	29507855	10393	10478	96.8	51554292	42661824	0.02	0.02	Pca_chr1	KWZ1.0SPE1
15371510	15393684	29506840	29484594	22175	22247	96.59	51554292	42661824	0.04	0.05	Pca_chr1	KWZ1.0SPE1
15393760	15397332	29484371	29480776	3573	3596	97.8	51554292	42661824	0.01	0.01	Pca_chr1	KWZ1.0SPE1
15398709	15403178	29477578	29473119	4470	4460	97.95	51554292	42661824	0.01	0.01	Pca_chr1	KWZ1.0SPE1
15404445	15421264	29472007	29455208	16820	16800	96.51	51554292	42661824	0.03	0.04	Pca_chr1	KWZ1.0SPE1
[truncated: 3,870 more rows]

## Sheet: Chr2
Pca_Start	Pca_End	KWZspe_Start	KWZspe_End	Pca_Length	KWZspe_Length	Percent identity of the alignment	Length of Pca	Length of KWZspe	Percent alignment coverage in the Pca	Percent alignment coverage in the KWZspe	Pca_Chr	KWZspe_Chr
37287	40045	33891096	33888303	2759	2794	93.85	40001481	33947397	0.01	0.01	Pca_chr2	KWZ1.0SPE2
40058	47227	33888157	33881003	7170	7155	97.8	40001481	33947397	0.02	0.02	Pca_chr2	KWZ1.0SPE2
47213	51189	33880771	33876772	3977	4000	98.55	40001481	33947397	0.01	0.01	Pca_chr2	KWZ1.0SPE2
51282	56135	33876772	33871915	4854	4858	96.58	40001481	33947397	0.01	0.01	Pca_chr2	KWZ1.0SPE2
57474	59316	33850337	33848487	1843	1851	97.73	40001481	33947397	0	0.01	Pca_chr2	KWZ1.0SPE2
60343	61666	33848498	33847163	1324	1336	95.93	40001481	33947397	0	0	Pca_chr2	KWZ1.0SPE2
62538	69102	33846030	33839461	6565	6570	98.06	40001481	33947397	0.02	0.02	Pca_chr2	KWZ1.0SPE2
69094	92851	33838556	33814703	23758	23854	97.62	40001481	33947397	0.06	0.07	Pca_chr2	KWZ1.0SPE2
96191	104691	33812887	33804302	8501	8586	97.27	40001481	33947397	0.02	0.03	Pca_chr2	KWZ1.0SPE2
105513	107252	33802147	33800410	1740	1738	97.99	40001481	33947397	0	0.01	Pca_chr2	KWZ1.0SPE2
107262	113732	33800283	33793794	6471	6490	98.02	40001481	33947397	0.02	0.02	Pca_chr2	KWZ1.0SPE2
117018	121226	33792165	33787975	4209	4191	97.23	40001481	33947397	0.01	0.01	Pca_chr2	KWZ1.0SPE2
121424	139978	33787597	33768998	18555	18600	98.28	40001481	33947397	0.05	0.05	Pca_chr2	KWZ1.0SPE2
141331	143022	33769008	33767290	1692	1719	96.76	40001481	33947397	0	0.01	Pca_chr2	KWZ1.0SPE2
143018	152831	33765857	33756130	9814	9728	95.98	40001481	33947397	0.02	0.03	Pca_chr2	KWZ1.0SPE2
152925	159860	33756130	33749220	6936	6911	97.8	40001481	33947397	0.02	0.02	Pca_chr2	KWZ1.0SPE2
159849	175553	33748767	33732998	15705	15770	96.85	40001481	33947397	0.04	0.05	Pca_chr2	KWZ1.0SPE2
175564	177473	33732070	33730172	1910	1899	98.12	40001481	33947397	0	0.01	Pca_chr2	KWZ1.0SPE2
177094	178873	33730363	33728569	1780	1795	97.55	40001481	33947397	0	0.01	Pca_chr2	KWZ1.0SPE2
179079	187239	33728571	33720427	8161	8145	98.29	40001481	33947397	0.02	0.02	Pca_chr2	KWZ1.0SPE2
187299	209891	33720432	33697912	22593	22521	95.7	40001481	33947397	0.06	0.07	Pca_chr2	KWZ1.0SPE2
210049	210297	33697516	33697270	249	247	82.8	40001481	33947397	0	0	Pca_chr2	KWZ1.0SPE2
210078	210518	33697727	33697255	441	473	82.81	40001481	33947397	0	0	Pca_chr2	KWZ1.0SPE2
210652	215068	33696881	33692434	4417	4448	91.88	40001481	33947397	0.01	0.01	Pca_chr2	KWZ1.0SPE2
215546	218233	33691033	33688339	2688	2695	97.81	40001481	33947397	0.01	0.01	Pca_chr2	KWZ1.0SPE2
218216	223638	33688119	33682707	5423	5413	97.89	40001481	33947397	0.01	0.02	Pca_chr2	KWZ1.0SPE2
223640	247332	33682468	33658724	23693	23745	98.07	40001481	33947397	0.06	0.07	Pca_chr2	KWZ1.0SPE2
256570	261318	33658733	33653949	4749	4785	96.11	40001481	33947397	0.01	0.01	Pca_chr2	KWZ1.0SPE2
263279	295380	33652943	33621076	32102	31868	97.57	40001481	33947397	0.08	0.09	Pca_chr2	KWZ1.0SPE2
295377	303686	33620988	33612656	8310	8333	96.63	40001481	33947397	0.02	0.02	Pca_chr2	KWZ1.0SPE2
317183	318910	33607457	33605732	1728	1726	98.26	40001481	33947397	0	0.01	Pca_chr2	KWZ1.0SPE2
323246	325859	33604900	33602253	2614	2648	96.31	40001481	33947397	0.01	0.01	Pca_chr2	KWZ1.0SPE2
326262	327671	33602258	33600846	1410	1413	98.02	40001481	33947397	0	0	Pca_chr2	KWZ1.0SPE2
333670	338403	33596742	33591878	4734	4865	95.48	40001481	33947397	0.01	0.01	Pca_chr2	KWZ1.0SPE2
339758	342752	33581983	33578989	2995	2995	97.05	40001481	33947397	0.01	0.01	Pca_chr2	KWZ1.0SPE2
342741	368265	33559480	33533943	25525	25538	98.39	40001481	33947397	0.06	0.08	Pca_chr2	KWZ1.0SPE2
368209	372417	33533942	33529702	4209	4241	98.47	40001481	33947397	0.01	0.01	Pca_chr2	KWZ1.0SPE2
372408	375434	33519317	33516278	3027	3040	97.09	40001481	33947397	0.01	0.01	Pca_chr2	KWZ1.0SPE2
375433	382592	33516210	33509054	7160	7157	98.73	40001481	33947397	0.02	0.02	Pca_chr2	KWZ1.0SPE2
384064	396363	33508847	33496467	12300	12381	96.96	40001481	33947397	0.03	0.04	Pca_chr2	KWZ1.0SPE2
396542	396875	33496294	33495936	334	359	91.09	40001481	33947397	0	0	Pca_chr2	KWZ1.0SPE2
397066	398112	33495791	33494741	1047	1051	98.29	40001481	33947397	0	0	Pca_chr2	KWZ1.0SPE2
398109	401198	33494936	33491826	3090	3111	98.04	40001481	33947397	0.01	0.01	Pca_chr2	KWZ1.0SPE2
401415	422021	33491828	33471378	20607	20451	97.43	40001481	33947397	0.05	0.06	Pca_chr2	KWZ1.0SPE2
422274	424870	33471379	33468773	2597	2607	96.87	40001481	33947397	0.01	0.01	Pca_chr2	KWZ1.0SPE2
425330	426794	33468776	33467310	1465	1467	95.33	40001481	33947397	0	0	Pca_chr2	KWZ1.0SPE2
426796	430885	33467200	33463159	4090	4042	96.71	40001481	33947397	0.01	0.01	Pca_chr2	KWZ1.0SPE2
434507	435888	33459996	33458578	1382	1419	96.48	40001481	33947397	0	0	Pca_chr2	KWZ1.0SPE2
435888	441464	2633665	2628119	5577	5547	97.28	40001481	33947397	0.01	0.02	Pca_chr2	KWZ1.0SPE2
435889	441464	18915451	18921036	5576	5586	97.59	40001481	42661824	0.01	0.01	Pca_chr2	KWZ1.0SPE1
443464	472035	33458514	33429957	28572	28558	97.68	40001481	33947397	0.07	0.08	Pca_chr2	KWZ1.0SPE2
472571	499064	33430357	33403972	26494	26386	97.08	40001481	33947397	0.07	0.08	Pca_chr2	KWZ1.0SPE2
499155	519615	33403975	33383615	20461	20361	97.04	40001481	33947397	0.05	0.06	Pca_chr2	KWZ1.0SPE2
521125	524209	33383621	33380538	3085	3084	98.26	40001481	33947397	0.01	0.01	Pca_chr2	KWZ1.0SPE2
525123	536380	33380548	33369351	11258	11198	96.23	40001481	33947397	0.03	0.03	Pca_chr2	KWZ1.0SPE2
537192	567245	33368866	33338992	30054	29875	95.81	40001481	33947397	0.08	0.09	Pca_chr2	KWZ1.0SPE2
567473	585080	33339006	33321313	17608	17694	96.85	40001481	33947397	0.04	0.05	Pca_chr2	KWZ1.0SPE2
585077	593637	33320970	33312301	8561	8670	93.93	40001481	33947397	0.02	0.03	Pca_chr2	KWZ1.0SPE2
594970	595697	33310844	33310132	728	713	86.38	40001481	33947397	0	0	Pca_chr2	KWZ1.0SPE2
595797	599943	33310028	33305808	4147	4221	96.22	40001481	33947397	0.01	0.01	Pca_chr2	KWZ1.0SPE2
599937	602430	22547191	22544636	2494	2556	95.31	40001481	33947397	0.01	0.01	Pca_chr2	KWZ1.0SPE2
599938	602429	19136961	19139500	2492	2540	95.83	40001481	25691272	0.01	0.01	Pca_chr2	KWZ1.0SPE5
599945	602426	23004843	23002353	2482	2491	99.4	40001481	34989196	0.01	0.01	Pca_chr2	KWZ1.0SPE4
600415	602423	31419638	31421654	2009	2017	96.21	40001481	34141902	0.01	0.01	Pca_chr2	KWZ1.0SPE8
603581	606732	33305141	33301975	3152	3167	91.76	40001481	33947397	0.01	0.01	Pca_chr2	KWZ1.0SPE2
606730	607993	33300553	33299238	1264	1316	92.24	40001481	33947397	0	0	Pca_chr2	KWZ1.0SPE2
620426	649957	33294393	33264853	29532	29541	97.13	40001481	33947397	0.07	0.09	Pca_chr2	KWZ1.0SPE2
[truncated: 3,668 more rows]

## Sheet: Chr3
Pca_Start	Pca_End	KWZspe_Start	KWZspe_End	Pca_Length	KWZspe_Length	Percent identity of the alignment	Length of Pca	Length of KWZspe	Percent alignment coverage in the Pca	Percent alignment coverage in the KWZspe	Pca_Chr	KWZspe_Chr
[truncated: 4,182 more rows]

[truncated: 6 more sheets: Chr4, Chr5, Chr6, Chr7, Chr8, Scaffolds]
