# Supplementary material for: Chromosome-Level Assembly of Flowering Cherry (Prunus campanulata) Provides Insight into Anthocyanin Accumulation
Source: Genes (Basel). 2023 Feb 2;14(2):389. doi: 10.3390/genes14020389 (PMC9957189; doi:10.3390/genes14020389)
Supplement: Supplementary file 1 [file genes-14-00389-s001.zip › Table/Table S14.xlsx]

## Sheet: Sheet1
Gene ID	P. campanulata ID
PcMYB4	evm.model.group0.1182
PcMYB5	evm.model.group0.1272
PcMYB6	evm.model.group0.1369
PcMYB7	evm.model.group0.1478
PcMYB8	evm.model.group0.1488
PcMYB9	evm.model.group0.1594
PcMYB11	evm.model.group0.1595
PcMYB12	evm.model.group0.1598
PcMYB13	evm.model.group0.1720
PcMYB14	evm.model.group0.1721
PcMYB15	evm.model.group0.1835
PcMYB16	evm.model.group0.2132
PcMYB17	evm.model.group0.2299
PcMYB18	evm.model.group0.2390
PcMYB19	evm.model.group0.2479
PcMYB20	evm.model.group0.2541
PcMYB21	evm.model.group0.2775
PcMYB22	evm.model.group0.2791
PcMYB23	evm.model.group0.2795
PcMYB24	evm.model.group0.2841
PcMYB25	evm.model.group0.2915
PcMYB26	evm.model.group0.3010
PcMYB27	evm.model.group0.3160
PcMYB1	evm.model.group0.365
PcMYB28	evm.model.group0.4190
PcMYB29	evm.model.group0.4313
PcMYB30	evm.model.group0.4506
PcMYB31	evm.model.group0.4810
PcMYB32	evm.model.group0.4812
PcMYB33	evm.model.group0.4928
PcMYB34	evm.model.group0.5207
PcMYB2	evm.model.group0.639
PcMYB3	evm.model.group0.844
PcMYB44	evm.model.group1.1212
PcMYB47	evm.model.group1.1313
PcMYB46	evm.model.group1.1396
PcMYB45	evm.model.group1.1460
PcMYB48	evm.model.group1.1564
PcMYB49	evm.model.group1.1597
PcMYB50	evm.model.group1.1923
PcMYB51	evm.model.group1.2378
PcMYB35	evm.model.group1.245
PcMYB52	evm.model.group1.2539
PcMYB53	evm.model.group1.2544
PcMYB54	evm.model.group1.2891
PcMYB36	evm.model.group1.306
PcMYB37	evm.model.group1.377
PcMYB38	evm.model.group1.516
PcMYB39	evm.model.group1.563
PcMYB40	evm.model.group1.584
PcMYB41	evm.model.group1.767
PcMYB42	evm.model.group1.828
PcMYB43	evm.model.group1.843
PcMYB168	evm.model.group16.2
PcMYB119	evm.model.group2.1173
PcMYB120	evm.model.group2.1175
PcMYB121	evm.model.group2.1221
PcMYB122	evm.model.group2.1329
PcMYB123	evm.model.group2.1450
PcMYB124	evm.model.group2.1586
PcMYB125	evm.model.group2.1662
PcMYB126	evm.model.group2.1714
PcMYB127	evm.model.group2.199
PcMYB130	evm.model.group2.2331
PcMYB131	evm.model.group2.2549.1
PcMYB132	evm.model.group2.2653
PcMYB136	evm.model.group2.2719
PcMYB10d	evm.model.group2.323
PcMYB134	evm.model.group2.3249
PcMYB133	evm.model.group2.3262
PcMYB117	evm.model.group2.364
PcMYB129	evm.model.group2.44
PcMYB128	evm.model.group2.47
PcMYB118	evm.model.group2.834
PcMYB165	evm.model.group272.3
PcMYB59	evm.model.group3.1014
PcMYB58	evm.model.group3.1048
PcMYB57	evm.model.group3.1110
PcMYB66	evm.model.group3.116
PcMYB56	evm.model.group3.1216
PcMYB55	evm.model.group3.1338
PcMYB77	evm.model.group3.1538
PcMYB10c	evm.model.group3.156
PcMYB76	evm.model.group3.1564_evm.model.group3.1565
PcMYB10a	evm.model.group3.158
PcMYB75	evm.model.group3.1625_evm.model.group3.1626
PcMYB74	evm.model.group3.1647
PcMYB73	evm.model.group3.1649
PcMYB72	evm.model.group3.1737
PcMYB71	evm.model.group3.1873
PcMYB70	evm.model.group3.1875
PcMYB69	evm.model.group3.1926
PcMYB68	evm.model.group3.2052
PcMYB167	evm.model.group3.2730
PcMYB67	evm.model.group3.2942
PcMYB65	evm.model.group3.465.1
PcMYB64	evm.model.group3.613
PcMYB63	evm.model.group3.649
PcMYB62	evm.model.group3.713
PcMYB61	evm.model.group3.719_evm.model.group3.720
PcMYB60	evm.model.group3.897
PcMYB146	evm.model.group4.1290
PcMYB145	evm.model.group4.1313
PcMYB144	evm.model.group4.1554
PcMYB143	evm.model.group4.1965
PcMYB142	evm.model.group4.1966
PcMYB141	evm.model.group4.1967
PcMYB152	evm.model.group4.202
PcMYB140	evm.model.group4.2068
PcMYB139	evm.model.group4.2104
PcMYB151	evm.model.group4.217
PcMYB138	evm.model.group4.2405
PcMYB137	evm.model.group4.2524
PcMYB150	evm.model.group4.257
PcMYB149	evm.model.group4.314
PcMYB148	evm.model.group4.326
PcMYB153	evm.model.group4.40
PcMYB147	evm.model.group4.812
PcMYB166	evm.model.group448.6
PcMYB93	evm.model.group5.1195
PcMYB92	evm.model.group5.1196
PcMYB91	evm.model.group5.1255
PcMYB90	evm.model.group5.1430
PcMYB89	evm.model.group5.1480
PcMYB88	evm.model.group5.1492
PcMYB87	evm.model.group5.2196
PcMYB86	evm.model.group5.2257
PcMYB85	evm.model.group5.2267
PcMYB84	evm.model.group5.2312
PcMYB79	evm.model.group5.628
PcMYB80	evm.model.group5.629
PcMYB81	evm.model.group5.632
PcMYB82	evm.model.group5.724
PcMYB83	evm.model.group5.807
PcMYB78	evm.model.group5.86
PcMYB157	evm.model.group6.1001
PcMYB160	evm.model.group6.1388
PcMYB159	evm.model.group6.1514
PcMYB158	evm.model.group6.1517
PcMYB161	evm.model.group6.1529
PcMYB162	evm.model.group6.1587_evm.model.group6.1588
PcMYB163	evm.model.group6.1616
PcMYB164	evm.model.group6.2352
PcMYB154	evm.model.group6.28
PcMYB155	evm.model.group6.467
PcMYB156	evm.model.group6.775
PcMYB101	evm.model.group7.1047
PcMYB102	evm.model.group7.1189
PcMYB103	evm.model.group7.1190
PcMYB104	evm.model.group7.1572
PcMYB105	evm.model.group7.1747
PcMYB106	evm.model.group7.1907
PcMYB107	evm.model.group7.1919.2
PcMYB108	evm.model.group7.2005
PcMYB109	evm.model.group7.2032
PcMYB110	evm.model.group7.2229
PcMYB111	evm.model.group7.2266_evm.model.group7.2267
PcMYB112	evm.model.group7.2339
PcMYB113	evm.model.group7.2346
PcMYB114	evm.model.group7.2347
PcMYB115	evm.model.group7.2430
PcMYB116	evm.model.group7.2440
PcMYB95	evm.model.group7.268
PcMYB96	evm.model.group7.380
PcMYB98	evm.model.group7.477
PcMYB99	evm.model.group7.482
PcMYB94	evm.model.group7.51
PcMYB97	evm.model.group7.687
PcMYB100	evm.model.group7.905
PcMYB135	Novel01421
PcMYB10b	Novel01925
