# Supplementary material for: Chromosome-Level Assembly of Flowering Cherry (Prunus campanulata) Provides Insight into Anthocyanin Accumulation
Source: Genes (Basel). 2023 Feb 2;14(2):389. doi: 10.3390/genes14020389 (PMC9957189; doi:10.3390/genes14020389)
Supplement: Supplementary file 1 [file genes-14-00389-s001.zip › Table/Table S15.xlsx]

## Sheet: Sheet1
P. campanulata ID	Gene ID	bud	leaf	root	stem	F1	F2	F3
Novel01421	PcMYB135	0.492958	1.95002	1.41357	1.43969	0	0.0160667	0
Novel01925	PcMYB10b	6.44175	3.92578	3.4583	5.55334	0.251238	0.477588	0.133475
evm.model.group0.1182	PcMYB4	19.6864	5.22967	19.4265	16.0201	13.3056	4.94047	2.7293
evm.model.group0.1272	PcMYB5	50.5946	0.49591	2.82058	2.97014	144.334	29.192	14.0385
evm.model.group0.1369	PcMYB6	114.921	53.0073	112.317	125.197	133.34	228.216	204.39
evm.model.group0.1478	PcMYB7	0.356025	0.0414219	7.93169	25.7938	0	0.00856921	0.0459945
evm.model.group0.1488	PcMYB8	3.30422	1.23215	2.9434	0	0.0204419	2.60551	5.02859
evm.model.group0.1594	PcMYB9	7.89339	18.9138	61.2498	81.561	41.6428	128.618	479.298
evm.model.group0.1595	PcMYB11	2.82889	0.999138	25.0711	7.19544	2.85099	19.865	82.644
evm.model.group0.1598	PcMYB12	39.3112	36.6406	5.76866	10.8326	40.5389	5.15566	0.143196
evm.model.group0.1720	PcMYB13	13.4163	5.52727	16.6182	10.1754	7.55259	1.57909	1.20832
evm.model.group0.1835	PcMYB15	0.325629	4.64097	0	0.250265	0.397522	1.12695	0
evm.model.group0.2132	PcMYB16	72.425	11.2303	19.2996	22.8458	21.5668	22.5597	12.6553
evm.model.group0.2299	PcMYB17	35.2465	25.4667	40.2646	31.3986	32.5574	20.1373	11.7892
evm.model.group0.2390	PcMYB18	10.3953	9.96614	22.8979	31.0055	19.4402	41.4292	65.5461
evm.model.group0.2479	PcMYB19	9.68249	0.0450605	16.5307	28.8534	0.0819976	19.3274	6.92569
evm.model.group0.2541	PcMYB20	44.0997	33.4689	34.2921	17.8526	20.8433	219.916	84.0342
evm.model.group0.2791	PcMYB22	1.85199	0.0743003	0	0.490815	6.31881	0.015371	0
evm.model.group0.2795	PcMYB23	16.2532	102.434	22.1296	22.1891	3.56012	1.94158	0.221712
evm.model.group0.2841	PcMYB24	16.4351	9.75948	79.119	38.6622	4.77579	47.9345	24.7996
evm.model.group0.2915	PcMYB25	84.8782	140.197	30.5727	34.6413	51.6836	27.654	11.5853
evm.model.group0.3010	PcMYB26	76.8161	180.036	9.65939	61.7301	18.6434	0.255493	0.0721519
evm.model.group0.3160	PcMYB27	2.30295	3.09967	14.2932	7.03352	0.884497	0.0922879	0.013814
evm.model.group0.365	PcMYB1	89.8397	3.99895	29.8035	19.0077	4.19649	460.751	112.498
evm.model.group0.4190	PcMYB28	35.0462	36.249	46.49	46.4345	30.9493	53.947	13.7874
evm.model.group0.4313	PcMYB29	12.3251	0.0407377	2.31703	7.17617	0.0695762	19.151	20.9797
evm.model.group0.4506	PcMYB30	0	0	3.28239	0	0	0	0
evm.model.group0.4812	PcMYB32	0	0	1.94897	0	0	0	0
evm.model.group0.4928	PcMYB33	0.543518	4.63729	1.19888	2.48778	0.211921	4.68138	17.0229
evm.model.group0.5207	PcMYB34	64.5278	43.8161	11.2703	27.2969	46.946	37.9772	13.2582
evm.model.group0.639	PcMYB2	0.0316376	0.0368089	4.71054	16.729	0	0	0
evm.model.group0.844	PcMYB3	16.7443	14.2491	13.5708	17.9823	19.3827	8.54066	4.1391
evm.model.group1.1212	PcMYB44	1.15996	2.76832	2.78823	3.56597	1.48999	55.86	5.24398
evm.model.group1.1313	PcMYB47	11.0034	65.1972	14.3165	30.0031	14.37	17.3695	17.6921
evm.model.group1.1396	PcMYB46	95.3499	21.6574	16.6751	34.9021	34.4392	16.4048	3.18473
evm.model.group1.1460	PcMYB45	12.6206	19.4985	263.741	314.966	33.26	5.14443	83.3808
evm.model.group1.1564	PcMYB48	22.0947	0	0.1369	1.74899	8.65099	2.16168	0.817847
evm.model.group1.1923	PcMYB50	0	0	0	0.17929	0.211218	2.43731	7.24116
evm.model.group1.2378	PcMYB51	19.3898	5.22304	24.2818	16.6884	33.003	48.5546	45.7622
evm.model.group1.245	PcMYB35	1.60211	1.86399	1.13086	2.10145	3.06866	2.28269	0.519309
evm.model.group1.2891	PcMYB54	0.963217	1.12066	3.83361	0.858304	0.134591	0.0358862	0
evm.model.group1.306	PcMYB36	39.3138	61.1899	30.0444	34.5851	36.1756	23.7302	12.0988
evm.model.group1.516	PcMYB38	0.796698	2.12647	7.54625	3.02552	0.594787	0.0112799	0
evm.model.group1.563	PcMYB39	0.120861	0	0	0	0	0	0.160249
evm.model.group1.584	PcMYB40	0	0	0	0	0	0.270052	4.19949
evm.model.group1.767	PcMYB41	0.999778	0	0.206746	0.0640322	0.0702222	0.18899	0.321501
evm.model.group1.828	PcMYB42	8.06234	17.1503	14.9636	21.6102	3.87905	0.57451	0.168932
evm.model.group1.843	PcMYB43	6.76104	3.85362	13.633	10.1126	3.05321	1.8546	2.10134
evm.model.group2.1173	PcMYB119	4.44942	4.76383	3.1611	3.049	16.6984	15.6714	4.15657
evm.model.group2.1175	PcMYB120	5.29039	5.26675	4.09033	4.19172	16.671	5.58597	4.03141
evm.model.group2.1221	PcMYB121	8.39681	5.12753	7.16303	6.98824	9.35829	3.42799	2.42379
evm.model.group2.1329	PcMYB122	4.76141	4.6833	4.82006	5.06779	3.8763	6.15707	2.5044
evm.model.group2.1450	PcMYB123	4.95183	116.016	6.79541	30.0588	31.7907	21.1692	7.49118
evm.model.group2.1586	PcMYB124	47.0895	44.7539	43.527	67.9254	58.2241	57.6126	33.0922
evm.model.group2.1662	PcMYB125	12.9223	14.6049	14.8072	16.372	13.4814	11.9699	7.4622
evm.model.group2.1714	PcMYB126	0.0404646	0.188315	11.6033	16.379	0	0.397647	0.385888
evm.model.group2.199	PcMYB127	0.964071	0.373884	15.6537	45.7739	0	1.75661	0.373908
evm.model.group2.2331	PcMYB130	0.428136	0.226416	5.32285	19.8625	0.0187957	0.0347525	0.0383808
evm.model.group2.2719	PcMYB136	16.4658	43.0641	35.8697	44.0656	43.7885	27.1138	26.662
evm.model.group2.323	PcMYB10d	0.20876	0	0	0	462.466	78.8304	0.0544282
evm.model.group2.3262	PcMYB133	24.5719	9.57766	10.4506	15.6483	23.5138	2.59894	0.28228
evm.model.group2.364	PcMYB117	39.9803	17.9817	40.4218	22.4582	12.0048	64.7628	51.2906
evm.model.group2.834	PcMYB118	3.92117	1.95069	13.7494	9.4774	0.00578035	0.695202	1.34302
evm.model.group3.1014	PcMYB59	53.6616	7.78687	0.0979852	74.4724	180.119	11.8858	3.90307
evm.model.group3.1048	PcMYB58	7.60176	0.807892	0.322459	9.84967	127.118	57.4169	4.8334
evm.model.group3.116	PcMYB66	40.5804	108.315	58.2076	80.5097	132.965	71.4166	100.909
evm.model.group3.1216	PcMYB56	0	0	0	0	92.1019	823.894	2.67708
evm.model.group3.1338	PcMYB55	0.353287	0	2.72746	0	0	0.511658	5.11981
evm.model.group3.1538	PcMYB77	1.21307	17.8898	4.84532	6.11464	0.551938	0.808277	0.452933
evm.model.group3.156	PcMYB10c	0	0	0	0	0	1.49924	0.135455
evm.model.group3.1564_evm.model.group3.1565	PcMYB76	10.4107	0	20.8548	2.22074	0.0501232	84.2386	85.6327
evm.model.group3.158	PcMYB10a	0.149357	0.69508	0.164725	0.765263	206.463	1.08368	0.12439
evm.model.group3.1625_evm.model.group3.1626	PcMYB75	4.48946	175.252	46.467	52.2298	8.23865	4.90543	0.831538
evm.model.group3.1647	PcMYB74	0.0987684	0	0.217862	0	0	0.0643475	0.175176
evm.model.group3.1649	PcMYB73	0.267352	7.02089	1.85341	1.91777	1.25077	6.40076	11.1576
evm.model.group3.1737	PcMYB72	15.6994	9.57985	20.4932	10.4065	26.4303	8.56797	5.78579
evm.model.group3.1873	PcMYB71	1.41609	1.73661	27.9857	7.88317	2.62655	11.0893	4.97809
evm.model.group3.1875	PcMYB70	1.02695	2.87638	61.0771	0.896451	0.210147	63.5806	352.409
evm.model.group3.1926	PcMYB69	0.670471	0	1.7254	0.0458041	0.405055	0	0.027348
evm.model.group3.2052	PcMYB68	54.1899	14.817	42.7886	33.4017	45.1882	267.545	79.5753
evm.model.group3.2730	PcMYB167	21.2334	29.191	3.90716	6.50237	3.73578	2.75912	0.0988428
evm.model.group3.2942	PcMYB67	21.023	28.8625	2.74211	8.66255	0.0118099	0.00664919	0
evm.model.group3.613	PcMYB64	0.0766519	0.089181	0	0	0.00546145	0.485448	5.54069
evm.model.group3.649	PcMYB63	145.057	117.45	232.401	157.034	83.0814	44.9236	34.2818
evm.model.group3.713	PcMYB62	0	0.715638	11.2612	1.13457	0.161645	0.0549214	0
evm.model.group4.1313	PcMYB145	1.0366	3.91963	29.6772	23.9007	0.103054	11.8351	52.9847
evm.model.group4.1554	PcMYB144	2.7976	6.18427	0	1.81566	0.0449999	0.374496	0
evm.model.group4.1965	PcMYB143	2.23033	144.016	22.7857	30.8545	1.96461	1.16203	4.8475
evm.model.group4.1966	PcMYB142	2.105	3.28398	1.79396	8.23615	22.1382	0	0
evm.model.group4.1967	PcMYB141	1.36643	1.65602	0.125586	13.244	1.11327	0	0
evm.model.group4.202	PcMYB152	2.58239	0.608504	5.91251	6.06301	0.0998666	0.0595278	0.0624293
evm.model.group4.2068	PcMYB140	24.4503	61.7119	5.27024	26.9732	0.0502753	0.377764	0.773968
evm.model.group4.2104	PcMYB139	0.480495	0	2.70267	1.72334	0.0205411	1.36655	2.27065
evm.model.group4.217	PcMYB151	0.951861	2.49175	0	0.292624	0.0715874	0.975815	0.282657
evm.model.group4.2405	PcMYB138	4.05028	11.893	2.33987	6.96691	0.567316	0.00990408	0.00983379
evm.model.group4.2524	PcMYB137	5.6546	5.66514	9.85268	4.60745	6.36622	1.71731	0.552053
evm.model.group4.257	PcMYB150	34.6396	35.3734	39.8129	32.9406	26.5669	38.5248	35.6418
evm.model.group4.314	PcMYB149	6.14234	3.00211	4.0213	5.51831	14.3819	12.0248	2.72915
evm.model.group4.326	PcMYB148	6.56973	3.42981	4.61372	5.66778	1.19364	0.424243	0.18375
evm.model.group4.40	PcMYB153	1.03116	7.00881	7.0929	20.1602	0.099771	1.01262	0.10763
evm.model.group4.812	PcMYB147	0.611716	4.54135	5.62215	4.17902	0.0351622	0.321301	0.2068
evm.model.group5.1195	PcMYB93	45.9074	21.8373	36.0833	26.5027	34.8391	53.9084	24.6533
evm.model.group5.1196	PcMYB92	54.5229	31.0526	41.4303	40.8368	38.9147	33.7416	23.9859
evm.model.group5.1255	PcMYB91	10.6143	7.4319	9.90545	11.4922	9.62001	4.28038	1.25495
evm.model.group5.1430	PcMYB90	11.3677	12.5334	2.16615	8.11163	4.96348	3.58988	1.3183
evm.model.group5.1480	PcMYB89	0.301163	0.262791	8.38679	0.231461	0.0160934	2.19064	8.46057
evm.model.group5.1492	PcMYB88	1.27907	0.437687	6.84592	27.4094	0	0.81012	21.1133
evm.model.group5.2196	PcMYB87	0.129779	0	1.47903	1.86186	0.0104376	0	0
evm.model.group5.2257	PcMYB86	0	0	5.7631	15.7438	0	0	0
evm.model.group5.2267	PcMYB85	9.66819	14.9031	12.2377	18.0173	0.856812	2.10099	0.176146
evm.model.group5.2312	PcMYB84	0.0842059	0.0489848	2.22888	6.60114	0	1.29885	1.96564
evm.model.group5.628	PcMYB79	0.0371881	0	0	0	0.140558	6.11852	23.3303
evm.model.group5.629	PcMYB80	0	0	0.031155	0	0.0188919	0.260951	11.2218
evm.model.group5.807	PcMYB83	1.29955	0	1.17267	8.1113	0	11.9161	46.6531
evm.model.group5.86	PcMYB78	0.072279	0.336373	3.46765	0.185169	0.0493464	0	0.028267
evm.model.group6.1001	PcMYB157	7.53582	34.0235	24.0239	60.8178	41.607	110.391	12.2983
evm.model.group6.1388	PcMYB160	28.2434	0.513883	3.00399	1.96134	39.2019	191.676	21.9789
evm.model.group6.1514	PcMYB159	25.3589	7.41432	12.6996	9.77303	14.8357	31.9745	12.623
evm.model.group6.1517	PcMYB158	8.93295	3.75814	5.23343	6.12219	3.36947	3.95434	1.69071
evm.model.group6.1529	PcMYB161	3.09833	13.7636	0	1.73182	0.0200687	0.767415	0
evm.model.group6.1587_evm.model.group6.1588	PcMYB162	17.6651	6.35228	9.291	16.9398	11.8307	6.96552	2.72712
evm.model.group6.1616	PcMYB163	2.15944	14.3098	0	3.175	0	0.0225982	0
evm.model.group6.2352	PcMYB164	0.108704	0.168629	8.83179	6.72073	0	0.0585554	0.00800779
evm.model.group6.28	PcMYB154	4.26005	17.7993	0	15.2379	63.9073	0.428751	0.0177635
evm.model.group6.467	PcMYB155	1.28289	0	27.7317	0.157755	0.0509745	49.5804	263.113
evm.model.group6.775	PcMYB156	39.1607	14.9241	25.1205	21.0865	23.7019	24.1252	20.316
evm.model.group7.1047	PcMYB101	0.671717	0.372148	0.211666	1.50779	0.43572	0.143639	0.0135925
evm.model.group7.1189	PcMYB102	0.0389765	0.136042	5.5883	2.35651	0.0166624	0	0.010162
evm.model.group7.1572	PcMYB104	15.8279	7.69453	8.63262	10.483	13.8113	6.44308	3.71947
evm.model.group7.1747	PcMYB105	3.66924	3.92402	10.1783	10.5205	3.34425	8.67639	4.46099
evm.model.group7.1907	PcMYB106	133.356	47.1179	59.2227	73.2981	55.2995	24.4076	30.3964
evm.model.group7.2005	PcMYB108	30.343	61.9197	1.51769	136.925	148.032	226.784	16.7408
evm.model.group7.2032	PcMYB109	0	0	0	2.01862	0	0	0
evm.model.group7.2229	PcMYB110	10.6711	30.4064	0.775209	9.26541	7.33506	1.52006	0.16349
evm.model.group7.2266_evm.model.group7.2267	PcMYB111	30.8199	1.54313	20.0174	36.5183	0.0962659	40.9437	32.7119
evm.model.group7.2339	PcMYB112	4.65968	3.89463	3.45562	2.19539	3.02591	5.40816	5.71005
evm.model.group7.2346	PcMYB113	0	3.14453	3.93127	11.1187	0.691807	0.841328	8.73553
evm.model.group7.2347	PcMYB114	0.606969	0.70618	2.27603	8.21023	23.8751	0.0416857	0.14513
evm.model.group7.2430	PcMYB115	0.137696	0.360456	3.53083	4.58584	0.0377382	0.670643	0.0784177
evm.model.group7.2440	PcMYB116	23.7642	6.41979	30.2341	10.0698	48.1524	228.939	20.4684
evm.model.group7.268	PcMYB95	0.864072	2.01061	13.0931	9.47048	1.06603	0.926157	0.252905
evm.model.group7.380	PcMYB96	0	0	1.93188	4.55314	0	0	0.00944175
evm.model.group7.477	PcMYB98	151.866	23.5111	46.969	51.8556	97.6333	102.396	37.2331
evm.model.group7.482	PcMYB99	12.464	6.36798	16.9142	29.8209	37.923	74.6174	215.511
evm.model.group7.51	PcMYB94	3.46888	1.6473	3.24022	2.68417	3.2257	0.908496	0.212205
evm.model.group7.687	PcMYB97	98.1124	36.0256	16.9893	66.6741	0.357273	3.49835	0.58278
evm.model.group7.905	PcMYB100	0.92932	2.86759	10.9179	28.6109	0.202589	0.115063	0.0329619
evm.model.scaffold_16.2	PcMYB168	0.215284	0.208728	4.07597	0.367685	0.0749775	0	0
evm.model.scaffold_272.3	PcMYB165	0	0	0	0	0	0.0630719	0.18236
evm.model.group2.2549.1	PcMYB131	8.44396	22.6061	55.0756	23.1674	0	0.107682	0.0118361
evm.model.group7.1919.2	PcMYB107	0.511761	0.320606	9.20435	12.8282	0.0643483	0.384324	0.0680465
evm.model.group2.47	PcMYB128	10.2884	2.91733	3.42121	6.33108	4.24259	6.76402	0.846064
evm.model.group3.1110	PcMYB57	13.2134	15.0852	35.3575	13.8575	12.1608	26.7981	65.901
evm.model.group7.1190	PcMYB103	8.69069	9.76083	17.3509	7.36266	4.33766	3.69826	2.50122
evm.model.group3.465.1	PcMYB65	14.4096	15.6514	12.8721	15.2838	10.6791	12.3228	6.55091
