# Supplementary material for: Chromosome-Level Assembly of Flowering Cherry (Prunus campanulata) Provides Insight into Anthocyanin Accumulation
Source: Genes (Basel). 2023 Feb 2;14(2):389. doi: 10.3390/genes14020389 (PMC9957189; doi:10.3390/genes14020389)
Supplement: Supplementary file 1 [file genes-14-00389-s001.zip › Table/Table S16.xlsx]

## Sheet: Sheet1
Type	P. campanulata		P. avium "Tieton"		P. avium "Satonishiki"		C. serrulata		P. fruticosa
	Length (bp)	Percentage (%)	Length (bp)	Percentage (%)	Length (bp)	Percentage (%)	Length (bp)	Percentage (%)	Length (bp)	Percentage (%)
DNA	48545281	16.18	12980715	3.77	7498737	2.8	28488536	10.73	30021784	8.19
LINE	7025267	2.34	3262996	0.94	1670005	0.6	3662034	1.38	62956	0.02
SINE	14544	>0.0	209637	0.06	26445	>0.0	76	>0.0	632939	0.17
LTR	93460219	31.15	67883401	19.71	17552423	6.4	96473936	36.4	111067206	30.3
Unknown	16239753	5.41	114542377	33.27	85009406	31.2	5901526	2.22	42110587	11.49
Total	160006931	53.32	198879126	57.75	111757016	34.7	134526108	49.02	183895472	50.17
