# Supplementary material for: Chromosome-Level Assembly of Flowering Cherry (Prunus campanulata) Provides Insight into Anthocyanin Accumulation
Source: Genes (Basel). 2023 Feb 2;14(2):389. doi: 10.3390/genes14020389 (PMC9957189; doi:10.3390/genes14020389)
Supplement: Supplementary file 1 [file genes-14-00389-s001.zip › Table/Table S9.xlsx]

## Sheet: out.delta
Pca_Chr	Pca_Start of the alignment region	Pca_End of the alignment region	KWZcam_Chr	KWZcam_Start of the alignment region	KWZcam_End of the alignment region	Pca_Length of the alignment region	KWZcam_Length of the alignment region	Percent identity of the alignment	Length of Pca_Chr	Length of KWZcam_Chr	Percent alignment coverage in the Pca	Percent alignment coverage in the KWZcam
Pca_chr1	2841	38226	KWZ1.0CAM0	3403650	3439043	35386	35394	99.88	51554292	5546318	0.07	0.64
Pca_chr1	38858	45635	KWZ1.0CAM8	24114523	24107746	6778	6778	99.91	51554292	30708646	0.01	0.02
Pca_chr1	38859	45635	KWZ1.0CAM7	12981279	12988055	6777	6777	99.96	51554292	20603721	0.01	0.03
Pca_chr1	45632	75049	KWZ1.0CAM0	3439666	3469165	29418	29500	99.22	51554292	5546318	0.06	0.53
Pca_chr1	49397	51666	KWZ1.0CAM1	4148638	4146358	2270	2281	94.71	51554292	38834322	0	0.01
Pca_chr1	75150	83934	KWZ1.0CAM2	19922545	19913776	8785	8770	99.02	51554292	45216402	0.02	0.02
Pca_chr1	161469	167163	KWZ1.0CAM6	6269498	6275163	5695	5666	95.92	51554292	33630106	0.01	0.02
Pca_chr1	288670	291456	KWZ1.0CAM7	6640099	6642918	2787	2820	91.32	51554292	20603721	0.01	0.01
Pca_chr1	288672	290899	KWZ1.0CAM2	19827144	19824890	2228	2255	93.18	51554292	45216402	0	0
Pca_chr1	289552	291456	KWZ1.0CAM5	6710639	6708757	1905	1883	94.7	51554292	28296805	0	0.01
Pca_chr1	447115	454055	KWZ1.0CAM8	4525223	4532072	6941	6850	94.62	51554292	30708646	0.01	0.02
Pca_chr1	472900	475122	KWZ1.0CAM8	15587722	15589944	2223	2223	99.37	51554292	30708646	0	0.01
Pca_chr1	680832	685922	KWZ1.0CAM2	15759195	15764275	5091	5081	98.12	51554292	45216402	0.01	0.01
Pca_chr1	680833	683967	KWZ1.0CAM2	27371116	27368052	3135	3065	93.91	51554292	45216402	0.01	0.01
Pca_chr1	686597	694307	KWZ1.0CAM1	35875466	35883195	7711	7730	98.15	51554292	38834322	0.01	0.02
Pca_chr1	686832	695060	KWZ1.0CAM2	14258891	14250659	8229	8233	97.52	51554292	45216402	0.02	0.02
Pca_chr1	797229	803220	KWZ1.0CAM1	38834322	38828289	5992	6034	97.06	51554292	38834322	0.01	0.02
Pca_chr1	803464	819486	KWZ1.0CAM1	38828296	38812203	16023	16094	98.6	51554292	38834322	0.03	0.04
Pca_chr1	813965	814350	KWZ1.0CAM5	14534279	14533898	386	382	95.6	51554292	28296805	0	0
Pca_chr1	814495	816234	KWZ1.0CAM5	14533756	14532014	1740	1743	95.59	51554292	28296805	0	0.01
Pca_chr1	823233	824836	KWZ1.0CAM1	38812078	38810473	1604	1606	99.32	51554292	38834322	0	0
Pca_chr1	830981	836737	KWZ1.0CAM1	38808497	38802753	5757	5745	97.14	51554292	38834322	0.01	0.01
Pca_chr1	858747	862144	KWZ1.0CAM1	38802649	38799290	3398	3360	97.76	51554292	38834322	0.01	0.01
Pca_chr1	862144	863722	KWZ1.0CAM1	38798879	38797297	1579	1583	98.42	51554292	38834322	0	0
Pca_chr1	863780	874209	KWZ1.0CAM1	38795957	38785456	10430	10502	97.19	51554292	38834322	0.02	0.03
Pca_chr1	874207	884631	KWZ1.0CAM2	3063776	3074199	10425	10424	99.31	51554292	45216402	0.02	0.02
Pca_chr1	884624	891098	KWZ1.0CAM1	38785460	38778982	6475	6479	99.27	51554292	38834322	0.01	0.02
Pca_chr1	887529	916450	KWZ1.0CAM1	38781612	38752687	28922	28926	99.69	51554292	38834322	0.06	0.07
Pca_chr1	916473	1059245	KWZ1.0CAM1	38752706	38610017	142773	142690	99.82	51554292	38834322	0.28	0.37
Pca_chr1	1029344	1031803	KWZ1.0CAM7	12640289	12637829	2460	2461	98.78	51554292	20603721	0	0.01
Pca_chr1	1059256	1071956	KWZ1.0CAM1	38609781	38597098	12701	12684	97.72	51554292	38834322	0.02	0.03
Pca_chr1	1065036	1066430	KWZ1.0CAM5	12242146	12243533	1395	1388	94.99	51554292	28296805	0	0
Pca_chr1	1071951	1080773	KWZ1.0CAM1	38595953	38587146	8823	8808	99.04	51554292	38834322	0.02	0.02
Pca_chr1	1080769	1289050	KWZ1.0CAM1	38586739	38378286	208282	208454	99.82	51554292	38834322	0.4	0.54
Pca_chr1	1271148	1272704	KWZ1.0CAM3	6944867	6943312	1557	1556	98.4	51554292	28286294	0	0.01
Pca_chr1	1289077	1307584	KWZ1.0CAM1	38377812	38359321	18508	18492	99.81	51554292	38834322	0.04	0.05
Pca_chr1	1308161	1384097	KWZ1.0CAM1	38356283	38280371	75937	75913	99.65	51554292	38834322	0.15	0.2
Pca_chr1	1325278	1327111	KWZ1.0CAM5	13445992	13444169	1834	1824	93.27	51554292	28296805	0	0.01
Pca_chr1	1327944	1333391	KWZ1.0CAM5	13443788	13438395	5448	5394	96.43	51554292	28296805	0.01	0.02
Pca_chr1	1388591	1391527	KWZ1.0CAM1	10312059	10309131	2937	2929	94.43	51554292	38834322	0.01	0.01
Pca_chr1	1392507	1394240	KWZ1.0CAM6	28903015	28904729	1734	1715	91.27	51554292	33630106	0	0.01
Pca_chr1	1408826	1430720	KWZ1.0CAM1	38294690	38272832	21895	21859	99.68	51554292	38834322	0.04	0.06
Pca_chr1	1450360	1463875	KWZ1.0CAM1	37793426	37779897	13516	13530	99.68	51554292	38834322	0.03	0.03
Pca_chr1	1464452	1477373	KWZ1.0CAM4	14821657	14834634	12922	12978	98.06	51554292	31150796	0.03	0.04
Pca_chr1	1478700	1480298	KWZ1.0CAM4	14836065	14837687	1599	1623	98.34	51554292	31150796	0	0.01
Pca_chr1	1478763	1480297	KWZ1.0CAM1	34773573	34772039	1535	1535	99.93	51554292	38834322	0	0
Pca_chr1	1480298	1508861	KWZ1.0CAM1	37779901	37751319	28564	28583	99.92	51554292	38834322	0.06	0.07
Pca_chr1	1515560	1538145	KWZ1.0CAM1	37751324	37728736	22586	22589	99.94	51554292	38834322	0.04	0.06
Pca_chr1	1538110	1644822	KWZ1.0CAM1	37728731	37622030	106713	106702	99.73	51554292	38834322	0.21	0.27
Pca_chr1	1644815	1650361	KWZ1.0CAM1	37621530	37616054	5547	5477	96.71	51554292	38834322	0.01	0.01
Pca_chr1	1649977	1651757	KWZ1.0CAM1	37616048	37614274	1781	1775	91.85	51554292	38834322	0	0
Pca_chr1	1654785	1663466	KWZ1.0CAM7	9879994	9871302	8682	8693	99.87	51554292	20603721	0.02	0.04
Pca_chr1	1672335	1674784	KWZ1.0CAM1	37610662	37608278	2450	2385	93.46	51554292	38834322	0	0.01
Pca_chr1	1674915	1686330	KWZ1.0CAM1	37608278	37596814	11416	11465	96.19	51554292	38834322	0.02	0.03
Pca_chr1	1686345	1687467	KWZ1.0CAM1	37596495	37595398	1123	1098	86.05	51554292	38834322	0	0
Pca_chr1	1687769	1698775	KWZ1.0CAM1	37595067	37584196	11007	10872	97.75	51554292	38834322	0.02	0.03
Pca_chr1	1698768	1701859	KWZ1.0CAM1	37583609	37580541	3092	3069	97.74	51554292	38834322	0.01	0.01
Pca_chr1	1710940	1714420	KWZ1.0CAM1	37578630	37575196	3481	3435	95.63	51554292	38834322	0.01	0.01
Pca_chr1	1714412	1716027	KWZ1.0CAM1	37574032	37572419	1616	1614	98.34	51554292	38834322	0	0
Pca_chr1	1716876	1722069	KWZ1.0CAM1	37565759	37560552	5194	5208	99.14	51554292	38834322	0.01	0.01
Pca_chr1	1723644	1768405	KWZ1.0CAM1	37556733	37511930	44762	44804	99.76	51554292	38834322	0.09	0.12
Pca_chr1	1768398	1777869	KWZ1.0CAM1	37511480	37501998	9472	9483	99.43	51554292	38834322	0.02	0.02
Pca_chr1	1778056	1784192	KWZ1.0CAM1	37501998	37495818	6137	6181	95.4	51554292	38834322	0.01	0.02
Pca_chr1	1786016	1827378	KWZ1.0CAM1	37495822	37454499	41363	41324	98.97	51554292	38834322	0.08	0.11
Pca_chr1	1827373	1837549	KWZ1.0CAM1	37452936	37442785	10177	10152	98.31	51554292	38834322	0.02	0.03
Pca_chr1	1839001	1858447	KWZ1.0CAM1	37442789	37423358	19447	19432	98.72	51554292	38834322	0.04	0.05
Pca_chr1	1858442	1868247	KWZ1.0CAM1	37418081	37408275	9806	9807	99.78	51554292	38834322	0.02	0.03
Pca_chr1	1866885	1876833	KWZ1.0CAM1	37410583	37400662	9949	9922	99	51554292	38834322	0.02	0.03
Pca_chr1	1889441	1893826	KWZ1.0CAM1	37395626	37391249	4386	4378	99.59	51554292	38834322	0.01	0.01
Pca_chr1	1893816	1898362	KWZ1.0CAM1	37390284	37385736	4547	4549	98.66	51554292	38834322	0.01	0.01
Pca_chr1	1898573	1901058	KWZ1.0CAM1	37385440	37382939	2486	2502	97.01	51554292	38834322	0	0.01
Pca_chr1	1898902	1901058	KWZ1.0CAM5	21142778	21140553	2157	2226	90.48	51554292	28296805	0	0.01
Pca_chr1	1901056	1907056	KWZ1.0CAM1	37382737	37376718	6001	6020	97.93	51554292	38834322	0.01	0.02
Pca_chr1	1907054	1916545	KWZ1.0CAM1	37371691	37362222	9492	9470	97.02	51554292	38834322	0.02	0.02
Pca_chr1	1917144	1939000	KWZ1.0CAM1	37362231	37340264	21857	21968	97.4	51554292	38834322	0.04	0.06
Pca_chr1	1941426	1947496	KWZ1.0CAM1	37339345	37333267	6071	6079	98.62	51554292	38834322	0.01	0.02
Pca_chr1	1947931	1971381	KWZ1.0CAM1	37331647	37308197	23451	23451	98.33	51554292	38834322	0.05	0.06
Pca_chr1	1971377	1978108	KWZ1.0CAM1	16273146	16266415	6732	6732	99.93	51554292	38834322	0.01	0.02
Pca_chr1	1971381	1978104	KWZ1.0CAM1	30101090	30094366	6724	6725	99.9	51554292	38834322	0.01	0.02
Pca_chr1	1971381	1978105	KWZ1.0CAM5	8621633	8614909	6725	6725	99.87	51554292	28296805	0.01	0.02
Pca_chr1	1978104	1990934	KWZ1.0CAM1	37308202	37295361	12831	12842	99.89	51554292	38834322	0.02	0.03
Pca_chr1	1994824	2029503	KWZ1.0CAM1	37295345	37260695	34680	34651	99.75	51554292	38834322	0.07	0.09
Pca_chr1	2036203	2049706	KWZ1.0CAM1	37260699	37247173	13504	13527	99.76	51554292	38834322	0.03	0.03
Pca_chr1	2049708	2068278	KWZ1.0CAM1	37247081	37228502	18571	18580	99.61	51554292	38834322	0.04	0.05
Pca_chr1	2068271	2073915	KWZ1.0CAM1	37227948	37222306	5645	5643	97.79	51554292	38834322	0.01	0.01
Pca_chr1	2073911	2075723	KWZ1.0CAM1	37216774	37214962	1813	1813	98.13	51554292	38834322	0	0
Pca_chr1	2078086	2081205	KWZ1.0CAM1	37212155	37209033	3120	3123	95.47	51554292	38834322	0.01	0.01
Pca_chr1	2081489	2097671	KWZ1.0CAM1	37209033	37192856	16183	16178	96.9	51554292	38834322	0.03	0.04
Pca_chr1	2098753	2114547	KWZ1.0CAM1	37192858	37177041	15795	15818	97.67	51554292	38834322	0.03	0.04
Pca_chr1	2114547	2132610	KWZ1.0CAM1	37176915	37158896	18064	18020	98.2	51554292	38834322	0.04	0.05
Pca_chr1	2132609	2208457	KWZ1.0CAM1	37157239	37081349	75849	75891	99.45	51554292	38834322	0.15	0.2
Pca_chr1	2207982	2216883	KWZ1.0CAM1	37078890	37069986	8902	8905	99.9	51554292	38834322	0.02	0.02
Pca_chr1	2216880	2239953	KWZ1.0CAM1	37069751	37046620	23074	23132	98.76	51554292	38834322	0.04	0.06
Pca_chr1	2240360	2247825	KWZ1.0CAM1	37046620	37039138	7466	7483	98.32	51554292	38834322	0.01	0.02
Pca_chr1	2247816	2254950	KWZ1.0CAM1	37038967	37031882	7135	7086	98.46	51554292	38834322	0.01	0.02
Pca_chr1	2256829	2264418	KWZ1.0CAM1	37031888	37024329	7590	7560	96.84	51554292	38834322	0.01	0.02
Pca_chr1	2264413	2269039	KWZ1.0CAM1	37023175	37018548	4627	4628	97.26	51554292	38834322	0.01	0.01
Pca_chr1	2270203	2291219	KWZ1.0CAM1	37018248	36997253	21017	20996	99.67	51554292	38834322	0.04	0.05
Pca_chr1	2288199	2291219	KWZ1.0CAM8	8191100	8194108	3021	3009	98.98	51554292	30708646	0.01	0.01
Pca_chr1	2296360	2316668	KWZ1.0CAM1	36997257	36976950	20309	20308	99.9	51554292	38834322	0.04	0.05
Pca_chr1	2296360	2302084	KWZ1.0CAM8	8194104	8199838	5725	5735	99.49	51554292	30708646	0.01	0.02
Pca_chr1	2316660	2319151	KWZ1.0CAM1	36975941	36973509	2492	2433	96.36	51554292	38834322	0	0.01
Pca_chr1	2319148	2356147	KWZ1.0CAM1	36969115	36931996	37000	37120	98.69	51554292	38834322	0.07	0.1
Pca_chr1	2357228	2359368	KWZ1.0CAM3	8935938	8938060	2141	2123	96.92	51554292	28286294	0	0.01
Pca_chr1	2359440	2363530	KWZ1.0CAM1	36930377	36926335	4091	4043	94.47	51554292	38834322	0.01	0.01
Pca_chr1	2363959	2366161	KWZ1.0CAM1	36922416	36920196	2203	2221	93.72	51554292	38834322	0	0.01
Pca_chr1	2374899	2379344	KWZ1.0CAM1	36912187	36907733	4446	4455	98	51554292	38834322	0.01	0.01
Pca_chr1	2380706	2393561	KWZ1.0CAM1	36907471	36894596	12856	12876	98.44	51554292	38834322	0.02	0.03
Pca_chr1	2395587	2405014	KWZ1.0CAM1	36893702	36884222	9428	9481	98.44	51554292	38834322	0.02	0.02
Pca_chr1	2406688	2429332	KWZ1.0CAM1	36881759	36859166	22645	22594	99.06	51554292	38834322	0.04	0.06
Pca_chr1	2432607	2434915	KWZ1.0CAM3	12622021	12619779	2309	2243	94.44	51554292	28286294	0	0.01
Pca_chr1	2434911	2442957	KWZ1.0CAM3	12619087	12611055	8047	8033	97.42	51554292	28286294	0.02	0.03
Pca_chr1	2448190	2450556	KWZ1.0CAM3	12607987	12605556	2367	2432	93.89	51554292	28286294	0	0.01
Pca_chr1	2460539	2464620	KWZ1.0CAM3	5038097	5042169	4082	4073	98.14	51554292	28286294	0.01	0.01
Pca_chr1	2469485	2472732	KWZ1.0CAM1	36780768	36777542	3248	3227	98.31	51554292	38834322	0.01	0.01
Pca_chr1	2480339	2482971	KWZ1.0CAM2	22520771	22518139	2633	2633	100	51554292	45216402	0.01	0.01
Pca_chr1	2482971	2502662	KWZ1.0CAM1	36777551	36757859	19692	19693	99.82	51554292	38834322	0.04	0.05
Pca_chr1	2502653	2534870	KWZ1.0CAM1	36756533	36724315	32218	32219	98.92	51554292	38834322	0.06	0.08
Pca_chr1	2535903	2538073	KWZ1.0CAM6	29495202	29497372	2171	2171	99.49	51554292	33630106	0	0.01
Pca_chr1	2535913	2538740	KWZ1.0CAM2	17680321	17677515	2828	2807	97.33	51554292	45216402	0.01	0.01
Pca_chr1	2535913	2538730	KWZ1.0CAM3	9088676	9085886	2818	2791	97.46	51554292	28286294	0.01	0.01
Pca_chr1	2631606	2637778	KWZ1.0CAM2	628599	634755	6173	6157	98.87	51554292	45216402	0.01	0.01
Pca_chr1	2637772	2644436	KWZ1.0CAM2	645134	651765	6665	6632	98.56	51554292	45216402	0.01	0.01
Pca_chr1	2666741	2668342	KWZ1.0CAM4	20429424	20427830	1602	1595	98.69	51554292	31150796	0	0.01
Pca_chr1	2683365	2688876	KWZ1.0CAM2	29413277	29418788	5512	5512	99.98	51554292	45216402	0.01	0.01
Pca_chr1	2777166	2785516	KWZ1.0CAM8	2995069	3003400	8351	8332	99	51554292	30708646	0.02	0.03
Pca_chr1	2823806	2826181	KWZ1.0CAM1	36917085	36914705	2376	2381	96.89	51554292	38834322	0	0.01
Pca_chr1	2833069	2843673	KWZ1.0CAM1	36859065	36848465	10605	10601	98.33	51554292	38834322	0.02	0.03
Pca_chr1	2843809	2846730	KWZ1.0CAM1	36848456	36845512	2922	2945	97.69	51554292	38834322	0.01	0.01
Pca_chr1	2849871	2854146	KWZ1.0CAM1	36844227	36839936	4276	4292	97.21	51554292	38834322	0.01	0.01
Pca_chr1	2854374	2875247	KWZ1.0CAM1	36839951	36819203	20874	20749	96.78	51554292	38834322	0.04	0.05
Pca_chr1	2859396	2874918	KWZ1.0CAM7	464784	480257	15523	15474	96.28	51554292	20603721	0.03	0.08
Pca_chr1	2875242	2883848	KWZ1.0CAM1	36816823	36808112	8607	8712	95.3	51554292	38834322	0.02	0.02
Pca_chr1	2875242	2883848	KWZ1.0CAM7	483141	491787	8607	8647	94.89	51554292	20603721	0.02	0.04
Pca_chr1	2924119	2929557	KWZ1.0CAM2	12789027	12783589	5439	5439	99.87	51554292	45216402	0.01	0.01
Pca_chr1	2924125	2929553	KWZ1.0CAM3	1391505	1386077	5429	5429	99.89	51554292	28286294	0.01	0.02
Pca_chr1	2924126	2929552	KWZ1.0CAM2	26617627	26623053	5427	5427	99.89	51554292	45216402	0.01	0.01
Pca_chr1	2924126	2929553	KWZ1.0CAM3	3257622	3263048	5428	5427	99.8	51554292	28286294	0.01	0.02
Pca_chr1	2924126	2929553	KWZ1.0CAM5	13580002	13574575	5428	5428	99.91	51554292	28296805	0.01	0.02
Pca_chr1	2924126	2929552	KWZ1.0CAM8	2732120	2737546	5427	5427	99.89	51554292	30708646	0.01	0.02
Pca_chr1	2924126	2927338	KWZ1.0CAM8	29984634	29981421	3213	3214	98.91	51554292	30708646	0.01	0.01
Pca_chr1	2925798	2927338	KWZ1.0CAM6	13673394	13674934	1541	1541	98.57	51554292	33630106	0	0
Pca_chr1	2927142	2929562	KWZ1.0CAM6	13674666	13677087	2421	2422	99.17	51554292	33630106	0	0.01
Pca_chr1	2927143	2929552	KWZ1.0CAM7	15032996	15030587	2410	2410	99.63	51554292	20603721	0	0.01
Pca_chr1	2927143	2929552	KWZ1.0CAM8	29981688	29979278	2410	2411	99.17	51554292	30708646	0	0.01
Pca_chr1	2930331	2934328	KWZ1.0CAM2	31112983	31109051	3998	3933	91.9	51554292	45216402	0.01	0.01
Pca_chr1	2953376	2961372	KWZ1.0CAM7	420221	428220	7997	8000	97.07	51554292	20603721	0.02	0.04
Pca_chr1	2953376	2960771	KWZ1.0CAM7	521336	528772	7396	7437	96.55	51554292	20603721	0.01	0.04
Pca_chr1	2961392	2963377	KWZ1.0CAM7	430304	432316	1986	2013	95.63	51554292	20603721	0	0.01
Pca_chr1	2965821	2968313	KWZ1.0CAM7	435311	437818	2493	2508	96.59	51554292	20603721	0	0.01
Pca_chr1	2968302	2973796	KWZ1.0CAM7	438238	443736	5495	5499	97.54	51554292	20603721	0.01	0.03
Pca_chr1	2968310	2983470	KWZ1.0CAM7	533495	548693	15161	15199	96.55	51554292	20603721	0.03	0.07
Pca_chr1	2985735	2987528	KWZ1.0CAM7	551559	553282	1794	1724	90.09	51554292	20603721	0	0.01
Pca_chr1	2987526	2991845	KWZ1.0CAM7	557380	561697	4320	4318	95.93	51554292	20603721	0.01	0.02
Pca_chr1	2991972	2994630	KWZ1.0CAM7	561699	564381	2659	2683	95.53	51554292	20603721	0.01	0.01
Pca_chr1	2994627	3001164	KWZ1.0CAM7	569592	576244	6538	6653	95.6	51554292	20603721	0.01	0.03
Pca_chr1	3019687	3033091	KWZ1.0CAM2	25348340	25334840	13405	13501	97.21	51554292	45216402	0.03	0.03
Pca_chr1	3036269	3037831	KWZ1.0CAM1	17579167	17580712	1563	1546	96.74	51554292	38834322	0	0
Pca_chr1	3036494	3037831	KWZ1.0CAM2	15121687	15120342	1338	1346	97.62	51554292	45216402	0	0
Pca_chr1	3058319	3059653	KWZ1.0CAM2	25321782	25320469	1335	1314	97	51554292	45216402	0	0
Pca_chr1	3059834	3061542	KWZ1.0CAM2	25320362	25318654	1709	1709	98.42	51554292	45216402	0	0
Pca_chr1	3064129	3071366	KWZ1.0CAM2	25305412	25298157	7238	7256	96.58	51554292	45216402	0.01	0.02
Pca_chr1	3071980	3081525	KWZ1.0CAM2	25297230	25287679	9546	9552	97.74	51554292	45216402	0.02	0.02
Pca_chr1	3128501	3147047	KWZ1.0CAM4	1915417	1896939	18547	18479	97.91	51554292	31150796	0.04	0.06
Pca_chr1	3147887	3151581	KWZ1.0CAM4	1896946	1893264	3695	3683	94.88	51554292	31150796	0.01	0.01
Pca_chr1	3161675	3163926	KWZ1.0CAM4	1889322	1887113	2252	2210	94.64	51554292	31150796	0	0.01
Pca_chr1	3164972	3166280	KWZ1.0CAM4	1887108	1885788	1309	1321	96.97	51554292	31150796	0	0
Pca_chr1	3166281	3174294	KWZ1.0CAM4	1885622	1877546	8014	8077	97.81	51554292	31150796	0.02	0.03
Pca_chr1	3166819	3176994	KWZ1.0CAM2	20661661	20651480	10176	10182	97.84	51554292	45216402	0.02	0.02
Pca_chr1	3174411	3176994	KWZ1.0CAM4	1877548	1874990	2584	2559	97.45	51554292	31150796	0.01	0.01
Pca_chr1	3177236	3181422	KWZ1.0CAM2	20651489	20647311	4187	4179	96.3	51554292	45216402	0.01	0.01
Pca_chr1	3177236	3181425	KWZ1.0CAM4	1874999	1870742	4190	4258	96.11	51554292	31150796	0.01	0.01
Pca_chr1	3181422	3187564	KWZ1.0CAM2	20647206	20641037	6143	6170	98.37	51554292	45216402	0.01	0.01
Pca_chr1	3181425	3187564	KWZ1.0CAM4	1870636	1864476	6140	6161	97.96	51554292	31150796	0.01	0.02
Pca_chr1	3188480	3191288	KWZ1.0CAM3	24789054	24786246	2809	2809	99.93	51554292	28286294	0.01	0.01
Pca_chr1	3191545	3195645	KWZ1.0CAM2	20640146	20636073	4101	4074	91.83	51554292	45216402	0.01	0.01
Pca_chr1	3191706	3195645	KWZ1.0CAM4	1857950	1854021	3940	3930	92.55	51554292	31150796	0.01	0.01
Pca_chr1	3195747	3199395	KWZ1.0CAM2	20635749	20632081	3649	3669	92.81	51554292	45216402	0.01	0.01
Pca_chr1	3195747	3198213	KWZ1.0CAM4	1853569	1851001	2467	2569	90.49	51554292	31150796	0	0.01
Pca_chr1	3198679	3200367	KWZ1.0CAM4	1849260	1847571	1689	1690	98.76	51554292	31150796	0	0.01
Pca_chr1	3199391	3209401	KWZ1.0CAM2	20631508	20621505	10011	10004	98.28	51554292	45216402	0.02	0.02
Pca_chr1	3209654	3213408	KWZ1.0CAM2	20621490	20617743	3755	3748	95.62	51554292	45216402	0.01	0.01
Pca_chr1	3213458	3219550	KWZ1.0CAM2	20617809	20611713	6093	6097	98.82	51554292	45216402	0.01	0.01
Pca_chr1	3220422	3221716	KWZ1.0CAM2	20611708	20610415	1295	1294	99.46	51554292	45216402	0	0
Pca_chr1	3266764	3269476	KWZ1.0CAM3	5509250	5511945	2713	2696	96.18	51554292	28286294	0.01	0.01
Pca_chr1	3268699	3271647	KWZ1.0CAM6	18879251	18882198	2949	2948	95.67	51554292	33630106	0.01	0.01
Pca_chr1	3316266	3341389	KWZ1.0CAM5	7177272	7152135	25124	25138	97.01	51554292	28296805	0.05	0.09
Pca_chr1	3416759	3417077	KWZ1.0CAM7	14223659	14223341	319	319	94.67	51554292	20603721	0	0
Pca_chr1	3417184	3418828	KWZ1.0CAM7	14223245	14221577	1645	1669	94.1	51554292	20603721	0	0.01
Pca_chr1	3423231	3437584	KWZ1.0CAM7	14218423	14204076	14354	14348	96.71	51554292	20603721	0.03	0.07
Pca_chr1	3438109	3444154	KWZ1.0CAM7	14204044	14198008	6046	6037	97.15	51554292	20603721	0.01	0.03
Pca_chr1	3439862	3444887	KWZ1.0CAM7	14194150	14189153	5026	4998	97.2	51554292	20603721	0.01	0.02
Pca_chr1	3447346	3465813	KWZ1.0CAM7	14187396	14168927	18468	18470	95.89	51554292	20603721	0.04	0.09
Pca_chr1	3471938	3480016	KWZ1.0CAM2	6586210	6594267	8079	8058	95.14	51554292	45216402	0.02	0.02
Pca_chr1	3480581	3486528	KWZ1.0CAM2	39003108	39009018	5948	5911	98.62	51554292	45216402	0.01	0.01
Pca_chr1	3480581	3486493	KWZ1.0CAM8	7254403	7248490	5913	5914	99.56	51554292	30708646	0.01	0.02
Pca_chr1	3488071	3492352	KWZ1.0CAM7	14168931	14164663	4282	4269	99.04	51554292	20603721	0.01	0.02
Pca_chr1	3493361	3498341	KWZ1.0CAM7	14164671	14159694	4981	4978	97.92	51554292	20603721	0.01	0.02
Pca_chr1	3498911	3502669	KWZ1.0CAM7	14158156	14154401	3759	3756	96.5	51554292	20603721	0.01	0.02
Pca_chr1	3503235	3506883	KWZ1.0CAM7	14154289	14150687	3649	3603	97.64	51554292	20603721	0.01	0.02
Pca_chr1	3508278	3510762	KWZ1.0CAM7	14133406	14130927	2485	2480	95.66	51554292	20603721	0	0.01
Pca_chr1	3514070	3518202	KWZ1.0CAM7	14144107	14139978	4133	4130	93.76	51554292	20603721	0.01	0.02
Pca_chr1	3518251	3520660	KWZ1.0CAM7	14139805	14137433	2410	2373	92.79	51554292	20603721	0	0.01
Pca_chr1	3527503	3529883	KWZ1.0CAM7	14144131	14141787	2381	2345	95.85	51554292	20603721	0	0.01
Pca_chr1	3665413	3675147	KWZ1.0CAM5	12034599	12044316	9735	9718	97.63	51554292	28296805	0.02	0.03
Pca_chr1	3677079	3682380	KWZ1.0CAM5	12045847	12051155	5302	5309	97.62	51554292	28296805	0.01	0.02
Pca_chr1	3690721	3692234	KWZ1.0CAM5	25346346	25344833	1514	1514	99.87	51554292	28296805	0	0.01
Pca_chr1	3695619	3699620	KWZ1.0CAM5	12051905	12055853	4002	3949	95.64	51554292	28296805	0.01	0.01
Pca_chr1	3703681	3715015	KWZ1.0CAM5	12053049	12064450	11335	11402	95.76	51554292	28296805	0.02	0.04
Pca_chr1	3724098	3729227	KWZ1.0CAM5	12064476	12069612	5130	5137	98.33	51554292	28296805	0.01	0.02
Pca_chr1	3729222	3740050	KWZ1.0CAM5	12069666	12080465	10829	10800	97.72	51554292	28296805	0.02	0.04
Pca_chr1	3744878	3745691	KWZ1.0CAM5	12082163	12083021	814	859	88.19	51554292	28296805	0	0
Pca_chr1	3745844	3746937	KWZ1.0CAM5	12083177	12084258	1094	1082	96.99	51554292	28296805	0	0
Pca_chr1	3757534	3765397	KWZ1.0CAM1	13736631	13728736	7864	7896	96.41	51554292	38834322	0.02	0.02
Pca_chr1	3767543	3768823	KWZ1.0CAM1	13727971	13726721	1281	1251	92.16	51554292	38834322	0	0
Pca_chr1	3768963	3771727	KWZ1.0CAM5	19462230	19464994	2765	2765	100	51554292	28296805	0.01	0.01
Pca_chr1	3771854	3783177	KWZ1.0CAM1	13726632	13715366	11324	11267	97.48	51554292	38834322	0.02	0.03
Pca_chr1	3784111	3789507	KWZ1.0CAM1	13711847	13706452	5397	5396	96.98	51554292	38834322	0.01	0.01
Pca_chr1	3790184	3797387	KWZ1.0CAM1	13705732	13698392	7204	7341	93.02	51554292	38834322	0.01	0.02
Pca_chr1	3806695	3809620	KWZ1.0CAM7	14290127	14287255	2926	2873	90.93	51554292	20603721	0.01	0.01
Pca_chr1	3817630	3819560	KWZ1.0CAM1	16573283	16575230	1931	1948	97.95	51554292	38834322	0	0.01
Pca_chr1	3817630	3819560	KWZ1.0CAM5	23443583	23441667	1931	1917	97.57	51554292	28296805	0	0.01
Pca_chr1	3819715	3821588	KWZ1.0CAM7	12675558	12673693	1874	1866	94.87	51554292	20603721	0	0.01
Pca_chr1	3848348	3853532	KWZ1.0CAM2	20187401	20182212	5185	5190	97.69	51554292	45216402	0.01	0.01
Pca_chr1	3848349	3853530	KWZ1.0CAM7	14276148	14270957	5182	5192	97.85	51554292	20603721	0.01	0.03
Pca_chr1	3868484	3875487	KWZ1.0CAM1	25549200	25556208	7004	7009	98.9	51554292	38834322	0.01	0.02
Pca_chr1	3868491	3876308	KWZ1.0CAM3	5623965	5631831	7818	7867	98.86	51554292	28286294	0.02	0.03
Pca_chr1	3880895	3884241	KWZ1.0CAM7	14284188	14280834	3347	3355	96.23	51554292	20603721	0.01	0.02
Pca_chr1	3886166	3891828	KWZ1.0CAM7	12665355	12659675	5663	5681	95.73	51554292	20603721	0.01	0.03
Pca_chr1	3894182	3898688	KWZ1.0CAM7	12653261	12648767	4507	4495	97.12	51554292	20603721	0.01	0.02
Pca_chr1	3898766	3901985	KWZ1.0CAM7	12648635	12645432	3220	3204	97.52	51554292	20603721	0.01	0.02
Pca_chr1	3903792	3906900	KWZ1.0CAM7	12643595	12640527	3109	3069	94.24	51554292	20603721	0.01	0.01
Pca_chr1	3907202	3928198	KWZ1.0CAM7	12637252	12616287	20997	20966	97.96	51554292	20603721	0.04	0.1
Pca_chr1	3932453	3935585	KWZ1.0CAM7	12616294	12613148	3133	3147	96.23	51554292	20603721	0.01	0.02
Pca_chr1	3940305	3947856	KWZ1.0CAM7	12612561	12604983	7552	7579	97.64	51554292	20603721	0.01	0.04
Pca_chr1	3947860	3954317	KWZ1.0CAM7	12605105	12598672	6458	6434	93.96	51554292	20603721	0.01	0.03
Pca_chr1	3954309	3960688	KWZ1.0CAM7	12597286	12590925	6380	6362	98.02	51554292	20603721	0.01	0.03
Pca_chr1	3960680	3971719	KWZ1.0CAM7	12590288	12579236	11040	11053	98.57	51554292	20603721	0.02	0.05
Pca_chr1	3971715	3981707	KWZ1.0CAM7	12577996	12568005	9993	9992	98.6	51554292	20603721	0.02	0.05
Pca_chr1	3998863	4005659	KWZ1.0CAM1	20065663	20058867	6797	6797	99.94	51554292	38834322	0.01	0.02
Pca_chr1	3998864	4005658	KWZ1.0CAM3	26957687	26964480	6795	6794	99.97	51554292	28286294	0.01	0.02
Pca_chr1	3998864	4005658	KWZ1.0CAM6	32728240	32721447	6795	6794	99.96	51554292	33630106	0.01	0.02
Pca_chr1	4012431	4015392	KWZ1.0CAM7	2196145	2193198	2962	2948	96.67	51554292	20603721	0.01	0.01
Pca_chr1	4052076	4060319	KWZ1.0CAM5	1829494	1821271	8244	8224	97.71	51554292	28296805	0.02	0.03
Pca_chr1	4061472	4071088	KWZ1.0CAM5	1821275	1811582	9617	9694	95.86	51554292	28296805	0.02	0.03
Pca_chr1	4071777	4075580	KWZ1.0CAM7	13272357	13268541	3804	3817	98.67	51554292	20603721	0.01	0.02
Pca_chr1	4071779	4075270	KWZ1.0CAM3	6991227	6994734	3492	3508	98.49	51554292	28286294	0.01	0.01
Pca_chr1	4078005	4084290	KWZ1.0CAM5	1809462	1803134	6286	6329	98.09	51554292	28296805	0.01	0.02
Pca_chr1	4084290	4086878	KWZ1.0CAM5	1803038	1800391	2589	2648	95.38	51554292	28296805	0.01	0.01
Pca_chr1	4087081	4089609	KWZ1.0CAM5	1800399	1797859	2529	2541	94.89	51554292	28296805	0	0.01
Pca_chr1	4159668	4170511	KWZ1.0CAM1	36721603	36710770	10844	10834	96.97	51554292	38834322	0.02	0.03
Pca_chr1	4172094	4174792	KWZ1.0CAM1	36702635	36699914	2699	2722	95.29	51554292	38834322	0.01	0.01
Pca_chr1	4174795	4184270	KWZ1.0CAM1	36698944	36689499	9476	9446	97.4	51554292	38834322	0.02	0.02
Pca_chr1	4184425	4185573	KWZ1.0CAM1	36688360	36687211	1149	1150	97.91	51554292	38834322	0	0
Pca_chr1	4256896	4281558	KWZ1.0CAM1	36687110	36662428	24663	24683	97.86	51554292	38834322	0.05	0.06
Pca_chr1	4281571	4347892	KWZ1.0CAM1	36662286	36596005	66322	66282	99.75	51554292	38834322	0.13	0.17
Pca_chr1	4348858	4358705	KWZ1.0CAM1	36576257	36566509	9848	9749	98.23	51554292	38834322	0.02	0.03
Pca_chr1	4358689	4372266	KWZ1.0CAM1	36566284	36552707	13578	13578	99.09	51554292	38834322	0.03	0.03
Pca_chr1	4374624	4376498	KWZ1.0CAM1	36552214	36550359	1875	1856	93.49	51554292	38834322	0	0
Pca_chr1	4376496	4379171	KWZ1.0CAM1	36550004	36547321	2676	2684	98.1	51554292	38834322	0.01	0.01
Pca_chr1	4379172	4381845	KWZ1.0CAM8	19890805	19888131	2674	2675	99.89	51554292	30708646	0.01	0.01
Pca_chr1	4381850	4386001	KWZ1.0CAM1	36547331	36543159	4152	4173	97.75	51554292	38834322	0.01	0.01
Pca_chr1	4386108	4391408	KWZ1.0CAM1	36543162	36537876	5301	5287	97.97	51554292	38834322	0.01	0.01
Pca_chr1	4394191	4396123	KWZ1.0CAM1	36536701	36534768	1933	1934	99.28	51554292	38834322	0	0
Pca_chr1	4396187	4402953	KWZ1.0CAM1	36534776	36528015	6767	6762	98.79	51554292	38834322	0.01	0.02
Pca_chr1	4402935	4429304	KWZ1.0CAM1	36527953	36501520	26370	26434	98.59	51554292	38834322	0.05	0.07
Pca_chr1	4429771	4434066	KWZ1.0CAM1	36495601	36491232	4296	4370	95.38	51554292	38834322	0.01	0.01
Pca_chr1	4434476	4434935	KWZ1.0CAM1	36490848	36490389	460	460	97.18	51554292	38834322	0	0
Pca_chr1	4440024	4441875	KWZ1.0CAM1	36612302	36614123	1852	1822	92.27	51554292	38834322	0	0
Pca_chr1	4444140	4459448	KWZ1.0CAM1	36488896	36473571	15309	15326	99.11	51554292	38834322	0.03	0.04
Pca_chr1	4462394	4466256	KWZ1.0CAM2	31120015	31116161	3863	3855	98.58	51554292	45216402	0.01	0.01
Pca_chr1	4462394	4466256	KWZ1.0CAM3	26418287	26414434	3863	3854	98.73	51554292	28286294	0.01	0.01
Pca_chr1	4468289	4481106	KWZ1.0CAM1	36473576	36460768	12818	12809	99.59	51554292	38834322	0.02	0.03
Pca_chr1	4481105	4483245	KWZ1.0CAM4	27352321	27354490	2141	2170	96.93	51554292	31150796	0	0.01
Pca_chr1	4484341	4489251	KWZ1.0CAM1	36460777	36455866	4911	4912	99.78	51554292	38834322	0.01	0.01
Pca_chr1	4490358	4493172	KWZ1.0CAM1	36455873	36453083	2815	2791	97.59	51554292	38834322	0.01	0.01
Pca_chr1	4496139	4515373	KWZ1.0CAM1	36449866	36430645	19235	19222	99.68	51554292	38834322	0.04	0.05
Pca_chr1	4515489	4526687	KWZ1.0CAM1	36430630	36419445	11199	11186	99.59	51554292	38834322	0.02	0.03
Pca_chr1	4527847	4554513	KWZ1.0CAM1	36419444	36392795	26667	26650	99.14	51554292	38834322	0.05	0.07
Pca_chr1	4557850	4585751	KWZ1.0CAM1	36390551	36362643	27902	27909	98.94	51554292	38834322	0.05	0.07
Pca_chr1	4585519	4590195	KWZ1.0CAM1	36362760	36358082	4677	4679	99.57	51554292	38834322	0.01	0.01
Pca_chr1	4590429	4596671	KWZ1.0CAM1	36358073	36351863	6243	6211	98.67	51554292	38834322	0.01	0.02
Pca_chr1	4599230	4644444	KWZ1.0CAM1	36351683	36306503	45215	45181	99.71	51554292	38834322	0.09	0.12
Pca_chr1	4644450	4654135	KWZ1.0CAM1	36306654	36296978	9686	9677	99.88	51554292	38834322	0.02	0.02
Pca_chr1	4654135	4655549	KWZ1.0CAM2	32619783	32618368	1415	1416	99.86	51554292	45216402	0	0
Pca_chr1	4654136	4655550	KWZ1.0CAM1	33390559	33391973	1415	1415	99.93	51554292	38834322	0	0
Pca_chr1	4655550	4691871	KWZ1.0CAM1	36296985	36260629	36322	36357	99.77	51554292	38834322	0.07	0.09
Pca_chr1	4692113	4739642	KWZ1.0CAM1	36260638	36213137	47530	47502	99.56	51554292	38834322	0.09	0.12
Pca_chr1	4739246	4853727	KWZ1.0CAM1	36213140	36098547	114482	114594	99.75	51554292	38834322	0.22	0.3
Pca_chr1	4853713	4922150	KWZ1.0CAM1	36097325	36028894	68438	68432	99.73	51554292	38834322	0.13	0.18
Pca_chr1	4922919	4924339	KWZ1.0CAM1	36028902	36027482	1421	1421	98.24	51554292	38834322	0	0
Pca_chr1	4925272	4938513	KWZ1.0CAM1	36027493	36014304	13242	13190	97.28	51554292	38834322	0.03	0.03
Pca_chr1	4939392	4941233	KWZ1.0CAM1	36012344	36010501	1842	1844	94.46	51554292	38834322	0	0
Pca_chr1	4947393	4987018	KWZ1.0CAM1	36010128	35970591	39626	39538	98.54	51554292	38834322	0.08	0.1
Pca_chr1	4987012	4991027	KWZ1.0CAM1	35969375	35965376	4016	4000	95.02	51554292	38834322	0.01	0.01
Pca_chr1	5002028	5004717	KWZ1.0CAM1	35965376	35962633	2690	2744	93.21	51554292	38834322	0.01	0.01
Pca_chr1	5021257	5024415	KWZ1.0CAM6	9584239	9581078	3159	3162	95.65	51554292	33630106	0.01	0.01
Pca_chr1	5204842	5206929	KWZ1.0CAM1	35898071	35896076	2088	1996	88.17	51554292	38834322	0	0.01
Pca_chr1	5208699	5208860	KWZ1.0CAM1	34666435	34666596	162	162	95.68	51554292	38834322	0	0
Pca_chr1	5208746	5211765	KWZ1.0CAM1	35931618	35928598	3020	3021	90.78	51554292	38834322	0.01	0.01
Pca_chr1	5208980	5212053	KWZ1.0CAM1	34684508	34687577	3074	3070	93.56	51554292	38834322	0.01	0.01
Pca_chr1	5213133	5216871	KWZ1.0CAM1	35903000	35899257	3739	3744	97.06	51554292	38834322	0.01	0.01
Pca_chr1	5216721	5218957	KWZ1.0CAM1	35922181	35919943	2237	2239	95.92	51554292	38834322	0	0.01
Pca_chr1	5219591	5223315	KWZ1.0CAM1	35919894	35916201	3725	3694	95.85	51554292	38834322	0.01	0.01
Pca_chr1	5228180	5232255	KWZ1.0CAM1	35888764	35884697	4076	4068	95.34	51554292	38834322	0.01	0.01
Pca_chr1	5303847	5306284	KWZ1.0CAM6	32171412	32168975	2438	2438	99.88	51554292	33630106	0	0.01
Pca_chr1	5410302	5412683	KWZ1.0CAM1	35962532	35960130	2382	2403	97.25	51554292	38834322	0	0.01
Pca_chr1	5415540	5417982	KWZ1.0CAM1	34624208	34626651	2443	2444	99.51	51554292	38834322	0	0.01
Pca_chr1	5418575	5423260	KWZ1.0CAM1	35952514	35947824	4686	4691	96.28	51554292	38834322	0.01	0.01
Pca_chr1	5424244	5426334	KWZ1.0CAM1	35943531	35941457	2091	2075	96.76	51554292	38834322	0	0.01
Pca_chr1	5427367	5428111	KWZ1.0CAM6	11768843	11769586	745	744	96.91	51554292	33630106	0	0
Pca_chr1	5428265	5429714	KWZ1.0CAM6	11769750	11771190	1450	1441	96.16	51554292	33630106	0	0
Pca_chr1	5430583	5432806	KWZ1.0CAM1	35939933	35937712	2224	2222	97.62	51554292	38834322	0	0.01
Pca_chr1	5490078	5524862	KWZ1.0CAM1	34718561	34683768	34785	34794	99.66	51554292	38834322	0.07	0.09
Pca_chr1	5524857	5530411	KWZ1.0CAM1	34678910	34673356	5555	5555	99.87	51554292	38834322	0.01	0.01
Pca_chr1	5530412	5536253	KWZ1.0CAM5	1609444	1615325	5842	5882	99.08	51554292	28296805	0.01	0.02
Pca_chr1	5536252	5540704	KWZ1.0CAM0	1995298	1990844	4453	4455	99.57	51554292	5546318	0.01	0.08
Pca_chr1	5540765	5542280	KWZ1.0CAM6	9838729	9840244	1516	1516	100	51554292	33630106	0	0
Pca_chr1	5542278	5548722	KWZ1.0CAM1	34673306	34666862	6445	6445	99.92	51554292	38834322	0.01	0.02
Pca_chr1	5548922	5561969	KWZ1.0CAM1	34666871	34653821	13048	13051	99.66	51554292	38834322	0.03	0.03
Pca_chr1	5562169	5595279	KWZ1.0CAM1	34653830	34620720	33111	33111	98.97	51554292	38834322	0.06	0.09
Pca_chr1	5589327	5592451	KWZ1.0CAM2	1242470	1245626	3125	3157	98.26	51554292	45216402	0.01	0.01
Pca_chr1	5595004	5596711	KWZ1.0CAM2	38288056	38286376	1708	1681	90.3	51554292	45216402	0	0
Pca_chr1	5595270	5608036	KWZ1.0CAM1	34620478	34607709	12767	12770	99.94	51554292	38834322	0.02	0.03
Pca_chr1	5608269	5609314	KWZ1.0CAM1	34607711	34606666	1046	1046	100	51554292	38834322	0	0
Pca_chr1	5609312	5667871	KWZ1.0CAM1	34606257	34547679	58560	58579	99.51	51554292	38834322	0.11	0.15
Pca_chr1	5667863	5695659	KWZ1.0CAM1	34546697	34518957	27797	27741	98.99	51554292	38834322	0.05	0.07
Pca_chr1	5695903	5715395	KWZ1.0CAM1	34518965	34499442	19493	19524	98.93	51554292	38834322	0.04	0.05
Pca_chr1	5715523	5725681	KWZ1.0CAM1	34499440	34489324	10159	10117	99.23	51554292	38834322	0.02	0.03
Pca_chr1	5726565	5788274	KWZ1.0CAM1	34489073	34427340	61710	61734	99.26	51554292	38834322	0.12	0.16
Pca_chr1	5788270	5794347	KWZ1.0CAM1	34426978	34420961	6078	6018	97.81	51554292	38834322	0.01	0.02
Pca_chr1	5798997	5840172	KWZ1.0CAM1	34411241	34370054	41176	41188	99.43	51554292	38834322	0.08	0.11
Pca_chr1	5841363	5847068	KWZ1.0CAM1	34370062	34364381	5706	5682	99.26	51554292	38834322	0.01	0.01
Pca_chr1	5847065	5849572	KWZ1.0CAM6	15108322	15110799	2508	2478	98.05	51554292	33630106	0	0.01
Pca_chr1	5849574	5851291	KWZ1.0CAM6	15111390	15113106	1718	1717	99.42	51554292	33630106	0	0.01
Pca_chr1	5851289	5869047	KWZ1.0CAM1	34364383	34346634	17759	17750	98.49	51554292	38834322	0.03	0.05
Pca_chr1	5869225	5869456	KWZ1.0CAM1	34346459	34346240	232	220	93.53	51554292	38834322	0	0
Pca_chr1	5870873	5877170	KWZ1.0CAM1	34346245	34340035	6298	6211	97.25	51554292	38834322	0.01	0.02
Pca_chr1	5877632	5933716	KWZ1.0CAM1	34340038	34283970	56085	56069	99.82	51554292	38834322	0.11	0.14
Pca_chr1	5933715	5937963	KWZ1.0CAM7	1484743	1488991	4249	4249	99.95	51554292	20603721	0.01	0.02
Pca_chr1	5933717	5937963	KWZ1.0CAM8	26482804	26487050	4247	4247	99.98	51554292	30708646	0.01	0.01
Pca_chr1	5935104	5937963	KWZ1.0CAM3	12187399	12190258	2860	2860	99.86	51554292	28286294	0.01	0.01
Pca_chr1	5935781	5937733	KWZ1.0CAM6	31321926	31323878	1953	1953	99.85	51554292	33630106	0	0.01
Pca_chr1	5937964	5964331	KWZ1.0CAM1	34283974	34257525	26368	26450	99.31	51554292	38834322	0.05	0.07
Pca_chr1	5964329	5992188	KWZ1.0CAM1	34257312	34229459	27860	27854	99.51	51554292	38834322	0.05	0.07
Pca_chr1	5992500	5994363	KWZ1.0CAM1	34221914	34220065	1864	1850	96.32	51554292	38834322	0	0
Pca_chr1	5995833	6016591	KWZ1.0CAM1	34220071	34199314	20759	20758	99.76	51554292	38834322	0.04	0.05
Pca_chr1	6016584	6018026	KWZ1.0CAM1	34197788	34196353	1443	1436	99.1	51554292	38834322	0	0
Pca_chr1	6018606	6021637	KWZ1.0CAM1	34195482	34192411	3032	3072	96.65	51554292	38834322	0.01	0.01
Pca_chr1	6021567	6029179	KWZ1.0CAM1	34192411	34184834	7613	7578	99.28	51554292	38834322	0.01	0.02
Pca_chr1	6029180	6039310	KWZ1.0CAM8	5314369	5304220	10131	10150	98.49	51554292	30708646	0.02	0.03
Pca_chr1	6039311	6057983	KWZ1.0CAM1	34184823	34166182	18673	18642	99.72	51554292	38834322	0.04	0.05
Pca_chr1	6057976	6060119	KWZ1.0CAM1	34165498	34163355	2144	2144	99.81	51554292	38834322	0	0.01
Pca_chr1	6060591	6062168	KWZ1.0CAM1	34163359	34161790	1578	1570	99.18	51554292	38834322	0	0
Pca_chr1	6068368	6101534	KWZ1.0CAM1	34161798	34128647	33167	33152	99.57	51554292	38834322	0.06	0.09
Pca_chr1	6126795	6190355	KWZ1.0CAM1	34064481	34000928	63561	63554	99.45	51554292	38834322	0.12	0.16
Pca_chr1	6190542	6194411	KWZ1.0CAM1	34000946	33997094	3870	3853	98.48	51554292	38834322	0.01	0.01
Pca_chr1	6196097	6204135	KWZ1.0CAM1	33996059	33988025	8039	8035	98.55	51554292	38834322	0.02	0.02
Pca_chr1	6204135	6208424	KWZ1.0CAM1	19071880	19076169	4290	4290	99.95	51554292	38834322	0.01	0.01
Pca_chr1	6208424	6217395	KWZ1.0CAM1	33988031	33979055	8972	8977	99.45	51554292	38834322	0.02	0.02
Pca_chr1	6217116	6245195	KWZ1.0CAM1	33979060	33951018	28080	28043	99.27	51554292	38834322	0.05	0.07
Pca_chr1	6245190	6261167	KWZ1.0CAM1	33938995	33923023	15978	15973	99.71	51554292	38834322	0.03	0.04
Pca_chr1	6251635	6252997	KWZ1.0CAM3	11392764	11391400	1363	1365	97.59	51554292	28286294	0	0
Pca_chr1	6267050	6268522	KWZ1.0CAM4	28797666	28799126	1473	1461	96.64	51554292	31150796	0	0
Pca_chr1	6273805	6276137	KWZ1.0CAM1	33917722	33915425	2333	2298	94.84	51554292	38834322	0	0.01
Pca_chr1	6306403	6307632	KWZ1.0CAM1	33910225	33909051	1230	1175	84.95	51554292	38834322	0	0
Pca_chr1	6307728	6308549	KWZ1.0CAM1	33909051	33908186	822	866	92.05	51554292	38834322	0	0
Pca_chr1	6309893	6337548	KWZ1.0CAM1	33904333	33876768	27656	27566	99.3	51554292	38834322	0.05	0.07
Pca_chr1	6337533	6347394	KWZ1.0CAM1	33876577	33866744	9862	9834	99.42	51554292	38834322	0.02	0.03
Pca_chr1	6340799	6343279	KWZ1.0CAM6	7539706	7542185	2481	2480	97.9	51554292	33630106	0	0.01
Pca_chr1	6347389	6353925	KWZ1.0CAM5	1977901	1984423	6537	6523	97.16	51554292	28296805	0.01	0.02
Pca_chr1	6359708	6363839	KWZ1.0CAM1	33718920	33723089	4132	4170	95.28	51554292	38834322	0.01	0.01
Pca_chr1	6363841	6377423	KWZ1.0CAM1	33723187	33736743	13583	13557	99.09	51554292	38834322	0.03	0.03
Pca_chr1	6377830	6414944	KWZ1.0CAM1	33736739	33773789	37115	37051	98.07	51554292	38834322	0.07	0.1
Pca_chr1	6414936	6416101	KWZ1.0CAM1	33773970	33775147	1166	1178	96.78	51554292	38834322	0	0
Pca_chr1	6416095	6419398	KWZ1.0CAM1	33776776	33780073	3304	3298	98.22	51554292	38834322	0.01	0.01
Pca_chr1	6419391	6457231	KWZ1.0CAM1	33780979	33818801	37841	37823	99.08	51554292	38834322	0.07	0.1
Pca_chr1	6457222	6464240	KWZ1.0CAM1	33818985	33826044	7019	7060	96.48	51554292	38834322	0.01	0.02
Pca_chr1	6464585	6471103	KWZ1.0CAM1	33832654	33839151	6519	6498	97.51	51554292	38834322	0.01	0.02
Pca_chr1	6471104	6477880	KWZ1.0CAM7	8478814	8472038	6777	6777	99.94	51554292	20603721	0.01	0.03
Pca_chr1	6477881	6480178	KWZ1.0CAM1	33839147	33841449	2298	2303	95.16	51554292	38834322	0	0.01
Pca_chr1	6481328	6502234	KWZ1.0CAM1	33842494	33863416	20907	20923	98.95	51554292	38834322	0.04	0.05
Pca_chr1	6502254	6504030	KWZ1.0CAM1	33864261	33866005	1777	1745	93.17	51554292	38834322	0	0
Pca_chr1	6515460	6516674	KWZ1.0CAM8	1902805	1904019	1215	1215	99.84	51554292	30708646	0	0
Pca_chr1	6515465	6516671	KWZ1.0CAM2	37661442	37660236	1207	1207	100	51554292	45216402	0	0
Pca_chr1	6521952	6539134	KWZ1.0CAM1	33699414	33682199	17183	17216	99.25	51554292	38834322	0.03	0.04
Pca_chr1	6539131	6544469	KWZ1.0CAM1	33680922	33675551	5339	5372	98.92	51554292	38834322	0.01	0.01
Pca_chr1	6544696	6632816	KWZ1.0CAM1	33675483	33587311	88121	88173	99.74	51554292	38834322	0.17	0.23
Pca_chr1	6632808	6675137	KWZ1.0CAM1	33585679	33543343	42330	42337	99.57	51554292	38834322	0.08	0.11
Pca_chr1	6675106	6749568	KWZ1.0CAM1	33543332	33468920	74463	74413	99.58	51554292	38834322	0.14	0.19
Pca_chr1	6749991	6774001	KWZ1.0CAM1	33468916	33444949	24011	23968	98.58	51554292	38834322	0.05	0.06
Pca_chr1	6774017	6788611	KWZ1.0CAM1	33444749	33430088	14595	14662	97.62	51554292	38834322	0.03	0.04
Pca_chr1	6788606	6792498	KWZ1.0CAM1	33429898	33425989	3893	3910	98.82	51554292	38834322	0.01	0.01
Pca_chr1	6792509	6798444	KWZ1.0CAM1	33425239	33419272	5936	5968	97.67	51554292	38834322	0.01	0.02
Pca_chr1	6798441	6809688	KWZ1.0CAM1	33419641	33408383	11248	11259	98.15	51554292	38834322	0.02	0.03
Pca_chr1	6819568	6828258	KWZ1.0CAM1	33400656	33391973	8691	8684	99.21	51554292	38834322	0.02	0.02
Pca_chr1	6828249	6837076	KWZ1.0CAM1	33390560	33381702	8828	8859	99.02	51554292	38834322	0.02	0.02
Pca_chr1	6837076	6841201	KWZ1.0CAM1	33381611	33377500	4126	4112	99.05	51554292	38834322	0.01	0.01
Pca_chr1	6841526	6842729	KWZ1.0CAM1	33377456	33376254	1204	1203	98.92	51554292	38834322	0	0
Pca_chr1	6842739	6898565	KWZ1.0CAM1	33376092	33320221	55827	55872	99.28	51554292	38834322	0.11	0.14
Pca_chr1	6899511	6934415	KWZ1.0CAM1	33317309	33282472	34905	34838	98.68	51554292	38834322	0.07	0.09
Pca_chr1	6934609	6941572	KWZ1.0CAM1	33282487	33275517	6964	6971	98.94	51554292	38834322	0.01	0.02
Pca_chr1	6941733	6955979	KWZ1.0CAM1	33275512	33261235	14247	14278	99.22	51554292	38834322	0.03	0.04
Pca_chr1	6958954	6997845	KWZ1.0CAM1	33257985	33219065	38892	38921	99.18	51554292	38834322	0.08	0.1
Pca_chr1	6997855	7026869	KWZ1.0CAM1	33218954	33189844	29015	29111	98.83	51554292	38834322	0.06	0.07
Pca_chr1	7026883	7028133	KWZ1.0CAM1	33189311	33188037	1251	1275	97.26	51554292	38834322	0	0
Pca_chr1	7028314	7049922	KWZ1.0CAM1	33188033	33166399	21609	21635	98.91	51554292	38834322	0.04	0.06
Pca_chr1	7050639	7110552	KWZ1.0CAM1	33166402	33106323	59914	60080	99.34	51554292	38834322	0.12	0.15
Pca_chr1	7110840	7115341	KWZ1.0CAM1	1596082	1600584	4502	4503	99.93	51554292	38834322	0.01	0.01
Pca_chr1	7115341	7120435	KWZ1.0CAM1	33106326	33101232	5095	5095	99.9	51554292	38834322	0.01	0.01
Pca_chr1	7120889	7134157	KWZ1.0CAM1	33100774	33087509	13269	13266	99.76	51554292	38834322	0.03	0.03
Pca_chr1	7134149	7135316	KWZ1.0CAM1	33086919	33085749	1168	1171	98.29	51554292	38834322	0	0
Pca_chr1	7135648	7145926	KWZ1.0CAM1	33085737	33075462	10279	10276	98.48	51554292	38834322	0.02	0.03
Pca_chr1	7147469	7148795	KWZ1.0CAM1	33074268	33072941	1327	1328	97.75	51554292	38834322	0	0
Pca_chr1	7150041	7174888	KWZ1.0CAM1	33070947	33046099	24848	24849	99.51	51554292	38834322	0.05	0.06
Pca_chr1	7173421	7183548	KWZ1.0CAM1	33037719	33027641	10128	10079	97.74	51554292	38834322	0.02	0.03
Pca_chr1	7183543	7194193	KWZ1.0CAM1	33023442	33012779	10651	10664	98.51	51554292	38834322	0.02	0.03
Pca_chr1	7195210	7203408	KWZ1.0CAM1	33013394	33005197	8199	8198	99.72	51554292	38834322	0.02	0.02
Pca_chr1	7201731	7203408	KWZ1.0CAM2	28940019	28941697	1678	1679	98.57	51554292	45216402	0	0
Pca_chr1	7203403	7204757	KWZ1.0CAM6	4412419	4413751	1355	1333	98.3	51554292	33630106	0	0
Pca_chr1	7204757	7221344	KWZ1.0CAM1	33005206	32988620	16588	16587	99.54	51554292	38834322	0.03	0.04
Pca_chr1	7204757	7209866	KWZ1.0CAM2	28941688	28946796	5110	5109	99.12	51554292	45216402	0.01	0.01
Pca_chr1	7224453	7249104	KWZ1.0CAM1	32989537	32964862	24652	24676	99.39	51554292	38834322	0.05	0.06
Pca_chr1	7249099	7270313	KWZ1.0CAM1	32962983	32941725	21215	21259	99.52	51554292	38834322	0.04	0.05
Pca_chr1	7272189	7273854	KWZ1.0CAM1	32940010	32938345	1666	1666	99.7	51554292	38834322	0	0
Pca_chr1	7274819	7281653	KWZ1.0CAM3	6389968	6396801	6835	6834	96.64	51554292	28286294	0.01	0.02
Pca_chr1	7281903	7284499	KWZ1.0CAM1	32938349	32935751	2597	2599	98.69	51554292	38834322	0.01	0.01
Pca_chr1	7284500	7288188	KWZ1.0CAM1	32935642	32931949	3689	3694	99.21	51554292	38834322	0.01	0.01
Pca_chr1	7288704	7298003	KWZ1.0CAM1	32927001	32917700	9300	9302	99.87	51554292	38834322	0.02	0.02
Pca_chr1	7297999	7302987	KWZ1.0CAM1	32917415	32912440	4989	4976	98.56	51554292	38834322	0.01	0.01
Pca_chr1	7303418	7316806	KWZ1.0CAM1	32912447	32899059	13389	13389	99.33	51554292	38834322	0.03	0.03
Pca_chr1	7316773	7339669	KWZ1.0CAM1	32899133	32876237	22897	22897	99.68	51554292	38834322	0.04	0.06
Pca_chr1	7347562	7355131	KWZ1.0CAM1	32878907	32871343	7570	7565	99.64	51554292	38834322	0.01	0.02
Pca_chr1	7350020	7377000	KWZ1.0CAM1	32873176	32846157	26981	27020	99.35	51554292	38834322	0.05	0.07
Pca_chr1	7377092	7394635	KWZ1.0CAM1	32846046	32828401	17544	17646	98.73	51554292	38834322	0.03	0.05
Pca_chr1	7394573	7398013	KWZ1.0CAM1	32828403	32824943	3441	3461	98.85	51554292	38834322	0.01	0.01
Pca_chr1	7398481	7420648	KWZ1.0CAM1	32824943	32802792	22168	22152	99.59	51554292	38834322	0.04	0.06
Pca_chr1	7410650	7458978	KWZ1.0CAM1	32812786	32764405	48329	48382	99.15	51554292	38834322	0.09	0.12
Pca_chr1	7458957	7480250	KWZ1.0CAM1	32758210	32736916	21294	21295	99.83	51554292	38834322	0.04	0.05
Pca_chr1	7480245	7484788	KWZ1.0CAM1	32735646	32731092	4544	4555	99.03	51554292	38834322	0.01	0.01
Pca_chr1	7484780	7506262	KWZ1.0CAM1	32729198	32707709	21483	21490	99.02	51554292	38834322	0.04	0.06
Pca_chr1	7506260	7512818	KWZ1.0CAM1	32706725	32700165	6559	6561	99.47	51554292	38834322	0.01	0.02
Pca_chr1	7512813	7517407	KWZ1.0CAM1	32699933	32695339	4595	4595	99.26	51554292	38834322	0.01	0.01
Pca_chr1	7517402	7536381	KWZ1.0CAM1	32685250	32666205	18980	19046	99.35	51554292	38834322	0.04	0.05
Pca_chr1	7537141	7538459	KWZ1.0CAM1	32666215	32664903	1319	1313	99.09	51554292	38834322	0	0
Pca_chr1	7538451	7539763	KWZ1.0CAM1	32664660	32663331	1313	1330	96.7	51554292	38834322	0	0
Pca_chr1	7539752	7652332	KWZ1.0CAM1	32662901	32550365	112581	112537	99.48	51554292	38834322	0.22	0.29
Pca_chr1	7655971	7660016	KWZ1.0CAM1	32545857	32549955	4046	4099	96.6	51554292	38834322	0.01	0.01
Pca_chr1	7660016	7665060	KWZ1.0CAM1	32550367	32555419	5045	5053	99.66	51554292	38834322	0.01	0.01
Pca_chr1	7670097	7736034	KWZ1.0CAM1	32549959	32483954	65938	66006	99.88	51554292	38834322	0.13	0.17
Pca_chr1	7716023	7763682	KWZ1.0CAM1	32503969	32456299	47660	47671	99.91	51554292	38834322	0.09	0.12
Pca_chr1	7763783	7768041	KWZ1.0CAM1	32456299	32460558	4259	4260	99.32	51554292	38834322	0.01	0.01
Pca_chr1	7767898	7798604	KWZ1.0CAM1	32460558	32429852	30707	30707	99.93	51554292	38834322	0.06	0.08
Pca_chr1	7798705	7855246	KWZ1.0CAM1	32429851	32373281	56542	56571	99.69	51554292	38834322	0.11	0.15
Pca_chr1	7827810	7830211	KWZ1.0CAM4	28365190	28367590	2402	2401	99.54	51554292	31150796	0	0.01
Pca_chr1	7856306	7860613	KWZ1.0CAM1	32365026	32360711	4308	4316	98.15	51554292	38834322	0.01	0.01
Pca_chr1	7860611	7863078	KWZ1.0CAM1	32353804	32351272	2468	2533	93.27	51554292	38834322	0	0.01
Pca_chr1	7863469	7865247	KWZ1.0CAM1	32350716	32348958	1779	1759	96.47	51554292	38834322	0	0
Pca_chr1	7867385	7870283	KWZ1.0CAM1	32347315	32344423	2899	2893	97.25	51554292	38834322	0.01	0.01
Pca_chr1	7874465	7876224	KWZ1.0CAM1	32349224	32347373	1760	1852	90.26	51554292	38834322	0	0
Pca_chr1	7876869	7904458	KWZ1.0CAM1	32337279	32309800	27590	27480	99.39	51554292	38834322	0.05	0.07
Pca_chr1	7911158	7937548	KWZ1.0CAM1	32309804	32283388	26391	26417	99.81	51554292	38834322	0.05	0.07
Pca_chr1	7937539	7939608	KWZ1.0CAM1	32283216	32281148	2070	2069	99.18	51554292	38834322	0	0.01
Pca_chr1	7939765	7946308	KWZ1.0CAM1	32281148	32274600	6544	6549	99.79	51554292	38834322	0.01	0.02
Pca_chr1	7946715	7975860	KWZ1.0CAM1	32274604	32245461	29146	29144	99.93	51554292	38834322	0.06	0.08
Pca_chr1	7976060	7980092	KWZ1.0CAM1	32245470	32241429	4033	4042	99.65	51554292	38834322	0.01	0.01
Pca_chr1	7978788	7980090	KWZ1.0CAM5	25545594	25544292	1303	1303	97.47	51554292	28296805	0	0
Pca_chr1	7980089	7987311	KWZ1.0CAM1	32240835	32233614	7223	7222	99.89	51554292	38834322	0.01	0.02
Pca_chr1	7987458	8001034	KWZ1.0CAM1	32233616	32220036	13577	13581	99.91	51554292	38834322	0.03	0.03
Pca_chr1	8000345	8020476	KWZ1.0CAM1	32210615	32190498	20132	20118	99.63	51554292	38834322	0.04	0.05
Pca_chr1	8021079	8037157	KWZ1.0CAM1	32190505	32174410	16079	16096	99.8	51554292	38834322	0.03	0.04
Pca_chr1	8037191	8045746	KWZ1.0CAM1	32174428	32165876	8556	8553	99.44	51554292	38834322	0.02	0.02
Pca_chr1	8049144	8062949	KWZ1.0CAM1	32169843	32156031	13806	13813	99.44	51554292	38834322	0.03	0.04
Pca_chr1	8062947	8120020	KWZ1.0CAM1	32155668	32098572	57074	57097	99.63	51554292	38834322	0.11	0.15
Pca_chr1	8120019	8141238	KWZ1.0CAM1	32097414	32076194	21220	21221	99.97	51554292	38834322	0.04	0.05
Pca_chr1	8141439	8145702	KWZ1.0CAM1	32076202	32071939	4264	4264	99.84	51554292	38834322	0.01	0.01
Pca_chr1	8146101	8152806	KWZ1.0CAM1	32071945	32065248	6706	6698	99.76	51554292	38834322	0.01	0.02
Pca_chr1	8147474	8152807	KWZ1.0CAM2	41862781	41868090	5334	5310	98.99	51554292	45216402	0.01	0.01
Pca_chr1	8152807	8163646	KWZ1.0CAM1	32061756	32072589	10840	10834	99.84	51554292	38834322	0.02	0.03
Pca_chr1	8156299	8161628	KWZ1.0CAM5	16980757	16986088	5330	5332	99.44	51554292	28296805	0.01	0.02
Pca_chr1	8163977	8173812	KWZ1.0CAM1	32061764	32051928	9836	9837	99.92	51554292	38834322	0.02	0.03
Pca_chr1	8174542	8208806	KWZ1.0CAM1	32051934	32017658	34265	34277	98.27	51554292	38834322	0.07	0.09
Pca_chr1	8206438	8214997	KWZ1.0CAM1	32002610	31994017	8560	8594	98.94	51554292	38834322	0.02	0.02
Pca_chr1	8214974	8216599	KWZ1.0CAM4	4667052	4668675	1626	1624	99.69	51554292	31150796	0	0.01
Pca_chr1	8214988	8216612	KWZ1.0CAM3	7491043	7492670	1625	1628	99.63	51554292	28286294	0	0.01
Pca_chr1	8216599	8219719	KWZ1.0CAM1	31988967	31985846	3121	3122	99.55	51554292	38834322	0.01	0.01
Pca_chr1	8219710	8231062	KWZ1.0CAM1	31985660	31974288	11353	11373	99.02	51554292	38834322	0.02	0.03
Pca_chr1	8231057	8264585	KWZ1.0CAM1	31973956	31940427	33529	33530	99.87	51554292	38834322	0.07	0.09
Pca_chr1	8264548	8274833	KWZ1.0CAM1	31940416	31930135	10286	10282	99.85	51554292	38834322	0.02	0.03
Pca_chr1	8274830	8284661	KWZ1.0CAM1	31929727	31919890	9832	9838	99.16	51554292	38834322	0.02	0.03
Pca_chr1	8284654	8287091	KWZ1.0CAM6	32168975	32171413	2438	2439	99.84	51554292	33630106	0	0.01
Pca_chr1	8287081	8334176	KWZ1.0CAM1	31919898	31872811	47096	47088	99.55	51554292	38834322	0.09	0.12
Pca_chr1	8334203	8359474	KWZ1.0CAM1	31872828	31847559	25272	25270	99.77	51554292	38834322	0.05	0.07
Pca_chr1	8361368	8371120	KWZ1.0CAM1	31826038	31816303	9753	9736	98.6	51554292	38834322	0.02	0.03
Pca_chr1	8371112	8443801	KWZ1.0CAM1	31816146	31743498	72690	72649	99.26	51554292	38834322	0.14	0.19
Pca_chr1	8443793	8503269	KWZ1.0CAM1	31743255	31683753	59477	59503	99.75	51554292	38834322	0.12	0.15
Pca_chr1	8503370	8504878	KWZ1.0CAM7	14973711	14975217	1509	1507	99.73	51554292	20603721	0	0.01
Pca_chr1	8504867	8554320	KWZ1.0CAM1	31683627	31634145	49454	49483	99.54	51554292	38834322	0.1	0.13
Pca_chr1	8555834	8563908	KWZ1.0CAM1	31634152	31626064	8075	8089	99.53	51554292	38834322	0.02	0.02
Pca_chr1	8581867	8585026	KWZ1.0CAM3	15561237	15558070	3160	3168	98.71	51554292	28286294	0.01	0.01
Pca_chr1	8595499	8605921	KWZ1.0CAM2	2073387	2083766	10423	10380	96.19	51554292	45216402	0.02	0.02
Pca_chr1	8600681	8605569	KWZ1.0CAM4	16231314	16236205	4889	4892	98.73	51554292	31150796	0.01	0.02
Pca_chr1	8615110	8617612	KWZ1.0CAM6	7044550	7042041	2503	2510	97.82	51554292	33630106	0	0.01
Pca_chr1	8617604	8635280	KWZ1.0CAM6	7041435	7023776	17677	17660	99.05	51554292	33630106	0.03	0.05
Pca_chr1	8635590	8638353	KWZ1.0CAM6	7023788	7021106	2764	2683	94.54	51554292	33630106	0.01	0.01
Pca_chr1	8638354	8639692	KWZ1.0CAM3	12707201	12708526	1339	1326	93.81	51554292	28286294	0	0
Pca_chr1	8639850	8639934	KWZ1.0CAM3	12708732	12708816	85	85	97.65	51554292	28286294	0	0
Pca_chr1	8639979	8641495	KWZ1.0CAM6	7020904	7019338	1517	1567	94.17	51554292	33630106	0	0
Pca_chr1	8641496	8646305	KWZ1.0CAM6	24177801	24172992	4810	4810	99.9	51554292	33630106	0.01	0.01
Pca_chr1	8642155	8646305	KWZ1.0CAM4	13988213	13984068	4151	4146	99.59	51554292	31150796	0.01	0.01
Pca_chr1	8656052	8658274	KWZ1.0CAM4	3194560	3192338	2223	2223	99.37	51554292	31150796	0	0.01
Pca_chr1	8658182	8661291	KWZ1.0CAM7	2651380	2654496	3110	3117	98.43	51554292	20603721	0.01	0.02
Pca_chr1	8688175	8694405	KWZ1.0CAM1	31526168	31519960	6231	6209	98.24	51554292	38834322	0.01	0.02
Pca_chr1	8694398	8707081	KWZ1.0CAM1	21925237	21937923	12684	12687	99.46	51554292	38834322	0.02	0.03
Pca_chr1	8694398	8706047	KWZ1.0CAM3	26035071	26023425	11650	11647	97.33	51554292	28286294	0.02	0.04
Pca_chr1	8694408	8696828	KWZ1.0CAM2	11680891	11683311	2421	2421	99.17	51554292	45216402	0	0.01
Pca_chr1	8696828	8707078	KWZ1.0CAM2	11685699	11695947	10251	10249	99.72	51554292	45216402	0.02	0.02
Pca_chr1	8707079	8718151	KWZ1.0CAM1	31519968	31508837	11073	11132	98.93	51554292	38834322	0.02	0.03
Pca_chr1	8718152	8734034	KWZ1.0CAM1	31508729	31492753	15883	15977	98.65	51554292	38834322	0.03	0.04
Pca_chr1	8734034	8735549	KWZ1.0CAM4	2926021	2927561	1516	1541	97.28	51554292	31150796	0	0
Pca_chr1	8735546	8739470	KWZ1.0CAM1	31492763	31488838	3925	3926	99.8	51554292	38834322	0.01	0.01
Pca_chr1	8739789	8747678	KWZ1.0CAM1	31488829	31480940	7890	7890	99.86	51554292	38834322	0.02	0.02
Pca_chr1	8747670	8752563	KWZ1.0CAM4	9632903	9637796	4894	4894	99.82	51554292	31150796	0.01	0.02
Pca_chr1	8752563	8759540	KWZ1.0CAM1	31480946	31473942	6978	7005	99.36	51554292	38834322	0.01	0.02
Pca_chr1	8760906	8775207	KWZ1.0CAM1	31473941	31459696	14302	14246	96.44	51554292	38834322	0.03	0.04
Pca_chr1	8775210	8778886	KWZ1.0CAM1	31452891	31449235	3677	3657	96.57	51554292	38834322	0.01	0.01
Pca_chr1	8778888	8841564	KWZ1.0CAM1	31448246	31385400	62677	62847	99.34	51554292	38834322	0.12	0.16
Pca_chr1	8841565	8845458	KWZ1.0CAM1	31384810	31380879	3894	3932	97.26	51554292	38834322	0.01	0.01
Pca_chr1	8845430	8846912	KWZ1.0CAM1	31380847	31379388	1483	1460	97.44	51554292	38834322	0	0
Pca_chr1	8847191	8864212	KWZ1.0CAM1	31379160	31362135	17022	17026	99.39	51554292	38834322	0.03	0.04
Pca_chr1	8869070	8873970	KWZ1.0CAM1	31362140	31357242	4901	4899	99.63	51554292	38834322	0.01	0.01
Pca_chr1	8875027	8881989	KWZ1.0CAM1	31357245	31350254	6963	6992	96.79	51554292	38834322	0.01	0.02
Pca_chr1	8881988	8885224	KWZ1.0CAM1	31350054	31346846	3237	3209	96.81	51554292	38834322	0.01	0.01
Pca_chr1	8886619	8888034	KWZ1.0CAM1	31346854	31345440	1416	1415	97.03	51554292	38834322	0	0
Pca_chr1	8891765	8898928	KWZ1.0CAM1	31321588	31314389	7164	7200	96.99	51554292	38834322	0.01	0.02
Pca_chr1	8891789	8893411	KWZ1.0CAM1	31335376	31333758	1623	1619	92.54	51554292	38834322	0	0
Pca_chr1	8900019	8904164	KWZ1.0CAM1	31312573	31308396	4146	4178	96.57	51554292	38834322	0.01	0.01
Pca_chr1	8904336	8930420	KWZ1.0CAM1	31308405	31282259	26085	26147	98.69	51554292	38834322	0.05	0.07
Pca_chr1	8933334	8962033	KWZ1.0CAM1	31282012	31253376	28700	28637	99.45	51554292	38834322	0.06	0.07
Pca_chr1	8962034	8970178	KWZ1.0CAM3	26412747	26420881	8145	8135	99.75	51554292	28286294	0.02	0.03
Pca_chr1	8970179	8972475	KWZ1.0CAM2	27771745	27769448	2297	2298	99.91	51554292	45216402	0	0.01
Pca_chr1	8989377	8997520	KWZ1.0CAM7	6894501	6902641	8144	8141	99.77	51554292	20603721	0.02	0.04
Pca_chr1	8997521	9012804	KWZ1.0CAM1	31253380	31238128	15284	15253	99.17	51554292	38834322	0.03	0.04
Pca_chr1	9013013	9014152	KWZ1.0CAM1	31238115	31236976	1140	1140	98.77	51554292	38834322	0	0
Pca_chr1	9014324	9019966	KWZ1.0CAM1	31236985	31231342	5643	5644	98.23	51554292	38834322	0.01	0.01
Pca_chr1	9019962	9023165	KWZ1.0CAM1	31231061	31227798	3204	3264	95.38	51554292	38834322	0.01	0.01
Pca_chr1	9024218	9029557	KWZ1.0CAM1	31227805	31222392	5340	5414	94.43	51554292	38834322	0.01	0.01
Pca_chr1	9029681	9054814	KWZ1.0CAM1	31221750	31196613	25134	25138	99.69	51554292	38834322	0.05	0.06
Pca_chr1	9054812	9068062	KWZ1.0CAM1	31196149	31182876	13251	13274	99.53	51554292	38834322	0.03	0.03
Pca_chr1	9068054	9076484	KWZ1.0CAM1	31177582	31169142	8431	8441	98.97	51554292	38834322	0.02	0.02
Pca_chr1	9076320	9078874	KWZ1.0CAM6	9213835	9211276	2555	2560	93.14	51554292	33630106	0	0.01
Pca_chr1	9076320	9078874	KWZ1.0CAM7	1343867	1346426	2555	2560	93.18	51554292	20603721	0	0.01
Pca_chr1	9076479	9088464	KWZ1.0CAM1	31165867	31153827	11986	12041	98.6	51554292	38834322	0.02	0.03
Pca_chr1	9079139	9082625	KWZ1.0CAM2	23384876	23388323	3487	3448	92.13	51554292	45216402	0.01	0.01
Pca_chr1	9079155	9082615	KWZ1.0CAM6	9211270	9207849	3461	3422	92.01	51554292	33630106	0.01	0.01
Pca_chr1	9086438	9091485	KWZ1.0CAM8	13911389	13916452	5048	5064	97.38	51554292	30708646	0.01	0.02
Pca_chr1	9109594	9113615	KWZ1.0CAM1	31143557	31139524	4022	4034	98.98	51554292	38834322	0.01	0.01
Pca_chr1	9113604	9118957	KWZ1.0CAM1	31137949	31132597	5354	5353	99.78	51554292	38834322	0.01	0.01
Pca_chr1	9118962	9121708	KWZ1.0CAM1	31128605	31125823	2747	2783	98.28	51554292	38834322	0.01	0.01
Pca_chr1	9121700	9125423	KWZ1.0CAM1	31123748	31120022	3724	3727	98.2	51554292	38834322	0.01	0.01
Pca_chr1	9125404	9128877	KWZ1.0CAM1	31119623	31116128	3474	3496	97.57	51554292	38834322	0.01	0.01
Pca_chr1	9130742	9134764	KWZ1.0CAM1	31116130	31112104	4023	4027	98.56	51554292	38834322	0.01	0.01
Pca_chr1	9134757	9171981	KWZ1.0CAM1	31110842	31073517	37225	37326	99.54	51554292	38834322	0.07	0.1
Pca_chr1	9173713	9179930	KWZ1.0CAM1	31072794	31066575	6218	6220	98.92	51554292	38834322	0.01	0.02
Pca_chr1	9181124	9182249	KWZ1.0CAM1	31066579	31065452	1126	1128	98.76	51554292	38834322	0	0
Pca_chr1	9182244	9184870	KWZ1.0CAM1	31061517	31058894	2627	2624	98.59	51554292	38834322	0.01	0.01
Pca_chr1	9185606	9187341	KWZ1.0CAM1	31058904	31057177	1736	1728	97.41	51554292	38834322	0	0
Pca_chr1	9187333	9189997	KWZ1.0CAM1	31056413	31053802	2665	2612	94.11	51554292	38834322	0.01	0.01
Pca_chr1	9191002	9192732	KWZ1.0CAM1	2694133	2692400	1731	1734	98.1	51554292	38834322	0	0
Pca_chr1	9193195	9194733	KWZ1.0CAM1	31044852	31043331	1539	1522	90.37	51554292	38834322	0	0
Pca_chr1	9199041	9217763	KWZ1.0CAM1	31042984	31024309	18723	18676	98.7	51554292	38834322	0.04	0.05
Pca_chr1	9217754	9219491	KWZ1.0CAM1	31022710	31020973	1738	1738	99.88	51554292	38834322	0	0
Pca_chr1	9219730	9225550	KWZ1.0CAM1	31020985	31015165	5821	5821	99.91	51554292	38834322	0.01	0.01
Pca_chr1	9226665	9244214	KWZ1.0CAM1	31015172	30997608	17550	17565	99.79	51554292	38834322	0.03	0.05
Pca_chr1	9261932	9268060	KWZ1.0CAM8	5950196	5944065	6129	6132	98.71	51554292	30708646	0.01	0.02
Pca_chr1	9273650	9274978	KWZ1.0CAM7	11432860	11434188	1329	1329	99.77	51554292	20603721	0	0.01
Pca_chr1	9273651	9274978	KWZ1.0CAM1	30811836	30813163	1328	1328	99.92	51554292	38834322	0	0
Pca_chr1	9273651	9274980	KWZ1.0CAM5	10242629	10243958	1330	1330	99.92	51554292	28296805	0	0
Pca_chr1	9308717	9336153	KWZ1.0CAM1	30871497	30844050	27437	27448	99.53	51554292	38834322	0.05	0.07
Pca_chr1	9336144	9348262	KWZ1.0CAM1	30842827	30830689	12119	12139	99.8	51554292	38834322	0.02	0.03
Pca_chr1	9348254	9364450	KWZ1.0CAM1	30829340	30813160	16197	16181	99.67	51554292	38834322	0.03	0.04
Pca_chr1	9364438	9381062	KWZ1.0CAM1	30811836	30795225	16625	16612	99.83	51554292	38834322	0.03	0.04
Pca_chr1	9381053	9400765	KWZ1.0CAM1	30794197	30774543	19713	19655	99.53	51554292	38834322	0.04	0.05
Pca_chr1	9400824	9424168	KWZ1.0CAM1	30774547	30751179	23345	23369	98.73	51554292	38834322	0.05	0.06
Pca_chr1	9424164	9426438	KWZ1.0CAM0	134582	132295	2275	2288	97.61	51554292	5546318	0	0.04
Pca_chr1	9424164	9432989	KWZ1.0CAM2	29861744	29870587	8826	8844	97.83	51554292	45216402	0.02	0.02
Pca_chr1	9426438	9432990	KWZ1.0CAM0	132121	125579	6553	6543	99.45	51554292	5546318	0.01	0.12
Pca_chr1	9432989	9447168	KWZ1.0CAM1	30751188	30737009	14180	14180	99.94	51554292	38834322	0.03	0.04
Pca_chr1	9448426	9532244	KWZ1.0CAM1	30737016	30653169	83819	83848	99.84	51554292	38834322	0.16	0.22
Pca_chr1	9532240	9570055	KWZ1.0CAM1	30646360	30608468	37816	37893	99.04	51554292	38834322	0.07	0.1
Pca_chr1	9571132	9572793	KWZ1.0CAM1	30604919	30603271	1662	1649	98.32	51554292	38834322	0	0
Pca_chr1	9572792	9621651	KWZ1.0CAM1	30600029	30551109	48860	48921	99.63	51554292	38834322	0.09	0.13
Pca_chr1	9623258	9625651	KWZ1.0CAM7	3957368	3959761	2394	2394	99.92	51554292	20603721	0	0.01
Pca_chr1	9625652	9871672	KWZ1.0CAM1	30551118	30304993	246021	246126	99.65	51554292	38834322	0.48	0.63
Pca_chr1	9871670	9877775	KWZ1.0CAM1	30303903	30297811	6106	6093	98.82	51554292	38834322	0.01	0.02
Pca_chr1	9877959	9895329	KWZ1.0CAM1	30297820	30280474	17371	17347	98.57	51554292	38834322	0.03	0.04
Pca_chr1	9897755	9900460	KWZ1.0CAM1	30280481	30277757	2706	2725	95.39	51554292	38834322	0.01	0.01
Pca_chr1	9902784	9904431	KWZ1.0CAM1	30269788	30268141	1648	1648	97.75	51554292	38834322	0	0
Pca_chr1	9906125	9908682	KWZ1.0CAM7	15297569	15295015	2558	2555	99.61	51554292	20603721	0	0.01
Pca_chr1	9908681	9921385	KWZ1.0CAM1	30267386	30254713	12705	12674	99.42	51554292	38834322	0.02	0.03
Pca_chr1	9922380	9923694	KWZ1.0CAM1	30253522	30252210	1315	1313	98.18	51554292	38834322	0	0
Pca_chr1	9932821	9941838	KWZ1.0CAM3	26031865	26022848	9018	9018	99.8	51554292	28286294	0.02	0.03
Pca_chr1	9944475	9961982	KWZ1.0CAM1	30232668	30215173	17508	17496	99.28	51554292	38834322	0.03	0.05
Pca_chr1	9962296	9967315	KWZ1.0CAM1	30214962	30209941	5020	5022	99.5	51554292	38834322	0.01	0.01
Pca_chr1	9968233	9969732	KWZ1.0CAM3	19065402	19066911	1500	1510	98.54	51554292	28286294	0	0.01
Pca_chr1	9969729	9974306	KWZ1.0CAM1	30209950	30205368	4578	4583	99.41	51554292	38834322	0.01	0.01
Pca_chr1	9974300	9986261	KWZ1.0CAM1	30204963	30193058	11962	11906	98.78	51554292	38834322	0.02	0.03
Pca_chr1	9986470	9998593	KWZ1.0CAM1	30193054	30180882	12124	12173	98.98	51554292	38834322	0.02	0.03
Pca_chr1	9998569	10000191	KWZ1.0CAM1	30180520	30178898	1623	1623	99.57	51554292	38834322	0	0
Pca_chr1	10000192	10003535	KWZ1.0CAM6	7568696	7565382	3344	3315	99.1	51554292	33630106	0.01	0.01
Pca_chr1	10003536	10005215	KWZ1.0CAM1	30178902	30177222	1680	1681	99.64	51554292	38834322	0	0
Pca_chr1	10005210	10017556	KWZ1.0CAM1	30176922	30164542	12347	12381	99.58	51554292	38834322	0.02	0.03
Pca_chr1	10019131	10022258	KWZ1.0CAM2	23441964	23438837	3128	3128	97.57	51554292	45216402	0.01	0.01
Pca_chr1	10019131	10021991	KWZ1.0CAM4	27783093	27780237	2861	2857	96.68	51554292	31150796	0.01	0.01
Pca_chr1	10022259	10029096	KWZ1.0CAM1	30164536	30157690	6838	6847	94.83	51554292	38834322	0.01	0.02
Pca_chr1	10029103	10030997	KWZ1.0CAM1	30156154	30154255	1895	1900	97.02	51554292	38834322	0	0
Pca_chr1	10031644	10034500	KWZ1.0CAM1	30152298	30149453	2857	2846	98.84	51554292	38834322	0.01	0.01
Pca_chr1	10035448	10058913	KWZ1.0CAM1	30149461	30126040	23466	23422	99.42	51554292	38834322	0.05	0.06
Pca_chr1	10058795	10073351	KWZ1.0CAM1	30126040	30111364	14557	14677	97.74	51554292	38834322	0.03	0.04
Pca_chr1	10073391	10080662	KWZ1.0CAM1	30108383	30101090	7272	7294	99.08	51554292	38834322	0.01	0.02
Pca_chr1	10080656	10083569	KWZ1.0CAM1	30094367	30091515	2914	2853	95.41	51554292	38834322	0.01	0.01
Pca_chr1	10084188	10169836	KWZ1.0CAM1	30071918	29986214	85649	85705	99.6	51554292	38834322	0.17	0.22
Pca_chr1	10169829	10186417	KWZ1.0CAM1	29985257	29968691	16589	16567	99.31	51554292	38834322	0.03	0.04
Pca_chr1	10187247	10191568	KWZ1.0CAM1	29968698	29964383	4322	4316	98.52	51554292	38834322	0.01	0.01
Pca_chr1	10192149	10196864	KWZ1.0CAM1	29964390	29959678	4716	4713	99.15	51554292	38834322	0.01	0.01
Pca_chr1	10196860	10205626	KWZ1.0CAM1	29958815	29950054	8767	8762	98.68	51554292	38834322	0.02	0.02
Pca_chr1	10205617	10210088	KWZ1.0CAM1	29949011	29944574	4472	4438	97.55	51554292	38834322	0.01	0.01
Pca_chr1	10210086	10289588	KWZ1.0CAM1	29940579	29861004	79503	79576	99.56	51554292	38834322	0.15	0.2
Pca_chr1	10246871	10252170	KWZ1.0CAM2	41862781	41868089	5300	5309	99.45	51554292	45216402	0.01	0.01
Pca_chr1	10246871	10252170	KWZ1.0CAM5	8269785	8264447	5300	5339	98.93	51554292	28296805	0.01	0.02
Pca_chr1	10290688	10296836	KWZ1.0CAM1	29860688	29854540	6149	6149	99.12	51554292	38834322	0.01	0.02
Pca_chr1	10297242	10316789	KWZ1.0CAM1	29854545	29834995	19548	19551	99.93	51554292	38834322	0.04	0.05
Pca_chr1	10316790	10322323	KWZ1.0CAM2	33650188	33644656	5534	5533	99.87	51554292	45216402	0.01	0.01
Pca_chr1	10316790	10322322	KWZ1.0CAM5	5296264	5290727	5533	5538	99.53	51554292	28296805	0.01	0.02
Pca_chr1	10322323	10327306	KWZ1.0CAM1	29834999	29829995	4984	5005	97.85	51554292	38834322	0.01	0.01
Pca_chr1	10327352	10333999	KWZ1.0CAM2	34688648	34695295	6648	6648	100	51554292	45216402	0.01	0.01
Pca_chr1	10327352	10334001	KWZ1.0CAM4	3980691	3974041	6650	6651	99.89	51554292	31150796	0.01	0.02
Pca_chr1	10334015	10378301	KWZ1.0CAM1	29830010	29785614	44287	44397	99.52	51554292	38834322	0.09	0.11
Pca_chr1	10378300	10381974	KWZ1.0CAM8	16786268	16782595	3675	3674	99.76	51554292	30708646	0.01	0.01
Pca_chr1	10382023	10396597	KWZ1.0CAM1	29785602	29771034	14575	14569	99.72	51554292	38834322	0.03	0.04
Pca_chr1	10396598	10403412	KWZ1.0CAM6	2237359	2244174	6815	6816	99.9	51554292	33630106	0.01	0.02
Pca_chr1	10403413	10417329	KWZ1.0CAM1	29771038	29757157	13917	13882	99.54	51554292	38834322	0.03	0.04
Pca_chr1	10422422	10428058	KWZ1.0CAM1	29757161	29751523	5637	5639	99.22	51554292	38834322	0.01	0.01
Pca_chr1	10428044	10430121	KWZ1.0CAM1	29751325	29749250	2078	2076	98.61	51554292	38834322	0	0.01
Pca_chr1	10430119	10451180	KWZ1.0CAM1	29747781	29726726	21062	21056	99.18	51554292	38834322	0.04	0.05
Pca_chr1	10451383	10458981	KWZ1.0CAM1	29726719	29719162	7599	7558	96.02	51554292	38834322	0.01	0.02
Pca_chr1	10458976	10463644	KWZ1.0CAM1	29718820	29714179	4669	4642	94.87	51554292	38834322	0.01	0.01
Pca_chr1	10463642	10465919	KWZ1.0CAM1	29714101	29711867	2278	2235	95.49	51554292	38834322	0	0.01
Pca_chr1	10474463	10478427	KWZ1.0CAM1	29711532	29707538	3965	3995	97.16	51554292	38834322	0.01	0.01
Pca_chr1	10478643	10501972	KWZ1.0CAM1	29707315	29683868	23330	23448	98.35	51554292	38834322	0.05	0.06
Pca_chr1	10502067	10516992	KWZ1.0CAM1	29678947	29664010	14926	14938	99.16	51554292	38834322	0.03	0.04
Pca_chr1	10517368	10523309	KWZ1.0CAM1	29663991	29658071	5942	5921	99.33	51554292	38834322	0.01	0.02
Pca_chr1	10524560	10539280	KWZ1.0CAM1	29657072	29642321	14721	14752	99.54	51554292	38834322	0.03	0.04
Pca_chr1	10540443	10548608	KWZ1.0CAM1	29642328	29634162	8166	8167	99.66	51554292	38834322	0.02	0.02
Pca_chr1	10549998	10586436	KWZ1.0CAM1	29634165	29597802	36439	36364	98.47	51554292	38834322	0.07	0.09
Pca_chr1	10587145	10634950	KWZ1.0CAM1	29597804	29549943	47806	47862	99.32	51554292	38834322	0.09	0.12
Pca_chr1	10631344	10642099	KWZ1.0CAM1	29553223	29542475	10756	10749	98	51554292	38834322	0.02	0.03
Pca_chr1	10642093	10660533	KWZ1.0CAM1	29527010	29508576	18441	18435	99.93	51554292	38834322	0.04	0.05
Pca_chr1	10661391	10668193	KWZ1.0CAM6	32728245	32721443	6803	6803	99.94	51554292	33630106	0.01	0.02
Pca_chr1	10668450	10754041	KWZ1.0CAM1	29498076	29412431	85592	85646	99.76	51554292	38834322	0.17	0.22
Pca_chr1	10768632	10769915	KWZ1.0CAM1	29412270	29410985	1284	1286	99.46	51554292	38834322	0	0
Pca_chr1	10770694	10773455	KWZ1.0CAM1	29410987	29408225	2762	2763	99.35	51554292	38834322	0.01	0.01
Pca_chr1	10774599	10776207	KWZ1.0CAM1	29408235	29406631	1609	1605	98.57	51554292	38834322	0	0
Pca_chr1	10777257	10801495	KWZ1.0CAM1	29406626	29382427	24239	24200	99.15	51554292	38834322	0.05	0.06
Pca_chr1	10801484	10806306	KWZ1.0CAM1	29381933	29377134	4823	4800	97.08	51554292	38834322	0.01	0.01
Pca_chr1	10809007	10813557	KWZ1.0CAM1	29373927	29369394	4551	4534	96.97	51554292	38834322	0.01	0.01
Pca_chr1	10814193	10820930	KWZ1.0CAM5	17690836	17684042	6738	6795	97.82	51554292	28296805	0.01	0.02
Pca_chr1	10822850	10834434	KWZ1.0CAM1	29368893	29357314	11585	11580	97.06	51554292	38834322	0.02	0.03
Pca_chr1	10834430	10846537	KWZ1.0CAM1	29356961	29344860	12108	12102	98.99	51554292	38834322	0.02	0.03
Pca_chr1	10846827	10848582	KWZ1.0CAM1	29341580	29339851	1756	1730	84.49	51554292	38834322	0	0
Pca_chr1	10849381	10856177	KWZ1.0CAM7	1202549	1209356	6797	6808	99.82	51554292	20603721	0.01	0.03
Pca_chr1	10856479	10867497	KWZ1.0CAM1	29339569	29328541	11019	11029	98.7	51554292	38834322	0.02	0.03
Pca_chr1	10867488	10882114	KWZ1.0CAM1	29327906	29313277	14627	14630	99.95	51554292	38834322	0.03	0.04
Pca_chr1	10882477	11013012	KWZ1.0CAM1	29313279	29182688	130536	130592	99.71	51554292	38834322	0.25	0.34
Pca_chr1	11013005	11022719	KWZ1.0CAM1	29181553	29171835	9715	9719	99.64	51554292	38834322	0.02	0.03
Pca_chr1	11022720	11031399	KWZ1.0CAM6	14897942	14889271	8680	8672	99.48	51554292	33630106	0.02	0.03
Pca_chr1	11022720	11031400	KWZ1.0CAM7	9871304	9879995	8681	8692	99.87	51554292	20603721	0.02	0.04
Pca_chr1	11031399	11033481	KWZ1.0CAM1	29171840	29169758	2083	2083	99.95	51554292	38834322	0	0.01
Pca_chr1	11033533	11067569	KWZ1.0CAM1	29169770	29135730	34037	34041	99.92	51554292	38834322	0.07	0.09
Pca_chr1	11067806	11071700	KWZ1.0CAM1	29135729	29131836	3895	3894	99.46	51554292	38834322	0.01	0.01
Pca_chr1	11071700	11092710	KWZ1.0CAM1	29131598	29110555	21011	21044	99.16	51554292	38834322	0.04	0.05
Pca_chr1	11093826	11095916	KWZ1.0CAM1	29110555	29108479	2091	2077	96.61	51554292	38834322	0	0.01
Pca_chr1	11099939	11101515	KWZ1.0CAM1	29092125	29090572	1577	1554	94.77	51554292	38834322	0	0
Pca_chr1	11103685	11120096	KWZ1.0CAM1	29090460	29074088	16412	16373	98.91	51554292	38834322	0.03	0.04
Pca_chr1	11120094	11123835	KWZ1.0CAM1	29073804	29070055	3742	3750	98.48	51554292	38834322	0.01	0.01
Pca_chr1	11124801	11165570	KWZ1.0CAM1	29070064	29029284	40770	40781	99.65	51554292	38834322	0.08	0.11
Pca_chr1	11165680	11204494	KWZ1.0CAM1	29029284	28990490	38815	38795	99.6	51554292	38834322	0.08	0.1
Pca_chr1	11204489	11230581	KWZ1.0CAM1	28990127	28964046	26093	26082	99.69	51554292	38834322	0.05	0.07
Pca_chr1	11230575	11313800	KWZ1.0CAM1	28961080	28877871	83226	83210	99.67	51554292	38834322	0.16	0.21
Pca_chr1	11314205	11350153	KWZ1.0CAM1	28877877	28841948	35949	35930	99.68	51554292	38834322	0.07	0.09
Pca_chr1	11350146	11352722	KWZ1.0CAM8	18789934	18787360	2577	2575	99.34	51554292	30708646	0	0.01
Pca_chr1	11350153	11352725	KWZ1.0CAM4	12740593	12738020	2573	2574	99.18	51554292	31150796	0	0.01
Pca_chr1	11350154	11351947	KWZ1.0CAM3	25810807	25812602	1794	1796	98.61	51554292	28286294	0	0.01
Pca_chr1	11350154	11351947	KWZ1.0CAM7	18463648	18465441	1794	1794	98.66	51554292	20603721	0	0.01
Pca_chr1	11361385	11379901	KWZ1.0CAM1	28841397	28822903	18517	18495	99.4	51554292	38834322	0.04	0.05
Pca_chr1	11380558	11406949	KWZ1.0CAM1	28822906	28796531	26392	26376	99.79	51554292	38834322	0.05	0.07
Pca_chr1	11410155	11424098	KWZ1.0CAM1	28796540	28782588	13944	13953	99.86	51554292	38834322	0.03	0.04
Pca_chr1	11427306	11448844	KWZ1.0CAM1	28782595	28761109	21539	21487	99.49	51554292	38834322	0.04	0.06
Pca_chr1	11448845	11501656	KWZ1.0CAM1	28760997	28708206	52812	52792	99.26	51554292	38834322	0.1	0.14
Pca_chr1	11481202	11489310	KWZ1.0CAM1	30888791	30880710	8109	8082	97.91	51554292	38834322	0.02	0.02
Pca_chr1	11501642	11510888	KWZ1.0CAM1	28708016	28698743	9247	9274	98.54	51554292	38834322	0.02	0.02
Pca_chr1	11510885	11512070	KWZ1.0CAM3	22214584	22213397	1186	1188	99.16	51554292	28286294	0	0
Pca_chr1	11512071	11515303	KWZ1.0CAM1	28698751	28695558	3233	3194	98.42	51554292	38834322	0.01	0.01
Pca_chr1	11516475	11526437	KWZ1.0CAM1	28694372	28684420	9963	9953	99.63	51554292	38834322	0.02	0.03
Pca_chr1	11541074	11545864	KWZ1.0CAM1	28684433	28679647	4791	4787	99.79	51554292	38834322	0.01	0.01
Pca_chr1	11545809	11569755	KWZ1.0CAM1	28679646	28655713	23947	23934	99.36	51554292	38834322	0.05	0.06
Pca_chr1	11570094	11583738	KWZ1.0CAM1	28655712	28642070	13645	13643	98.81	51554292	38834322	0.03	0.04
Pca_chr1	11584573	11586097	KWZ1.0CAM2	20276709	20278262	1525	1554	96.34	51554292	45216402	0	0
Pca_chr1	11584696	11587639	KWZ1.0CAM5	16589796	16592761	2944	2966	95.93	51554292	28296805	0.01	0.01
Pca_chr1	11585481	11587594	KWZ1.0CAM1	3640748	3642861	2114	2114	98.53	51554292	38834322	0	0.01
Pca_chr1	11586091	11587335	KWZ1.0CAM2	20279924	20281168	1245	1245	99.6	51554292	45216402	0	0
Pca_chr1	11588007	11606882	KWZ1.0CAM1	28642077	28623229	18876	18849	99.59	51554292	38834322	0.04	0.05
Pca_chr1	11610770	11618904	KWZ1.0CAM1	28623235	28615101	8135	8135	99.93	51554292	38834322	0.02	0.02
Pca_chr1	11618902	11638460	KWZ1.0CAM1	28614692	28595165	19559	19528	99.06	51554292	38834322	0.04	0.05
Pca_chr1	11640635	11644075	KWZ1.0CAM1	28595015	28591493	3441	3523	94.98	51554292	38834322	0.01	0.01
Pca_chr1	11646574	11653245	KWZ1.0CAM1	28590599	28583937	6672	6663	98.82	51554292	38834322	0.01	0.02
Pca_chr1	11653242	11654796	KWZ1.0CAM1	28581724	28580155	1555	1570	98.22	51554292	38834322	0	0
Pca_chr1	11655465	11674186	KWZ1.0CAM1	28580158	28561457	18722	18702	99.28	51554292	38834322	0.04	0.05
Pca_chr1	11674177	11683662	KWZ1.0CAM1	28561285	28551657	9486	9629	94.98	51554292	38834322	0.02	0.02
Pca_chr1	11711889	11715638	KWZ1.0CAM1	28554889	28551104	3750	3786	96.63	51554292	38834322	0.01	0.01
Pca_chr1	11715629	11721065	KWZ1.0CAM1	28550862	28545423	5437	5440	99.74	51554292	38834322	0.01	0.01
Pca_chr1	11722610	11724439	KWZ1.0CAM1	28545430	28543604	1830	1827	99.34	51554292	38834322	0	0
Pca_chr1	11727013	11759428	KWZ1.0CAM1	28543605	28511142	32416	32464	99.25	51554292	38834322	0.06	0.08
Pca_chr1	11735772	11740486	KWZ1.0CAM2	39857217	39861956	4715	4740	99.32	51554292	45216402	0.01	0.01
Pca_chr1	11737160	11740484	KWZ1.0CAM6	30223305	30219973	3325	3333	98.98	51554292	33630106	0.01	0.01
Pca_chr1	11759424	11772116	KWZ1.0CAM1	28509675	28496962	12693	12714	98.55	51554292	38834322	0.02	0.03
Pca_chr1	11772421	11775641	KWZ1.0CAM1	28491657	28488437	3221	3221	99.57	51554292	38834322	0.01	0.01
Pca_chr1	11775646	11789129	KWZ1.0CAM1	28488480	28474952	13484	13529	99.28	51554292	38834322	0.03	0.03
Pca_chr1	11789224	11796989	KWZ1.0CAM1	28474952	28467186	7766	7767	96.81	51554292	38834322	0.02	0.02
Pca_chr1	11800816	11814215	KWZ1.0CAM1	28464900	28451630	13400	13271	98.55	51554292	38834322	0.03	0.03
Pca_chr1	11814216	11820862	KWZ1.0CAM6	31381116	31374470	6647	6647	99.92	51554292	33630106	0.01	0.02
Pca_chr1	11820863	11827157	KWZ1.0CAM1	28451634	28445339	6295	6296	99.14	51554292	38834322	0.01	0.02
Pca_chr1	11827728	11830220	KWZ1.0CAM1	28445339	28442847	2493	2493	99.08	51554292	38834322	0	0.01
Pca_chr1	11831638	11838939	KWZ1.0CAM1	28442805	28435522	7302	7284	99.15	51554292	38834322	0.01	0.02
Pca_chr1	11838959	11842979	KWZ1.0CAM5	10496624	10500644	4021	4021	99.8	51554292	28296805	0.01	0.01
Pca_chr1	11842978	11848358	KWZ1.0CAM4	12430953	12436338	5381	5386	97.58	51554292	31150796	0.01	0.02
Pca_chr1	11845262	11848358	KWZ1.0CAM1	31452892	31455978	3097	3087	99.29	51554292	38834322	0.01	0.01
Pca_chr1	11848611	11852037	KWZ1.0CAM1	31456268	31459695	3427	3428	99.27	51554292	38834322	0.01	0.01
Pca_chr1	11853896	11871331	KWZ1.0CAM1	28435535	28418072	17436	17464	99.1	51554292	38834322	0.03	0.04
Pca_chr1	11871328	11874865	KWZ1.0CAM1	28417737	28414159	3538	3579	97.82	51554292	38834322	0.01	0.01
Pca_chr1	11874860	11881520	KWZ1.0CAM1	28413764	28407200	6661	6565	97.87	51554292	38834322	0.01	0.02
Pca_chr1	11881692	11897833	KWZ1.0CAM1	28407208	28391082	16142	16127	99.14	51554292	38834322	0.03	0.04
Pca_chr1	11899343	11916138	KWZ1.0CAM1	28391089	28374292	16796	16798	99.05	51554292	38834322	0.03	0.04
Pca_chr1	11916894	11967895	KWZ1.0CAM1	28365300	28314250	51002	51051	99.69	51554292	38834322	0.1	0.13
Pca_chr1	11967896	11971772	KWZ1.0CAM3	5255581	5259456	3877	3876	99.64	51554292	28286294	0.01	0.01
Pca_chr1	11971793	11990632	KWZ1.0CAM1	28314252	28295397	18840	18856	99.84	51554292	38834322	0.04	0.05
Pca_chr1	11990635	11991915	KWZ1.0CAM4	9189424	9190704	1281	1281	99.84	51554292	31150796	0	0
Pca_chr1	11991916	12001647	KWZ1.0CAM1	28295384	28285650	9732	9735	99.89	51554292	38834322	0.02	0.03
Pca_chr1	12001640	12037152	KWZ1.0CAM1	28284442	28248933	35513	35510	99.81	51554292	38834322	0.07	0.09
Pca_chr1	12037144	12114649	KWZ1.0CAM1	28247324	28169844	77506	77481	99.78	51554292	38834322	0.15	0.2
Pca_chr1	12116335	12157880	KWZ1.0CAM1	28168676	28127154	41546	41523	99.8	51554292	38834322	0.08	0.11
Pca_chr1	12157871	12160305	KWZ1.0CAM5	18159371	18161805	2435	2435	99.79	51554292	28296805	0	0.01
Pca_chr1	12157879	12160299	KWZ1.0CAM5	17076018	17078438	2421	2421	99.96	51554292	28296805	0	0.01
Pca_chr1	12157881	12160302	KWZ1.0CAM1	18169608	18172030	2422	2423	99.96	51554292	38834322	0	0.01
Pca_chr1	12160299	12164797	KWZ1.0CAM1	28127163	28122688	4499	4476	98.14	51554292	38834322	0.01	0.01
Pca_chr1	12165204	12187129	KWZ1.0CAM1	28122692	28100779	21926	21914	99.33	51554292	38834322	0.04	0.06
Pca_chr1	12187102	12215055	KWZ1.0CAM1	28100892	28072937	27954	27956	99.87	51554292	38834322	0.05	0.07
Pca_chr1	12221835	12226803	KWZ1.0CAM1	28072126	28067156	4969	4971	99.96	51554292	38834322	0.01	0.01
Pca_chr1	12226794	12241291	KWZ1.0CAM1	28065892	28051409	14498	14484	99.44	51554292	38834322	0.03	0.04
Pca_chr1	12241287	12291847	KWZ1.0CAM1	28050908	28000296	50561	50613	99.53	51554292	38834322	0.1	0.13
Pca_chr1	12295237	12296711	KWZ1.0CAM1	28000301	27998827	1475	1475	99.59	51554292	38834322	0	0
Pca_chr1	12300337	12301829	KWZ1.0CAM1	27998825	27997331	1493	1495	99.67	51554292	38834322	0	0
Pca_chr1	12307271	12311143	KWZ1.0CAM1	27996095	27992259	3873	3837	98.4	51554292	38834322	0.01	0.01
Pca_chr1	12311888	12317147	KWZ1.0CAM5	8404215	8398957	5260	5259	99.56	51554292	28296805	0.01	0.02
Pca_chr1	12317148	12351200	KWZ1.0CAM1	27992263	27958164	34053	34100	99.4	51554292	38834322	0.07	0.09
Pca_chr1	12351790	12359609	KWZ1.0CAM1	27958158	27950297	7820	7862	98.84	51554292	38834322	0.02	0.02
Pca_chr1	12359607	12399393	KWZ1.0CAM1	27944701	27904912	39787	39790	99.33	51554292	38834322	0.08	0.1
Pca_chr1	12399385	12413211	KWZ1.0CAM1	27903798	27889962	13827	13837	98.9	51554292	38834322	0.03	0.04
Pca_chr1	12413935	12471451	KWZ1.0CAM1	27882642	27825150	57517	57493	99.58	51554292	38834322	0.11	0.15
Pca_chr1	12471793	12504160	KWZ1.0CAM1	27825112	27792769	32368	32344	99.15	51554292	38834322	0.06	0.08
Pca_chr1	12505825	12510766	KWZ1.0CAM1	27792717	27787818	4942	4900	96.47	51554292	38834322	0.01	0.01
Pca_chr1	12517022	12523902	KWZ1.0CAM1	27765301	27758448	6881	6854	95.54	51554292	38834322	0.01	0.02
Pca_chr1	12527162	12533225	KWZ1.0CAM2	23346241	23340119	6064	6123	95.9	51554292	45216402	0.01	0.01
Pca_chr1	12534718	12539864	KWZ1.0CAM7	9526425	9531562	5147	5138	96.94	51554292	20603721	0.01	0.02
Pca_chr1	12539957	12556420	KWZ1.0CAM1	27723181	27706699	16464	16483	97.23	51554292	38834322	0.03	0.04
Pca_chr1	12556426	12563174	KWZ1.0CAM1	27706240	27699436	6749	6805	98.43	51554292	38834322	0.01	0.02
Pca_chr1	12564187	12567422	KWZ1.0CAM1	27699397	27696155	3236	3243	98.22	51554292	38834322	0.01	0.01
Pca_chr1	12567405	12568773	KWZ1.0CAM1	27695724	27694355	1369	1370	98.61	51554292	38834322	0	0
Pca_chr1	12569107	12576168	KWZ1.0CAM1	27694359	27687314	7062	7046	98.26	51554292	38834322	0.01	0.02
Pca_chr1	12576202	12577365	KWZ1.0CAM1	27687338	27686174	1164	1165	99.74	51554292	38834322	0	0
Pca_chr1	12576517	12578392	KWZ1.0CAM1	32729197	32731091	1876	1895	96.74	51554292	38834322	0	0
Pca_chr1	12578216	12579693	KWZ1.0CAM1	27685430	27683950	1478	1481	98.72	51554292	38834322	0	0
Pca_chr1	12579693	12582411	KWZ1.0CAM1	27683781	27681030	2719	2752	97.25	51554292	38834322	0.01	0.01
Pca_chr1	12586146	12589061	KWZ1.0CAM1	27675426	27672522	2916	2905	96.75	51554292	38834322	0.01	0.01
Pca_chr1	12592789	12594339	KWZ1.0CAM1	27672527	27670954	1551	1574	97.84	51554292	38834322	0	0
Pca_chr1	12594465	12597418	KWZ1.0CAM1	27670954	27668045	2954	2910	96.84	51554292	38834322	0.01	0.01
Pca_chr1	12597338	12616915	KWZ1.0CAM1	27667946	27648301	19578	19646	99.09	51554292	38834322	0.04	0.05
Pca_chr1	12617300	12655974	KWZ1.0CAM1	27648303	27609630	38675	38674	99.53	51554292	38834322	0.08	0.1
Pca_chr1	12655974	12662160	KWZ1.0CAM6	31381116	31374930	6187	6187	99.94	51554292	33630106	0.01	0.02
Pca_chr1	12662566	12683190	KWZ1.0CAM1	27609635	27589065	20625	20571	98.93	51554292	38834322	0.04	0.05
Pca_chr1	12683188	12691929	KWZ1.0CAM1	27588679	27579963	8742	8717	98.4	51554292	38834322	0.02	0.02
Pca_chr1	12691921	12696187	KWZ1.0CAM1	27579896	27575643	4267	4254	98.46	51554292	38834322	0.01	0.01
Pca_chr1	12696449	12708612	KWZ1.0CAM1	27575649	27563501	12164	12149	99.61	51554292	38834322	0.02	0.03
Pca_chr1	12708604	12746518	KWZ1.0CAM1	27558158	27520282	37915	37877	99.69	51554292	38834322	0.07	0.1
Pca_chr1	12746514	12750114	KWZ1.0CAM1	27519579	27515975	3601	3605	99.61	51554292	38834322	0.01	0.01
Pca_chr1	12750107	12790807	KWZ1.0CAM1	27515433	27474754	40701	40680	99.74	51554292	38834322	0.08	0.1
Pca_chr1	12790802	12848927	KWZ1.0CAM1	27474349	27416239	58126	58111	99.22	51554292	38834322	0.11	0.15
Pca_chr1	12849155	12850242	KWZ1.0CAM1	27415964	27414896	1088	1069	91.76	51554292	38834322	0	0
Pca_chr1	12866373	12877451	KWZ1.0CAM1	27388033	27376927	11079	11107	96.45	51554292	38834322	0.02	0.03
Pca_chr1	12879518	12885272	KWZ1.0CAM8	9180884	9186657	5755	5774	94.95	51554292	30708646	0.01	0.02
Pca_chr1	12885269	12898033	KWZ1.0CAM1	27375408	27362565	12765	12844	98.15	51554292	38834322	0.02	0.03
Pca_chr1	12898030	12911335	KWZ1.0CAM1	27362157	27348857	13306	13301	99.86	51554292	38834322	0.03	0.03
Pca_chr1	12911481	12940020	KWZ1.0CAM1	27348859	27320256	28540	28604	99.45	51554292	38834322	0.06	0.07
Pca_chr1	12943148	12951412	KWZ1.0CAM1	27321325	27313104	8265	8222	98.98	51554292	38834322	0.02	0.02
Pca_chr1	12951409	12985550	KWZ1.0CAM1	27312631	27278446	34142	34186	99.77	51554292	38834322	0.07	0.09
Pca_chr1	12984084	13074445	KWZ1.0CAM1	27272692	27182305	90362	90388	99.72	51554292	38834322	0.18	0.23
Pca_chr1	13056501	13066222	KWZ1.0CAM1	27406145	27396362	9722	9784	95.49	51554292	38834322	0.02	0.03
Pca_chr1	13074442	13112103	KWZ1.0CAM1	27180685	27143040	37662	37646	99.13	51554292	38834322	0.07	0.1
Pca_chr1	13112100	13126465	KWZ1.0CAM1	27142941	27128594	14366	14348	99.65	51554292	38834322	0.03	0.04
Pca_chr1	13126492	13145192	KWZ1.0CAM1	27128615	27109906	18701	18710	99.55	51554292	38834322	0.04	0.05
Pca_chr1	13145671	13203503	KWZ1.0CAM1	27109905	27052033	57833	57873	99.84	51554292	38834322	0.11	0.15
Pca_chr1	13203493	13208767	KWZ1.0CAM1	27050688	27045415	5275	5274	98.54	51554292	38834322	0.01	0.01
Pca_chr1	13208763	13222615	KWZ1.0CAM1	27043009	27029182	13853	13828	98.54	51554292	38834322	0.03	0.04
Pca_chr1	13216281	13222615	KWZ1.0CAM8	4559838	4566174	6335	6337	99.09	51554292	30708646	0.01	0.02
Pca_chr1	13233087	13249893	KWZ1.0CAM1	27029186	27012342	16807	16845	99.45	51554292	38834322	0.03	0.04
Pca_chr1	13233087	13249893	KWZ1.0CAM8	4566170	4583000	16807	16831	99.47	51554292	30708646	0.03	0.05
Pca_chr1	13250122	13253382	KWZ1.0CAM6	29086836	29090137	3261	3302	93.27	51554292	33630106	0.01	0.01
Pca_chr1	13250551	13270158	KWZ1.0CAM1	26960257	26940642	19608	19616	99.62	51554292	38834322	0.04	0.05
Pca_chr1	13250551	13260914	KWZ1.0CAM4	26962010	26951665	10364	10346	99.32	51554292	31150796	0.02	0.03
Pca_chr1	13270154	13275613	KWZ1.0CAM1	26940684	26935206	5460	5479	99.22	51554292	38834322	0.01	0.01
Pca_chr1	13276053	13280889	KWZ1.0CAM1	26932723	26927888	4837	4836	99.44	51554292	38834322	0.01	0.01
Pca_chr1	13280886	13312719	KWZ1.0CAM1	26927480	26895637	31834	31844	99.64	51554292	38834322	0.06	0.08
Pca_chr1	13313363	13332917	KWZ1.0CAM1	26893970	26874396	19555	19575	98.89	51554292	38834322	0.04	0.05
Pca_chr1	13332909	13334532	KWZ1.0CAM4	6630471	6632088	1624	1618	99.08	51554292	31150796	0	0.01
Pca_chr1	13332917	13334536	KWZ1.0CAM6	11192489	11194108	1620	1620	99.44	51554292	33630106	0	0
Pca_chr1	13334552	13336077	KWZ1.0CAM1	26874372	26872769	1526	1604	93.89	51554292	38834322	0	0
Pca_chr1	13336093	13338463	KWZ1.0CAM2	37136839	37139214	2371	2376	99.49	51554292	45216402	0	0.01
Pca_chr1	13338464	13346617	KWZ1.0CAM1	26872776	26864650	8154	8127	98.24	51554292	38834322	0.02	0.02
Pca_chr1	13347241	13351442	KWZ1.0CAM1	26864654	26860449	4202	4206	99.17	51554292	38834322	0.01	0.01
Pca_chr1	13351979	13353362	KWZ1.0CAM1	26860456	26859099	1384	1358	97.76	51554292	38834322	0	0
Pca_chr1	13353352	13368379	KWZ1.0CAM1	26858603	26843584	15028	15020	99.44	51554292	38834322	0.03	0.04
Pca_chr1	13368390	13373529	KWZ1.0CAM5	14130412	14135526	5140	5115	98.95	51554292	28296805	0.01	0.02
Pca_chr1	13373530	13376166	KWZ1.0CAM1	26843612	26840990	2637	2623	99.47	51554292	38834322	0.01	0.01
Pca_chr1	13390817	13402007	KWZ1.0CAM1	26840998	26829818	11191	11181	99.87	51554292	38834322	0.02	0.03
Pca_chr1	13402006	13415245	KWZ1.0CAM2	32827084	32840389	13240	13306	99.34	51554292	45216402	0.03	0.03
Pca_chr1	13402008	13406416	KWZ1.0CAM4	23672573	23668167	4409	4407	99.64	51554292	31150796	0.01	0.01
Pca_chr1	13410909	13415245	KWZ1.0CAM4	23663552	23659226	4337	4327	99.35	51554292	31150796	0.01	0.01
Pca_chr1	13415246	13437229	KWZ1.0CAM1	26829826	26807800	21984	22027	99.46	51554292	38834322	0.04	0.06
Pca_chr1	13437228	13481006	KWZ1.0CAM1	26807836	26764073	43779	43764	99.94	51554292	38834322	0.08	0.11
Pca_chr1	13481100	13490978	KWZ1.0CAM1	26764073	26754230	9879	9844	99.62	51554292	38834322	0.02	0.03
Pca_chr1	13490883	13496897	KWZ1.0CAM1	26754219	26748210	6015	6010	99.8	51554292	38834322	0.01	0.02
Pca_chr1	13496890	13500686	KWZ1.0CAM1	26747206	26743409	3797	3798	99.95	51554292	38834322	0.01	0.01
Pca_chr1	13507386	13589368	KWZ1.0CAM1	26743413	26661389	81983	82025	99.71	51554292	38834322	0.16	0.21
Pca_chr1	13589716	13618791	KWZ1.0CAM1	26661381	26632317	29076	29065	99.86	51554292	38834322	0.06	0.07
Pca_chr1	13618980	13720847	KWZ1.0CAM1	26632317	26530291	101868	102027	99.49	51554292	38834322	0.2	0.26
Pca_chr1	13720843	13721943	KWZ1.0CAM1	26528683	26527585	1101	1099	99.09	51554292	38834322	0	0
Pca_chr1	13722775	13777306	KWZ1.0CAM1	26527601	26473055	54532	54547	99.66	51554292	38834322	0.11	0.14
Pca_chr1	13777299	13804346	KWZ1.0CAM1	26472083	26445037	27048	27047	99.93	51554292	38834322	0.05	0.07
Pca_chr1	13804342	13807214	KWZ1.0CAM1	26444540	26441668	2873	2873	99.27	51554292	38834322	0.01	0.01
Pca_chr1	13807422	13808699	KWZ1.0CAM1	26441664	26440372	1278	1293	97.14	51554292	38834322	0	0
Pca_chr1	13810042	13843483	KWZ1.0CAM1	26438419	26404965	33442	33455	99.78	51554292	38834322	0.06	0.09
Pca_chr1	13843464	13870282	KWZ1.0CAM1	26404938	26378115	26819	26824	99.68	51554292	38834322	0.05	0.07
Pca_chr1	13885826	13924318	KWZ1.0CAM1	26363043	26324556	38493	38488	99.62	51554292	38834322	0.07	0.1
Pca_chr1	13906080	13907449	KWZ1.0CAM2	11480418	11479032	1370	1387	97.41	51554292	45216402	0	0
Pca_chr1	13917996	13919822	KWZ1.0CAM2	23788612	23790438	1827	1827	99.78	51554292	45216402	0	0
Pca_chr1	13920127	13923258	KWZ1.0CAM2	23790580	23793711	3132	3132	99.97	51554292	45216402	0.01	0.01
Pca_chr1	13924314	13966230	KWZ1.0CAM1	26319209	26277336	41917	41874	99.67	51554292	38834322	0.08	0.11
Pca_chr1	13935996	13964068	KWZ1.0CAM5	16426147	16398086	28073	28062	98.88	51554292	28296805	0.05	0.1
Pca_chr1	13971456	14001559	KWZ1.0CAM1	26277340	26247239	30104	30102	99.84	51554292	38834322	0.06	0.08
Pca_chr1	14002449	14015667	KWZ1.0CAM1	26245779	26232577	13219	13203	99.3	51554292	38834322	0.03	0.03
Pca_chr1	14016031	14122683	KWZ1.0CAM1	26232580	26126001	106653	106580	99.81	51554292	38834322	0.21	0.27
Pca_chr1	14122680	14244737	KWZ1.0CAM1	26125520	26003460	122058	122061	99.37	51554292	38834322	0.24	0.31
Pca_chr1	14244909	14252121	KWZ1.0CAM1	26003468	25996255	7213	7214	99.83	51554292	38834322	0.01	0.02
Pca_chr1	14252929	14346197	KWZ1.0CAM1	25994264	25901103	93269	93162	99.23	51554292	38834322	0.18	0.24
Pca_chr1	14346795	14559969	KWZ1.0CAM1	25901077	25687941	213175	213137	99.7	51554292	38834322	0.41	0.55
Pca_chr1	14351628	14352884	KWZ1.0CAM1	17172293	17173557	1257	1265	99.21	51554292	38834322	0	0
Pca_chr1	14513805	14515151	KWZ1.0CAM7	1702652	1701306	1347	1347	100	51554292	20603721	0	0.01
Pca_chr1	14548571	14552353	KWZ1.0CAM0	814822	818642	3783	3821	98.17	51554292	5546318	0.01	0.07
Pca_chr1	14559962	14614373	KWZ1.0CAM1	25687146	25632725	54412	54422	99.26	51554292	38834322	0.11	0.14
Pca_chr1	14615803	14643647	KWZ1.0CAM1	25631851	25603986	27845	27866	99.53	51554292	38834322	0.05	0.07
Pca_chr1	14643648	14645812	KWZ1.0CAM1	25601820	25599687	2165	2134	96.73	51554292	38834322	0	0.01
Pca_chr1	14645807	14655793	KWZ1.0CAM1	25598118	25588140	9987	9979	99.6	51554292	38834322	0.02	0.03
Pca_chr1	14657237	14662340	KWZ1.0CAM1	25587430	25582325	5104	5106	99.39	51554292	38834322	0.01	0.01
Pca_chr1	14662333	14711421	KWZ1.0CAM1	25581971	25532958	49089	49014	99.16	51554292	38834322	0.1	0.13
Pca_chr1	14687242	14689114	KWZ1.0CAM1	24848649	24850520	1873	1872	99.89	51554292	38834322	0	0
Pca_chr1	14687242	14695128	KWZ1.0CAM4	22646844	22638925	7887	7920	98.81	51554292	31150796	0.02	0.03
Pca_chr1	14690152	14695125	KWZ1.0CAM1	24852108	24857082	4974	4975	99.78	51554292	38834322	0.01	0.01
Pca_chr1	14711421	14725258	KWZ1.0CAM1	25532453	25518615	13838	13839	99.8	51554292	38834322	0.03	0.04
Pca_chr1	14725408	14727913	KWZ1.0CAM1	25518600	25516095	2506	2506	98.09	51554292	38834322	0	0.01
Pca_chr1	14727914	14734466	KWZ1.0CAM4	14166335	14172887	6553	6553	99.91	51554292	31150796	0.01	0.02
Pca_chr1	14727914	14734466	KWZ1.0CAM7	6946375	6939823	6553	6553	99.92	51554292	20603721	0.01	0.03
Pca_chr1	14727918	14734466	KWZ1.0CAM4	12307973	12314526	6549	6554	99.86	51554292	31150796	0.01	0.02
Pca_chr1	14734522	14887720	KWZ1.0CAM1	25516099	25362933	153199	153167	99.78	51554292	38834322	0.3	0.39
Pca_chr1	14887956	14902722	KWZ1.0CAM1	25362941	25348138	14767	14804	99.56	51554292	38834322	0.03	0.04
Pca_chr1	14902731	14940272	KWZ1.0CAM1	25347348	25309748	37542	37601	99.74	51554292	38834322	0.07	0.1
Pca_chr1	14941415	14973890	KWZ1.0CAM1	25308437	25276038	32476	32400	98.7	51554292	38834322	0.06	0.08
Pca_chr1	14973891	14980612	KWZ1.0CAM1	30094367	30101090	6722	6724	99.67	51554292	38834322	0.01	0.02
Pca_chr1	14980613	14995780	KWZ1.0CAM1	25276042	25260876	15168	15167	99.81	51554292	38834322	0.03	0.04
Pca_chr1	14995958	15005727	KWZ1.0CAM1	25260888	25251114	9770	9775	99.64	51554292	38834322	0.02	0.03
Pca_chr1	15005718	15013110	KWZ1.0CAM1	25250339	25242926	7393	7414	99.02	51554292	38834322	0.01	0.02
Pca_chr1	15013107	15025588	KWZ1.0CAM1	25242445	25229971	12482	12475	99.52	51554292	38834322	0.02	0.03
Pca_chr1	15025995	15058827	KWZ1.0CAM1	25229975	25197127	32833	32849	99.63	51554292	38834322	0.06	0.08
Pca_chr1	15060989	15101065	KWZ1.0CAM1	25197131	25157022	40077	40110	99.23	51554292	38834322	0.08	0.1
Pca_chr1	15101063	15138911	KWZ1.0CAM1	25156613	25118775	37849	37839	99.35	51554292	38834322	0.07	0.1
Pca_chr1	15138909	15146352	KWZ1.0CAM1	25111067	25103633	7444	7435	99.58	51554292	38834322	0.01	0.02
Pca_chr1	15147312	15149904	KWZ1.0CAM1	25103641	25101070	2593	2572	98.69	51554292	38834322	0.01	0.01
Pca_chr1	15151037	15153085	KWZ1.0CAM1	25101077	25099000	2049	2078	97.6	51554292	38834322	0	0.01
Pca_chr1	15153738	15175248	KWZ1.0CAM1	25099003	25077506	21511	21498	98.95	51554292	38834322	0.04	0.06
Pca_chr1	15175420	15231387	KWZ1.0CAM1	25077515	25021539	55968	55977	99.62	51554292	38834322	0.11	0.14
Pca_chr1	15231834	15290066	KWZ1.0CAM1	25021532	24963262	58233	58271	99.66	51554292	38834322	0.11	0.15
Pca_chr1	15290473	15326331	KWZ1.0CAM1	24963266	24927382	35859	35885	99.77	51554292	38834322	0.07	0.09
Pca_chr1	15326326	15340867	KWZ1.0CAM1	24927347	24912806	14542	14542	99.79	51554292	38834322	0.03	0.04
Pca_chr1	15341824	15352212	KWZ1.0CAM1	24912813	24902432	10389	10382	99.68	51554292	38834322	0.02	0.03
Pca_chr1	15352206	15385537	KWZ1.0CAM1	24897373	24864053	33332	33321	99.65	51554292	38834322	0.06	0.09
Pca_chr1	15385528	15392222	KWZ1.0CAM1	24863810	24857083	6695	6728	99.01	51554292	38834322	0.01	0.02
Pca_chr1	15392214	15416585	KWZ1.0CAM1	24848648	24824324	24372	24325	99.01	51554292	38834322	0.05	0.06
Pca_chr1	15416576	15421264	KWZ1.0CAM1	24824082	24819395	4689	4688	99.38	51554292	38834322	0.01	0.01
Pca_chr1	15421270	15435607	KWZ1.0CAM8	5108600	5122937	14338	14338	99.98	51554292	30708646	0.03	0.05
Pca_chr1	15435611	15454742	KWZ1.0CAM1	24819392	24800358	19132	19035	98.61	51554292	38834322	0.04	0.05
Pca_chr1	15454739	15457012	KWZ1.0CAM1	24798117	24795853	2274	2265	98.77	51554292	38834322	0	0.01
Pca_chr1	15457010	15633288	KWZ1.0CAM1	24794668	24618356	176279	176313	99.51	51554292	38834322	0.34	0.45
Pca_chr1	15633284	15684201	KWZ1.0CAM1	24603138	24552231	50918	50908	99.7	51554292	38834322	0.1	0.13
Pca_chr1	15690900	15759973	KWZ1.0CAM1	24552236	24483182	69074	69055	99.72	51554292	38834322	0.13	0.18
Pca_chr1	15762102	15889027	KWZ1.0CAM1	24476676	24349706	126926	126971	99.71	51554292	38834322	0.25	0.33
Pca_chr1	15892154	15954646	KWZ1.0CAM1	24339579	24277098	62493	62482	99.61	51554292	38834322	0.12	0.16
Pca_chr1	15954625	15963106	KWZ1.0CAM1	24277061	24268512	8482	8550	98.66	51554292	38834322	0.02	0.02
Pca_chr1	15963266	15970104	KWZ1.0CAM1	24268499	24261657	6839	6843	99.23	51554292	38834322	0.01	0.02
Pca_chr1	15970277	16047700	KWZ1.0CAM1	24261665	24184106	77424	77560	99.08	51554292	38834322	0.15	0.2
Pca_chr1	16047700	16059505	KWZ1.0CAM1	24183997	24172213	11806	11785	99.45	51554292	38834322	0.02	0.03
Pca_chr1	16059501	16083916	KWZ1.0CAM1	24172125	24147664	24416	24462	99.29	51554292	38834322	0.05	0.06
Pca_chr1	16083932	16086280	KWZ1.0CAM1	24147275	24144937	2349	2339	99.02	51554292	38834322	0	0.01
Pca_chr1	16086275	16088097	KWZ1.0CAM1	24139845	24138026	1823	1820	98.04	51554292	38834322	0	0
Pca_chr1	16088066	16183151	KWZ1.0CAM1	24137995	24042950	95086	95046	99.42	51554292	38834322	0.18	0.24
Pca_chr1	16183973	16196497	KWZ1.0CAM1	24042390	24029868	12525	12523	99.86	51554292	38834322	0.02	0.03
Pca_chr1	16196493	16208928	KWZ1.0CAM1	24028653	24016207	12436	12447	99.17	51554292	38834322	0.02	0.03
Pca_chr1	16230424	16253805	KWZ1.0CAM1	24016211	23992885	23382	23327	99.42	51554292	38834322	0.05	0.06
Pca_chr1	16253570	16272845	KWZ1.0CAM1	23992748	23973495	19276	19254	99.79	51554292	38834322	0.04	0.05
Pca_chr1	16273253	16312963	KWZ1.0CAM1	23973498	23933807	39711	39692	99.74	51554292	38834322	0.08	0.1
Pca_chr1	16284088	16288198	KWZ1.0CAM8	16918972	16923050	4111	4079	98.42	51554292	30708646	0.01	0.01
Pca_chr1	16288437	16291625	KWZ1.0CAM6	32479870	32483040	3189	3171	94.85	51554292	33630106	0.01	0.01
Pca_chr1	16312961	16331372	KWZ1.0CAM1	23933601	23915195	18412	18407	99.8	51554292	38834322	0.04	0.05
Pca_chr1	16332158	16392823	KWZ1.0CAM1	23899238	23838530	60666	60709	99.61	51554292	38834322	0.12	0.16
Pca_chr1	16385715	16388676	KWZ1.0CAM8	26170552	26173516	2962	2965	99.46	51554292	30708646	0.01	0.01
Pca_chr1	16392820	16433540	KWZ1.0CAM1	23838122	23797460	40721	40663	99.47	51554292	38834322	0.08	0.1
Pca_chr1	16396848	16400626	KWZ1.0CAM7	7608291	7604592	3779	3700	96.8	51554292	20603721	0.01	0.02
Pca_chr1	16400140	16404110	KWZ1.0CAM7	7604793	7600859	3971	3935	95.73	51554292	20603721	0.01	0.02
Pca_chr1	16403691	16409151	KWZ1.0CAM7	7602245	7596795	5461	5451	98.54	51554292	20603721	0.01	0.03
Pca_chr1	16433784	16445889	KWZ1.0CAM1	23796686	23784575	12106	12112	99.28	51554292	38834322	0.02	0.03
Pca_chr1	16445884	16447287	KWZ1.0CAM1	23773779	23772382	1404	1398	99.07	51554292	38834322	0	0
Pca_chr1	16447499	16465416	KWZ1.0CAM1	23772390	23754402	17918	17989	99.21	51554292	38834322	0.03	0.05
Pca_chr1	16466213	16509927	KWZ1.0CAM1	23754410	23710642	43715	43769	99.32	51554292	38834322	0.08	0.11
Pca_chr1	16510517	16514872	KWZ1.0CAM1	23710639	23706256	4356	4384	97.7	51554292	38834322	0.01	0.01
Pca_chr1	16520478	16542198	KWZ1.0CAM1	23702860	23681138	21721	21723	98.88	51554292	38834322	0.04	0.06
Pca_chr1	16542190	16556608	KWZ1.0CAM1	23680896	23666465	14419	14432	96.55	51554292	38834322	0.03	0.04
Pca_chr1	16552578	16553966	KWZ1.0CAM2	1548170	1546794	1389	1377	97.07	51554292	45216402	0	0
Pca_chr1	16555091	16556608	KWZ1.0CAM2	33109402	33110867	1518	1466	95.72	51554292	45216402	0	0
Pca_chr1	16557001	16607236	KWZ1.0CAM1	23666473	23616268	50236	50206	99.22	51554292	38834322	0.1	0.13
Pca_chr1	16567457	16569022	KWZ1.0CAM6	11303001	11301417	1566	1585	96.17	51554292	33630106	0	0
Pca_chr1	16607228	16645271	KWZ1.0CAM1	23614738	23576635	38044	38104	99.38	51554292	38834322	0.07	0.1
Pca_chr1	16645268	16646782	KWZ1.0CAM0	3928740	3927226	1515	1515	100	51554292	5546318	0	0.03
Pca_chr1	16646783	16691659	KWZ1.0CAM1	23576644	23531764	44877	44881	99.65	51554292	38834322	0.09	0.12
Pca_chr1	16691653	16711434	KWZ1.0CAM1	23526232	23506436	19782	19797	99.63	51554292	38834322	0.04	0.05
Pca_chr1	16716116	16735875	KWZ1.0CAM1	23506439	23486677	19760	19763	99.95	51554292	38834322	0.04	0.05
Pca_chr1	16735874	16741982	KWZ1.0CAM1	23576635	23582761	6109	6127	99.71	51554292	38834322	0.01	0.02
Pca_chr1	16742011	16761113	KWZ1.0CAM1	23487713	23468520	19103	19194	99.11	51554292	38834322	0.04	0.05
Pca_chr1	16742011	16743048	KWZ1.0CAM3	19839457	19840494	1038	1038	100	51554292	28286294	0	0
Pca_chr1	16761071	16778126	KWZ1.0CAM1	23468510	23451344	17056	17167	98.69	51554292	38834322	0.03	0.04
Pca_chr1	16778377	16828407	KWZ1.0CAM1	23451344	23401369	50031	49976	99.48	51554292	38834322	0.1	0.13
Pca_chr1	16828392	16840207	KWZ1.0CAM1	23401349	23389536	11816	11814	99.81	51554292	38834322	0.02	0.03
Pca_chr1	16840205	16890233	KWZ1.0CAM1	23389074	23339083	50029	49992	99.59	51554292	38834322	0.1	0.13
Pca_chr1	16890481	16904807	KWZ1.0CAM1	23339085	23324751	14327	14335	99.46	51554292	38834322	0.03	0.04
Pca_chr1	16904796	16931030	KWZ1.0CAM1	23318074	23291849	26235	26226	99.86	51554292	38834322	0.05	0.07
Pca_chr1	16931037	16951582	KWZ1.0CAM1	23291644	23271105	20546	20540	99.46	51554292	38834322	0.04	0.05
Pca_chr1	16951583	16957703	KWZ1.0CAM1	28371993	28365873	6121	6121	99.44	51554292	38834322	0.01	0.02
Pca_chr1	16958957	16962251	KWZ1.0CAM1	23271110	23267786	3295	3325	97.14	51554292	38834322	0.01	0.01
Pca_chr1	16962732	16988798	KWZ1.0CAM1	23267789	23241702	26067	26088	97.81	51554292	38834322	0.05	0.07
Pca_chr1	16985845	16987450	KWZ1.0CAM5	12935885	12937499	1606	1615	95.38	51554292	28296805	0	0.01
Pca_chr1	16988792	17006522	KWZ1.0CAM1	23241666	23223889	17731	17778	99.65	51554292	38834322	0.03	0.05
Pca_chr1	17006514	17033167	KWZ1.0CAM1	23223646	23196960	26654	26687	99.72	51554292	38834322	0.05	0.07
Pca_chr1	17039867	17062943	KWZ1.0CAM1	23196964	23173900	23077	23065	99.83	51554292	38834322	0.04	0.06
Pca_chr1	17063123	17076194	KWZ1.0CAM1	23173901	23160812	13072	13090	99.58	51554292	38834322	0.03	0.03
Pca_chr1	17076171	17082187	KWZ1.0CAM1	23160775	23154757	6017	6019	99.93	51554292	38834322	0.01	0.02
Pca_chr1	17082180	17145465	KWZ1.0CAM1	23153200	23089929	63286	63272	99.9	51554292	38834322	0.12	0.16
Pca_chr1	17146142	17153329	KWZ1.0CAM1	23089936	23082749	7188	7188	99.97	51554292	38834322	0.01	0.02
Pca_chr1	17153327	17166913	KWZ1.0CAM1	23082267	23068687	13587	13581	99.9	51554292	38834322	0.03	0.03
Pca_chr1	17166913	17182148	KWZ1.0CAM1	23899970	23915195	15236	15226	99.86	51554292	38834322	0.03	0.04
Pca_chr1	17166913	17173615	KWZ1.0CAM7	15851058	15844354	6703	6705	99.82	51554292	20603721	0.01	0.03
Pca_chr1	17166914	17173761	KWZ1.0CAM5	21392667	21399523	6848	6857	99.56	51554292	28296805	0.01	0.02
Pca_chr1	17182149	17237207	KWZ1.0CAM1	23068691	23013614	55059	55078	99.89	51554292	38834322	0.11	0.14
Pca_chr1	17237207	17287209	KWZ1.0CAM1	23014996	22965020	50003	49977	99.3	51554292	38834322	0.1	0.13
Pca_chr1	17287199	17370682	KWZ1.0CAM1	22963718	22880295	83484	83424	99.69	51554292	38834322	0.16	0.21
Pca_chr1	17364531	17365746	KWZ1.0CAM4	6730442	6729220	1216	1223	96.49	51554292	31150796	0	0
Pca_chr1	17370920	17376511	KWZ1.0CAM1	22880308	22874703	5592	5606	98.69	51554292	38834322	0.01	0.01
Pca_chr1	17376912	17423942	KWZ1.0CAM1	22874713	22827658	47031	47056	99.69	51554292	38834322	0.09	0.12
Pca_chr1	17416722	17418772	KWZ1.0CAM6	30095423	30093359	2051	2065	95.19	51554292	33630106	0	0.01
Pca_chr1	17423926	17442812	KWZ1.0CAM1	22821933	22803020	18887	18914	99.15	51554292	38834322	0.04	0.05
Pca_chr1	17440918	17442556	KWZ1.0CAM8	5087463	5089066	1639	1604	96.95	51554292	30708646	0	0.01
Pca_chr1	17442810	17456832	KWZ1.0CAM1	22802945	22788922	14023	14024	99.64	51554292	38834322	0.03	0.04
Pca_chr1	17457505	17461103	KWZ1.0CAM1	22788930	22785333	3599	3598	99	51554292	38834322	0.01	0.01
Pca_chr1	17461325	17515504	KWZ1.0CAM1	22785058	22730829	54180	54230	99.71	51554292	38834322	0.11	0.14
Pca_chr1	17515501	17517327	KWZ1.0CAM1	31182880	31181053	1827	1828	99.78	51554292	38834322	0	0
Pca_chr1	17516141	17517823	KWZ1.0CAM5	6612613	6610931	1683	1683	98.81	51554292	28296805	0	0.01
Pca_chr1	17518151	17520293	KWZ1.0CAM1	31179724	31177582	2143	2143	99.81	51554292	38834322	0	0.01
Pca_chr1	17520279	17544192	KWZ1.0CAM1	22730851	22706923	23914	23929	99.81	51554292	38834322	0.05	0.06
Pca_chr1	17544997	17573515	KWZ1.0CAM1	22706930	22678433	28519	28498	99.81	51554292	38834322	0.06	0.07
Pca_chr1	17573517	17618662	KWZ1.0CAM1	22678330	22633229	45146	45102	99.21	51554292	38834322	0.09	0.12
Pca_chr1	17618632	17762688	KWZ1.0CAM1	22633217	22489242	144057	143976	99.56	51554292	38834322	0.28	0.37
Pca_chr1	17702146	17733818	KWZ1.0CAM2	9092572	9060698	31673	31875	98.25	51554292	45216402	0.06	0.07
Pca_chr1	17762688	17783449	KWZ1.0CAM1	22489122	22468210	20762	20913	97.7	51554292	38834322	0.04	0.05
Pca_chr1	17783446	17787618	KWZ1.0CAM1	22467582	22463408	4173	4175	98.64	51554292	38834322	0.01	0.01
Pca_chr1	17787983	17789989	KWZ1.0CAM1	22463410	22461403	2007	2008	99	51554292	38834322	0	0.01
Pca_chr1	17790804	17793280	KWZ1.0CAM1	22461411	22458949	2477	2463	94.61	51554292	38834322	0	0.01
Pca_chr1	17796047	17798507	KWZ1.0CAM1	22456635	22454201	2461	2435	95.67	51554292	38834322	0	0.01
Pca_chr1	17798753	17800627	KWZ1.0CAM1	22454206	22452320	1875	1887	96.68	51554292	38834322	0	0
Pca_chr1	17838810	17840237	KWZ1.0CAM1	22448599	22447172	1428	1428	96.92	51554292	38834322	0	0
Pca_chr1	17841703	17844136	KWZ1.0CAM1	22447176	22444743	2434	2434	96.96	51554292	38834322	0	0.01
Pca_chr1	17846428	17849852	KWZ1.0CAM1	22444327	22440920	3425	3408	97.33	51554292	38834322	0.01	0.01
Pca_chr1	17849917	17857201	KWZ1.0CAM1	22434053	22426694	7285	7360	97.29	51554292	38834322	0.01	0.02
Pca_chr1	17953345	17955984	KWZ1.0CAM1	22424339	22421640	2640	2700	93.34	51554292	38834322	0.01	0.01
Pca_chr1	17956977	17965809	KWZ1.0CAM1	22421644	22412878	8833	8767	97.69	51554292	38834322	0.02	0.02
Pca_chr1	17965802	17971447	KWZ1.0CAM1	22412600	22406890	5646	5711	97.16	51554292	38834322	0.01	0.01
Pca_chr1	17971443	18007424	KWZ1.0CAM1	22406400	22370425	35982	35976	99.67	51554292	38834322	0.07	0.09
Pca_chr1	17983804	17986733	KWZ1.0CAM8	961794	964739	2930	2946	98.78	51554292	30708646	0.01	0.01
Pca_chr1	18008232	18012518	KWZ1.0CAM1	22368749	22364439	4287	4311	98.77	51554292	38834322	0.01	0.01
Pca_chr1	18013603	18024719	KWZ1.0CAM1	22364443	22353362	11117	11082	99.22	51554292	38834322	0.02	0.03
Pca_chr1	18025392	18030402	KWZ1.0CAM1	22353372	22348362	5011	5011	100	51554292	38834322	0.01	0.01
Pca_chr1	18030398	18057846	KWZ1.0CAM1	22341593	22314095	27449	27499	99.75	51554292	38834322	0.05	0.07
Pca_chr1	18057842	18060656	KWZ1.0CAM1	22312699	22309877	2815	2823	99.72	51554292	38834322	0.01	0.01
Pca_chr1	18060648	18074743	KWZ1.0CAM1	22307569	22293465	14096	14105	99.91	51554292	38834322	0.03	0.04
Pca_chr1	18074740	18122464	KWZ1.0CAM1	22293057	22245332	47725	47726	99.93	51554292	38834322	0.09	0.12
Pca_chr1	18122747	18153757	KWZ1.0CAM1	22245047	22214037	31011	31011	99.97	51554292	38834322	0.06	0.08
Pca_chr1	18153748	18165125	KWZ1.0CAM1	22213865	22202484	11378	11382	99.07	51554292	38834322	0.02	0.03
Pca_chr1	18165332	18195208	KWZ1.0CAM1	22201649	22171779	29877	29871	99.26	51554292	38834322	0.06	0.08
Pca_chr1	18195204	18253550	KWZ1.0CAM1	22169831	22111499	58347	58333	99.72	51554292	38834322	0.11	0.15
Pca_chr1	18253542	18269647	KWZ1.0CAM1	22110061	22094010	16106	16052	98.98	51554292	38834322	0.03	0.04
Pca_chr1	18269640	18284001	KWZ1.0CAM1	22092815	22078421	14362	14395	99.3	51554292	38834322	0.03	0.04
Pca_chr1	18284410	18300699	KWZ1.0CAM1	22078423	22062147	16290	16277	99.28	51554292	38834322	0.03	0.04
Pca_chr1	18301643	18306328	KWZ1.0CAM1	22062154	22057458	4686	4697	99.28	51554292	38834322	0.01	0.01
Pca_chr1	18307296	18316709	KWZ1.0CAM1	22057465	22048063	9414	9403	99.24	51554292	38834322	0.02	0.02
Pca_chr1	18316703	18327667	KWZ1.0CAM1	22046485	22035469	10965	11017	98.96	51554292	38834322	0.02	0.03
Pca_chr1	18327714	18338408	KWZ1.0CAM1	22035470	22024772	10695	10699	98.91	51554292	38834322	0.02	0.03
Pca_chr1	18338406	18347760	KWZ1.0CAM1	22024535	22015161	9355	9375	99.16	51554292	38834322	0.02	0.02
Pca_chr1	18347754	18416332	KWZ1.0CAM1	22006562	21937921	68579	68642	99.78	51554292	38834322	0.13	0.18
Pca_chr1	18416328	18466636	KWZ1.0CAM1	21816213	21765921	50309	50293	99.75	51554292	38834322	0.1	0.13
Pca_chr1	18416328	18436558	KWZ1.0CAM3	26035062	26055279	20231	20218	99.63	51554292	28286294	0.04	0.07
Pca_chr1	18466636	18473358	KWZ1.0CAM4	22844812	22838089	6723	6724	99.38	51554292	31150796	0.01	0.02
Pca_chr1	18473358	18526678	KWZ1.0CAM1	21765926	21712569	53321	53358	99.83	51554292	38834322	0.1	0.14
Pca_chr1	18527174	18533778	KWZ1.0CAM1	21711656	21705079	6605	6578	99.09	51554292	38834322	0.01	0.02
Pca_chr1	18533779	18539029	KWZ1.0CAM8	14395829	14401084	5251	5256	98.99	51554292	30708646	0.01	0.02
Pca_chr1	18539333	18552335	KWZ1.0CAM1	21705087	21692084	13003	13004	99.86	51554292	38834322	0.03	0.03
Pca_chr1	18552498	18580791	KWZ1.0CAM1	21692083	21663799	28294	28285	99.72	51554292	38834322	0.05	0.07
Pca_chr1	18580787	18597329	KWZ1.0CAM1	21663603	21647061	16543	16543	99.49	51554292	38834322	0.03	0.04
Pca_chr1	18597735	18606250	KWZ1.0CAM1	21647066	21638543	8516	8524	99.15	51554292	38834322	0.02	0.02
Pca_chr1	18607642	18612578	KWZ1.0CAM7	19929599	19924716	4937	4884	98.8	51554292	20603721	0.01	0.02
Pca_chr1	18612578	18647929	KWZ1.0CAM1	21636884	21601500	35352	35385	99.76	51554292	38834322	0.07	0.09
Pca_chr1	18647945	18658532	KWZ1.0CAM1	21598432	21587812	10588	10621	99.29	51554292	38834322	0.02	0.03
Pca_chr1	18658565	18664514	KWZ1.0CAM1	21587835	21581871	5950	5965	99.66	51554292	38834322	0.01	0.02
Pca_chr1	18664517	18667520	KWZ1.0CAM1	21581074	21578070	3004	3005	99.93	51554292	38834322	0.01	0.01
Pca_chr1	18668314	18713701	KWZ1.0CAM1	21578093	21532688	45388	45406	99.71	51554292	38834322	0.09	0.12
Pca_chr1	18714454	18737551	KWZ1.0CAM1	21532697	21509565	23098	23133	99.31	51554292	38834322	0.04	0.06
Pca_chr1	18739120	18744989	KWZ1.0CAM1	21509563	21503688	5870	5876	99.3	51554292	38834322	0.01	0.02
Pca_chr1	18744989	18764367	KWZ1.0CAM1	21503516	21484136	19379	19381	99.51	51554292	38834322	0.04	0.05
Pca_chr1	18764357	18772818	KWZ1.0CAM1	21484187	21475703	8462	8485	99.49	51554292	38834322	0.02	0.02
Pca_chr1	18773014	18847355	KWZ1.0CAM1	21475717	21401329	74342	74389	99.67	51554292	38834322	0.14	0.19
Pca_chr1	18818920	18824828	KWZ1.0CAM8	10837490	10843398	5909	5909	99.37	51554292	30708646	0.01	0.02
Pca_chr1	18847350	18851847	KWZ1.0CAM3	19068194	19072691	4498	4498	99.91	51554292	28286294	0.01	0.02
Pca_chr1	18847355	18851854	KWZ1.0CAM6	11101220	11096721	4500	4500	99.93	51554292	33630106	0.01	0.01
Pca_chr1	18847355	18851854	KWZ1.0CAM8	21925957	21930456	4500	4500	99.93	51554292	30708646	0.01	0.01
Pca_chr1	18851854	18862296	KWZ1.0CAM1	21401335	21390924	10443	10412	98.15	51554292	38834322	0.02	0.03
Pca_chr1	18863737	18886536	KWZ1.0CAM1	21390933	21368126	22800	22808	99.22	51554292	38834322	0.04	0.06
Pca_chr1	18886528	18891683	KWZ1.0CAM1	21367954	21362793	5156	5162	99.54	51554292	38834322	0.01	0.01
Pca_chr1	18891686	18892939	KWZ1.0CAM1	4982640	4983903	1254	1264	98.26	51554292	38834322	0	0
Pca_chr1	18892937	18895212	KWZ1.0CAM1	4998011	5000239	2276	2229	96.84	51554292	38834322	0	0.01
Pca_chr1	18903766	18905799	KWZ1.0CAM1	21354410	21352375	2034	2036	99.21	51554292	38834322	0	0.01
Pca_chr1	18913621	18918847	KWZ1.0CAM8	18421279	18426590	5227	5312	96.37	51554292	30708646	0.01	0.02
Pca_chr1	18920777	18940266	KWZ1.0CAM1	21366624	21347124	19490	19501	98.33	51554292	38834322	0.04	0.05
Pca_chr1	18940371	18948035	KWZ1.0CAM1	21347116	21339429	7665	7688	98.65	51554292	38834322	0.01	0.02
Pca_chr1	18949802	18953961	KWZ1.0CAM1	21339846	21335680	4160	4167	99.02	51554292	38834322	0.01	0.01
Pca_chr1	18951886	18955286	KWZ1.0CAM8	18416042	18419467	3401	3426	96.91	51554292	30708646	0.01	0.01
Pca_chr1	18954087	18971881	KWZ1.0CAM1	21335683	21318067	17795	17617	98.41	51554292	38834322	0.03	0.05
Pca_chr1	18973315	18991077	KWZ1.0CAM1	21318071	21300377	17763	17695	99.07	51554292	38834322	0.03	0.05
Pca_chr1	18991073	18996421	KWZ1.0CAM1	21299783	21294425	5349	5359	98.25	51554292	38834322	0.01	0.01
Pca_chr1	18996518	19023335	KWZ1.0CAM1	21294425	21267565	26818	26861	98.39	51554292	38834322	0.05	0.07
Pca_chr1	19023654	19043493	KWZ1.0CAM1	21266671	21246892	19840	19780	98.84	51554292	38834322	0.04	0.05
Pca_chr1	19043476	19084813	KWZ1.0CAM1	21246680	21205293	41338	41388	99.74	51554292	38834322	0.08	0.11
Pca_chr1	19084806	19087873	KWZ1.0CAM1	21203918	21200866	3068	3053	97.01	51554292	38834322	0.01	0.01
Pca_chr1	19087966	19090504	KWZ1.0CAM1	21200866	21198342	2539	2525	98.5	51554292	38834322	0	0.01
Pca_chr1	19090500	19093332	KWZ1.0CAM1	21196814	21194018	2833	2797	96.69	51554292	38834322	0.01	0.01
Pca_chr1	19094063	19120692	KWZ1.0CAM1	21194025	21167239	26630	26787	97.35	51554292	38834322	0.05	0.07
Pca_chr1	19124527	19132019	KWZ1.0CAM1	21160825	21153495	7493	7331	95.8	51554292	38834322	0.01	0.02
Pca_chr1	19133662	19141394	KWZ1.0CAM6	12321998	12314274	7733	7725	99.2	51554292	33630106	0.01	0.02
Pca_chr1	19151108	19157550	KWZ1.0CAM1	21134057	21127644	6443	6414	99.18	51554292	38834322	0.01	0.02
Pca_chr1	19157618	19158768	KWZ1.0CAM1	21127651	21126496	1151	1156	97.76	51554292	38834322	0	0
Pca_chr1	19158759	19163796	KWZ1.0CAM1	21124397	21119361	5038	5037	98.71	51554292	38834322	0.01	0.01
Pca_chr1	19164471	19174434	KWZ1.0CAM1	21117679	21107709	9964	9971	99.53	51554292	38834322	0.02	0.03
Pca_chr1	19174534	19190552	KWZ1.0CAM1	21107710	21091815	16019	15896	97.78	51554292	38834322	0.03	0.04
Pca_chr1	19190552	19201766	KWZ1.0CAM2	18541569	18530298	11215	11272	99.07	51554292	45216402	0.02	0.02
Pca_chr1	19204594	19207362	KWZ1.0CAM1	21091819	21089052	2769	2768	99.39	51554292	38834322	0.01	0.01
Pca_chr1	19207357	19220465	KWZ1.0CAM1	21087899	21074789	13109	13111	98.68	51554292	38834322	0.03	0.03
Pca_chr1	19220599	19256449	KWZ1.0CAM1	21074630	21038814	35851	35817	98.93	51554292	38834322	0.07	0.09
Pca_chr1	19224594	19228126	KWZ1.0CAM3	26404032	26400496	3533	3537	96.69	51554292	28286294	0.01	0.01
Pca_chr1	19256446	19308126	KWZ1.0CAM1	21029017	20977223	51681	51795	99.15	51554292	38834322	0.1	0.13
Pca_chr1	19257917	19262592	KWZ1.0CAM8	22834072	22838754	4676	4683	94.01	51554292	30708646	0.01	0.02
Pca_chr1	19308438	19329935	KWZ1.0CAM1	20977147	20955641	21498	21507	99.54	51554292	38834322	0.04	0.06
Pca_chr1	19331136	19369627	KWZ1.0CAM1	20954723	20916257	38492	38467	99.82	51554292	38834322	0.07	0.1
Pca_chr1	19369625	19394824	KWZ1.0CAM1	20916191	20890994	25200	25198	99.4	51554292	38834322	0.05	0.06
Pca_chr1	19395623	19397495	KWZ1.0CAM1	20890759	20888866	1873	1894	94.11	51554292	38834322	0	0
Pca_chr1	19397715	19405491	KWZ1.0CAM1	20888870	20881092	7777	7779	98.81	51554292	38834322	0.02	0.02
Pca_chr1	19405573	19416441	KWZ1.0CAM1	20880742	20869872	10869	10871	99.5	51554292	38834322	0.02	0.03
Pca_chr1	19416440	19444023	KWZ1.0CAM1	20869675	20842046	27584	27630	99.73	51554292	38834322	0.05	0.07
Pca_chr1	19417862	19419270	KWZ1.0CAM3	27477501	27476095	1409	1407	99.43	51554292	28286294	0	0
Pca_chr1	19417868	19419274	KWZ1.0CAM7	14360953	14359535	1407	1419	99.01	51554292	20603721	0	0.01
Pca_chr1	19417870	19419270	KWZ1.0CAM5	19519456	19520854	1401	1399	99.86	51554292	28296805	0	0
Pca_chr1	19444014	19463503	KWZ1.0CAM1	20841844	20822358	19490	19487	99.89	51554292	38834322	0.04	0.05
Pca_chr1	19463503	19477750	KWZ1.0CAM8	896049	881802	14248	14248	99.99	51554292	30708646	0.03	0.05
Pca_chr1	19477749	19532290	KWZ1.0CAM1	20822366	20767748	54542	54619	99.68	51554292	38834322	0.11	0.14
Pca_chr1	19532284	19534944	KWZ1.0CAM1	20765678	20763018	2661	2661	99.96	51554292	38834322	0.01	0.01
Pca_chr1	19534940	19553537	KWZ1.0CAM1	20757944	20739342	18598	18603	99.87	51554292	38834322	0.04	0.05
Pca_chr1	19553537	19564094	KWZ1.0CAM3	21499229	21509799	10558	10571	99.39	51554292	28286294	0.02	0.04
Pca_chr1	19564095	19577281	KWZ1.0CAM1	20739345	20726098	13187	13248	99.37	51554292	38834322	0.03	0.03
Pca_chr1	19577330	19598710	KWZ1.0CAM1	20726115	20704694	21381	21422	98.67	51554292	38834322	0.04	0.06
Pca_chr1	19598850	19673136	KWZ1.0CAM1	20704792	20630306	74287	74487	99.31	51554292	38834322	0.14	0.19
Pca_chr1	19673239	19675458	KWZ1.0CAM1	20630193	20627963	2220	2231	99.15	51554292	38834322	0	0.01
Pca_chr1	19675460	19679140	KWZ1.0CAM1	20627871	20624185	3681	3687	99.73	51554292	38834322	0.01	0.01
Pca_chr1	19679135	19903923	KWZ1.0CAM1	20622855	20398094	224789	224762	99.52	51554292	38834322	0.44	0.58
Pca_chr1	19903980	19944788	KWZ1.0CAM1	20398105	20357244	40809	40862	99.23	51554292	38834322	0.08	0.11
Pca_chr1	19944780	19946785	KWZ1.0CAM1	20356656	20354648	2006	2009	97.61	51554292	38834322	0	0.01
Pca_chr1	19951039	20014168	KWZ1.0CAM1	20354643	20291490	63130	63154	99.71	51554292	38834322	0.12	0.16
Pca_chr1	20014156	20015807	KWZ1.0CAM6	15707949	15709609	1652	1661	98.2	51554292	33630106	0	0
Pca_chr1	20016423	20020457	KWZ1.0CAM1	20291498	20287477	4035	4022	99.08	51554292	38834322	0.01	0.01
Pca_chr1	20020443	20027876	KWZ1.0CAM1	20286173	20278737	7434	7437	98.71	51554292	38834322	0.01	0.02
Pca_chr1	20027872	20067317	KWZ1.0CAM1	20278635	20239244	39446	39392	99.62	51554292	38834322	0.08	0.1
Pca_chr1	20068512	20108424	KWZ1.0CAM1	20239251	20199280	39913	39972	99.76	51554292	38834322	0.08	0.1
Pca_chr1	20080230	20084519	KWZ1.0CAM8	27133499	27137762	4290	4264	97.69	51554292	30708646	0.01	0.01
Pca_chr1	20108422	20110202	KWZ1.0CAM5	22649730	22647947	1781	1784	99.66	51554292	28296805	0	0.01
Pca_chr1	20110202	20117881	KWZ1.0CAM5	22647766	22640087	7680	7680	99.69	51554292	28296805	0.01	0.03
Pca_chr1	20117882	20152752	KWZ1.0CAM1	20199291	20164378	34871	34914	99.18	51554292	38834322	0.07	0.09
Pca_chr1	20153860	20171123	KWZ1.0CAM1	2978260	2961003	17264	17258	99.41	51554292	38834322	0.03	0.04
Pca_chr1	20153860	20172194	KWZ1.0CAM1	20162437	20144105	18335	18333	99.77	51554292	38834322	0.04	0.05
Pca_chr1	20162316	20170648	KWZ1.0CAM2	2435671	2444006	8333	8336	99.64	51554292	45216402	0.02	0.02
Pca_chr1	20170425	20178051	KWZ1.0CAM2	19188272	19180649	7627	7624	99.65	51554292	45216402	0.01	0.02
Pca_chr1	20177354	20184148	KWZ1.0CAM1	20139415	20132621	6795	6795	99.76	51554292	38834322	0.01	0.02
Pca_chr1	20177354	20184148	KWZ1.0CAM4	21210333	21217128	6795	6796	99.82	51554292	31150796	0.01	0.02
Pca_chr1	20177354	20182158	KWZ1.0CAM5	16669635	16674428	4805	4794	99.52	51554292	28296805	0.01	0.02
Pca_chr1	20177828	20184148	KWZ1.0CAM4	10862530	10856209	6321	6322	99.76	51554292	31150796	0.01	0.02
Pca_chr1	20184153	20191974	KWZ1.0CAM2	36007658	35999845	7822	7814	99.58	51554292	45216402	0.02	0.02
Pca_chr1	20191989	20193377	KWZ1.0CAM2	37136839	37138224	1389	1386	99.21	51554292	45216402	0	0
Pca_chr1	20197349	20218948	KWZ1.0CAM2	35999382	35977756	21600	21627	99.74	51554292	45216402	0.04	0.05
Pca_chr1	20218892	20221818	KWZ1.0CAM2	35977752	35974823	2927	2930	99.86	51554292	45216402	0.01	0.01
Pca_chr1	20221816	20223913	KWZ1.0CAM2	35974443	35972346	2098	2098	100	51554292	45216402	0	0
Pca_chr1	20227774	20247161	KWZ1.0CAM2	35971806	35952413	19388	19394	99.88	51554292	45216402	0.04	0.04
Pca_chr1	20248486	20276171	KWZ1.0CAM1	20160324	20132617	27686	27708	99.63	51554292	38834322	0.05	0.07
Pca_chr1	20254801	20265669	KWZ1.0CAM4	28346888	28357764	10869	10877	99.52	51554292	31150796	0.02	0.03
Pca_chr1	20267875	20294979	KWZ1.0CAM1	19500824	19473734	27105	27091	99.49	51554292	38834322	0.05	0.07
Pca_chr1	20289061	20290914	KWZ1.0CAM2	119098	120957	1854	1860	96.35	51554292	45216402	0	0
Pca_chr1	20291848	20294124	KWZ1.0CAM2	121097	123353	2277	2257	95.35	51554292	45216402	0	0
Pca_chr1	20294967	20303089	KWZ1.0CAM1	19472829	19464709	8123	8121	99.95	51554292	38834322	0.02	0.02
Pca_chr1	20308567	20316396	KWZ1.0CAM8	18015270	18023118	7830	7849	97.39	51554292	30708646	0.02	0.03
Pca_chr1	20315479	20333300	KWZ1.0CAM1	19466310	19448491	17822	17820	99.88	51554292	38834322	0.03	0.05
Pca_chr1	20333282	20376995	KWZ1.0CAM1	19448450	19404722	43714	43729	99.71	51554292	38834322	0.08	0.11
Pca_chr1	20377326	20410449	KWZ1.0CAM1	19404576	19371472	33124	33105	99.63	51554292	38834322	0.06	0.09
Pca_chr1	20410651	20463838	KWZ1.0CAM1	19371481	19318326	53188	53156	99.58	51554292	38834322	0.1	0.14
Pca_chr1	20464565	20466592	KWZ1.0CAM1	19318335	19316308	2028	2028	99.51	51554292	38834322	0	0.01
Pca_chr1	20466764	20468678	KWZ1.0CAM1	19316317	19314330	1915	1988	93.17	51554292	38834322	0	0.01
Pca_chr1	20468572	20485400	KWZ1.0CAM1	19314364	19297529	16829	16836	99.03	51554292	38834322	0.03	0.04
Pca_chr1	20486088	20512242	KWZ1.0CAM1	19297493	19271308	26155	26186	99.77	51554292	38834322	0.05	0.07
Pca_chr1	20512225	20541967	KWZ1.0CAM1	19271283	19241485	29743	29799	99.4	51554292	38834322	0.06	0.08
Pca_chr1	20544491	20549743	KWZ1.0CAM1	19241459	19236221	5253	5239	99.73	51554292	38834322	0.01	0.01
Pca_chr1	20549743	20551549	KWZ1.0CAM2	34452009	34453810	1807	1802	99.28	51554292	45216402	0	0
Pca_chr1	20551549	20620511	KWZ1.0CAM1	19236226	19167270	68963	68957	99.89	51554292	38834322	0.13	0.18
Pca_chr1	20620480	20631941	KWZ1.0CAM1	19167242	19155826	11462	11417	98.67	51554292	38834322	0.02	0.03
Pca_chr1	20631938	20640838	KWZ1.0CAM1	19155748	19146847	8901	8902	99.74	51554292	38834322	0.02	0.02
Pca_chr1	20641757	20658828	KWZ1.0CAM1	19146854	19129775	17072	17080	99.81	51554292	38834322	0.03	0.04
Pca_chr1	20658824	20669401	KWZ1.0CAM1	19129368	19118760	10578	10609	99.34	51554292	38834322	0.02	0.03
Pca_chr1	20666234	20668605	KWZ1.0CAM3	4838462	4840837	2372	2376	98.36	51554292	28286294	0	0.01
Pca_chr1	20666236	20671540	KWZ1.0CAM4	1720323	1715047	5305	5277	99.15	51554292	31150796	0.01	0.02
Pca_chr1	20669400	20711892	KWZ1.0CAM1	19118588	19076171	42493	42418	99.6	51554292	38834322	0.08	0.11
Pca_chr1	20669726	20671783	KWZ1.0CAM2	44470532	44472592	2058	2061	98.98	51554292	45216402	0	0
Pca_chr1	20711901	20791191	KWZ1.0CAM1	19071879	18992596	79291	79284	99.74	51554292	38834322	0.15	0.2
Pca_chr1	20790927	20880780	KWZ1.0CAM1	18992520	18902709	89854	89812	99.87	51554292	38834322	0.17	0.23
Pca_chr1	20808185	20809452	KWZ1.0CAM6	24929222	24930491	1268	1270	99.61	51554292	33630106	0	0
Pca_chr1	20880765	20918816	KWZ1.0CAM1	18902673	18864596	38052	38078	99.89	51554292	38834322	0.07	0.1
Pca_chr1	20918509	20940231	KWZ1.0CAM1	18864718	18843021	21723	21698	99.82	51554292	38834322	0.04	0.06
Pca_chr1	20940224	20965735	KWZ1.0CAM1	18841815	18816297	25512	25519	99.75	51554292	38834322	0.05	0.07
Pca_chr1	20966968	21024165	KWZ1.0CAM1	18816298	18759128	57198	57171	99.66	51554292	38834322	0.11	0.15
Pca_chr1	21024747	21045151	KWZ1.0CAM1	18759133	18738721	20405	20413	99.29	51554292	38834322	0.04	0.05
Pca_chr1	21045097	21109828	KWZ1.0CAM1	18738715	18673950	64732	64766	99.73	51554292	38834322	0.13	0.17
Pca_chr1	21109879	21113211	KWZ1.0CAM1	18673955	18670683	3333	3273	97.36	51554292	38834322	0.01	0.01
Pca_chr1	21114292	21129291	KWZ1.0CAM1	18659535	18644517	15000	15019	98.51	51554292	38834322	0.03	0.04
Pca_chr1	21137747	21147291	KWZ1.0CAM1	18642216	18632667	9545	9550	98.88	51554292	38834322	0.02	0.02
Pca_chr1	21147282	21154734	KWZ1.0CAM1	18632494	18625038	7453	7457	98.6	51554292	38834322	0.01	0.02
Pca_chr1	21155227	21159190	KWZ1.0CAM1	18625037	18621069	3964	3969	98.82	51554292	38834322	0.01	0.01
Pca_chr1	21155951	21159190	KWZ1.0CAM5	13445991	13449239	3240	3249	95.97	51554292	28296805	0.01	0.01
Pca_chr1	21155952	21159190	KWZ1.0CAM5	12098624	12095405	3239	3220	97.23	51554292	28296805	0.01	0.01
Pca_chr1	21159191	21164928	KWZ1.0CAM1	18606737	18601010	5738	5728	98.29	51554292	38834322	0.01	0.01
Pca_chr1	21164921	21206658	KWZ1.0CAM1	18600297	18558678	41738	41620	99.27	51554292	38834322	0.08	0.11
Pca_chr1	21206656	21209421	KWZ1.0CAM2	27059745	27062510	2766	2766	99.89	51554292	45216402	0.01	0.01
Pca_chr1	21209421	21232568	KWZ1.0CAM1	18558684	18535555	23148	23130	99.67	51554292	38834322	0.04	0.06
Pca_chr1	21232704	21245063	KWZ1.0CAM1	18535552	18523132	12360	12421	98.79	51554292	38834322	0.02	0.03
Pca_chr1	21245060	21247518	KWZ1.0CAM1	18522772	18520314	2459	2459	97.13	51554292	38834322	0	0.01
Pca_chr1	21248140	21272652	KWZ1.0CAM1	18520307	18495746	24513	24562	99	51554292	38834322	0.05	0.06
Pca_chr1	21272624	21274070	KWZ1.0CAM1	18495720	18494274	1447	1447	99.79	51554292	38834322	0	0
Pca_chr1	21274051	21345293	KWZ1.0CAM1	18494243	18422991	71243	71253	99.66	51554292	38834322	0.14	0.18
Pca_chr1	21345287	21364740	KWZ1.0CAM1	18420884	18401430	19454	19455	99.94	51554292	38834322	0.04	0.05
Pca_chr1	21372407	21374425	KWZ1.0CAM1	18400676	18398658	2019	2019	100	51554292	38834322	0	0.01
Pca_chr1	21375264	21383020	KWZ1.0CAM1	18398640	18390881	7757	7760	99.78	51554292	38834322	0.02	0.02
Pca_chr1	21382394	21417772	KWZ1.0CAM1	18391077	18355688	35379	35390	99.88	51554292	38834322	0.07	0.09
Pca_chr1	21422867	21459226	KWZ1.0CAM1	18355692	18319453	36360	36240	99.29	51554292	38834322	0.07	0.09
Pca_chr1	21464528	21474541	KWZ1.0CAM1	18319207	18309146	10014	10062	98.77	51554292	38834322	0.02	0.03
Pca_chr1	21475096	21482230	KWZ1.0CAM1	18309154	18302020	7135	7135	99.92	51554292	38834322	0.01	0.02
Pca_chr1	21482292	21640312	KWZ1.0CAM1	18302026	18143957	158021	158070	99.64	51554292	38834322	0.31	0.41
Pca_chr1	21640908	21647948	KWZ1.0CAM1	18143968	18136893	7041	7076	98.63	51554292	38834322	0.01	0.02
Pca_chr1	21667796	21692699	KWZ1.0CAM1	18120257	18095366	24904	24892	99.27	51554292	38834322	0.05	0.06
Pca_chr1	21692886	21698759	KWZ1.0CAM1	18095544	18089670	5874	5875	99.2	51554292	38834322	0.01	0.02
Pca_chr1	21699950	21701251	KWZ1.0CAM1	18088366	18087067	1302	1300	98.09	51554292	38834322	0	0
Pca_chr1	21702031	21704022	KWZ1.0CAM1	13808498	13806546	1992	1953	96.89	51554292	38834322	0	0.01
Pca_chr1	21744139	21745987	KWZ1.0CAM1	13769888	13768040	1849	1849	98.54	51554292	38834322	0	0
Pca_chr1	21749212	21752114	KWZ1.0CAM1	18065959	18063048	2903	2912	97.8	51554292	38834322	0.01	0.01
Pca_chr1	21761023	21767440	KWZ1.0CAM1	13766323	13759908	6418	6416	98.24	51554292	38834322	0.01	0.02
Pca_chr1	21761023	21767440	KWZ1.0CAM1	18064225	18057787	6418	6439	97.75	51554292	38834322	0.01	0.02
Pca_chr1	21780031	21784699	KWZ1.0CAM1	13759913	13755300	4669	4614	97.45	51554292	38834322	0.01	0.01
Pca_chr1	21780031	21797488	KWZ1.0CAM1	18057792	18040288	17458	17505	99.2	51554292	38834322	0.03	0.05
Pca_chr1	21797488	21798892	KWZ1.0CAM7	20277345	20275941	1405	1405	99.86	51554292	20603721	0	0.01
Pca_chr1	21798892	21803573	KWZ1.0CAM1	18040290	18035609	4682	4682	99.96	51554292	38834322	0.01	0.01
Pca_chr1	21803568	21805775	KWZ1.0CAM1	18026087	18023880	2208	2208	100	51554292	38834322	0	0.01
Pca_chr1	21805859	21932662	KWZ1.0CAM1	18023881	17897048	126804	126834	99.75	51554292	38834322	0.25	0.33
Pca_chr1	21844107	21849081	KWZ1.0CAM2	21581403	21576427	4975	4977	99.08	51554292	45216402	0.01	0.01
Pca_chr1	21931822	21945213	KWZ1.0CAM1	17887207	17873817	13392	13391	99.92	51554292	38834322	0.03	0.03
Pca_chr1	21945696	21967874	KWZ1.0CAM1	17873824	17851692	22179	22133	99.26	51554292	38834322	0.04	0.06
Pca_chr1	21967873	21981981	KWZ1.0CAM2	35858188	35844075	14109	14114	99.35	51554292	45216402	0.03	0.03
Pca_chr1	21967875	21981977	KWZ1.0CAM5	6351659	6337561	14103	14099	99.51	51554292	28296805	0.03	0.05
Pca_chr1	21968367	21981977	KWZ1.0CAM3	12542214	12528574	13611	13641	98.71	51554292	28286294	0.03	0.05
Pca_chr1	21973857	21981977	KWZ1.0CAM5	5155374	5163479	8121	8106	99.24	51554292	28296805	0.02	0.03
Pca_chr1	21976520	21981977	KWZ1.0CAM2	16930782	16936242	5458	5461	99.52	51554292	45216402	0.01	0.01
Pca_chr1	21981978	21995382	KWZ1.0CAM1	17851694	17838236	13405	13459	97.8	51554292	38834322	0.03	0.03
Pca_chr1	21995382	22039883	KWZ1.0CAM1	17838140	17793674	44502	44467	98.5	51554292	38834322	0.09	0.11
Pca_chr1	22039873	22182332	KWZ1.0CAM1	17792931	17650351	142460	142581	99.71	51554292	38834322	0.28	0.37
Pca_chr1	22117220	22118519	KWZ1.0CAM6	31446570	31445273	1300	1298	98.85	51554292	33630106	0	0
Pca_chr1	22182575	22223245	KWZ1.0CAM1	17650359	17609651	40671	40709	99.75	51554292	38834322	0.08	0.1
Pca_chr1	22196529	22198385	KWZ1.0CAM1	37610655	37612502	1857	1848	96.53	51554292	38834322	0	0
Pca_chr1	22196534	22198379	KWZ1.0CAM5	16950939	16949156	1846	1784	94.07	51554292	28296805	0	0.01
Pca_chr1	22223089	22310030	KWZ1.0CAM1	17609646	17522750	86942	86897	99.88	51554292	38834322	0.17	0.22
Pca_chr1	22259639	22265075	KWZ1.0CAM8	3934356	3928918	5437	5439	99.14	51554292	30708646	0.01	0.02
Pca_chr1	22310503	22347150	KWZ1.0CAM1	17522753	17486052	36648	36702	99.62	51554292	38834322	0.07	0.09
Pca_chr1	22347144	22403197	KWZ1.0CAM1	17479241	17423166	56054	56076	99.81	51554292	38834322	0.11	0.14
Pca_chr1	22403605	22408727	KWZ1.0CAM1	17423169	17418055	5123	5115	99.75	51554292	38834322	0.01	0.01
Pca_chr1	22408728	22427789	KWZ1.0CAM8	25143816	25124754	19062	19063	99.92	51554292	30708646	0.04	0.06
Pca_chr1	22427785	22473845	KWZ1.0CAM1	17418063	17371984	46061	46080	99.82	51554292	38834322	0.09	0.12
Pca_chr1	22473835	22475269	KWZ1.0CAM1	17365177	17363745	1435	1433	99.09	51554292	38834322	0	0
Pca_chr1	22475879	22498784	KWZ1.0CAM1	17363072	17340154	22906	22919	99.63	51554292	38834322	0.04	0.06
Pca_chr1	22498775	22511608	KWZ1.0CAM1	17339969	17327155	12834	12815	99.61	51554292	38834322	0.02	0.03
Pca_chr1	22512077	22519896	KWZ1.0CAM1	17327160	17319339	7820	7822	99.91	51554292	38834322	0.02	0.02
Pca_chr1	22520233	22536672	KWZ1.0CAM1	17319346	17302912	16440	16435	99.44	51554292	38834322	0.03	0.04
Pca_chr1	22536926	22556576	KWZ1.0CAM1	17302899	17283109	19651	19791	98.34	51554292	38834322	0.04	0.05
Pca_chr1	22554254	22555931	KWZ1.0CAM8	6672862	6674537	1678	1676	98.03	51554292	30708646	0	0.01
Pca_chr1	22556569	22608556	KWZ1.0CAM1	17280935	17228933	51988	52003	99.63	51554292	38834322	0.1	0.13
Pca_chr1	22589215	22591391	KWZ1.0CAM1	17283110	17280936	2177	2175	99.91	51554292	38834322	0	0.01
Pca_chr1	22589216	22591391	KWZ1.0CAM8	19249255	19247100	2176	2156	97.57	51554292	30708646	0	0.01
Pca_chr1	22589217	22591391	KWZ1.0CAM2	5481401	5479232	2175	2170	96.83	51554292	45216402	0	0
Pca_chr1	22589217	22591391	KWZ1.0CAM4	26559502	26557327	2175	2176	98.26	51554292	31150796	0	0.01
Pca_chr1	22601555	22612247	KWZ1.0CAM2	25255419	25266097	10693	10679	99.56	51554292	45216402	0.02	0.02
Pca_chr1	22612655	22619232	KWZ1.0CAM2	25266094	25272690	6578	6597	99.39	51554292	45216402	0.01	0.01
Pca_chr1	22633864	22664441	KWZ1.0CAM1	17238990	17208435	30578	30556	99.4	51554292	38834322	0.06	0.08
Pca_chr1	22664583	22670958	KWZ1.0CAM1	17208434	17202069	6376	6366	99.19	51554292	38834322	0.01	0.02
Pca_chr1	22674762	22682086	KWZ1.0CAM8	23583088	23590398	7325	7311	97.24	51554292	30708646	0.01	0.02
Pca_chr1	22684198	22687441	KWZ1.0CAM1	17199555	17196297	3244	3259	97.48	51554292	38834322	0.01	0.01
Pca_chr1	22688520	22702676	KWZ1.0CAM1	17196302	17182199	14157	14104	96.87	51554292	38834322	0.03	0.04
Pca_chr1	22691588	22695046	KWZ1.0CAM2	2975180	2978639	3459	3460	93.59	51554292	45216402	0.01	0.01
Pca_chr1	22701785	22704510	KWZ1.0CAM1	17182174	17179406	2726	2769	96.5	51554292	38834322	0.01	0.01
Pca_chr1	22705123	22706756	KWZ1.0CAM1	17179413	17177784	1634	1630	98.66	51554292	38834322	0	0
Pca_chr1	22708138	22711383	KWZ1.0CAM1	17176807	17173553	3246	3255	98.04	51554292	38834322	0.01	0.01
Pca_chr1	22711375	22713894	KWZ1.0CAM1	17172292	17169779	2520	2514	98.13	51554292	38834322	0	0.01
Pca_chr1	22714559	22731380	KWZ1.0CAM1	17169783	17152974	16822	16810	99.23	51554292	38834322	0.03	0.04
Pca_chr1	22731373	22732902	KWZ1.0CAM1	17151994	17150469	1530	1526	99.22	51554292	38834322	0	0
Pca_chr1	22733104	22737523	KWZ1.0CAM1	17150477	17146056	4420	4422	99.91	51554292	38834322	0.01	0.01
Pca_chr1	22737517	22743896	KWZ1.0CAM1	17137137	17130733	6380	6405	99.28	51554292	38834322	0.01	0.02
Pca_chr1	22743889	22758496	KWZ1.0CAM1	17128394	17113783	14608	14612	99.74	51554292	38834322	0.03	0.04
Pca_chr1	22760337	22782480	KWZ1.0CAM1	17108214	17086088	22144	22127	99.73	51554292	38834322	0.04	0.06
Pca_chr1	22782445	22785633	KWZ1.0CAM1	17086075	17082887	3189	3189	99.94	51554292	38834322	0.01	0.01
Pca_chr1	22785750	22803539	KWZ1.0CAM1	17082887	17065111	17790	17777	99.09	51554292	38834322	0.03	0.05
Pca_chr1	22803536	22805839	KWZ1.0CAM1	17063938	17061645	2304	2294	97.14	51554292	38834322	0	0.01
Pca_chr1	22805835	22808715	KWZ1.0CAM1	17060601	17057732	2881	2870	97.48	51554292	38834322	0.01	0.01
Pca_chr1	22810626	22823568	KWZ1.0CAM1	17056772	17043868	12943	12905	98.31	51554292	38834322	0.03	0.03
Pca_chr1	22823724	22871458	KWZ1.0CAM1	17043870	16996144	47735	47727	99.73	51554292	38834322	0.09	0.12
Pca_chr1	22871536	22888922	KWZ1.0CAM1	16996212	16978845	17387	17368	99.59	51554292	38834322	0.03	0.04
Pca_chr1	22889294	22892108	KWZ1.0CAM1	16978853	16976041	2815	2813	98.54	51554292	38834322	0.01	0.01
Pca_chr1	22892910	22905896	KWZ1.0CAM1	16975128	16962117	12987	13012	99.73	51554292	38834322	0.03	0.03
Pca_chr1	22905899	22936026	KWZ1.0CAM1	16961693	16931566	30128	30128	99.77	51554292	38834322	0.06	0.08
Pca_chr1	22905940	22907005	KWZ1.0CAM1	16961781	16962842	1066	1062	99.53	51554292	38834322	0	0
Pca_chr1	22937282	22944689	KWZ1.0CAM1	16929660	16922259	7408	7402	98.57	51554292	38834322	0.01	0.02
Pca_chr1	22944894	22946235	KWZ1.0CAM1	16922259	16920918	1342	1342	99.7	51554292	38834322	0	0
Pca_chr1	22946229	22958333	KWZ1.0CAM1	16919962	16907802	12105	12161	99.04	51554292	38834322	0.02	0.03
Pca_chr1	22958329	22978453	KWZ1.0CAM1	16902275	16882205	20125	20071	99.29	51554292	38834322	0.04	0.05
Pca_chr1	22978472	23023193	KWZ1.0CAM1	16882224	16837510	44722	44715	99.92	51554292	38834322	0.09	0.12
Pca_chr1	22999297	23002484	KWZ1.0CAM1	3110425	3113580	3188	3156	93.11	51554292	38834322	0.01	0.01
Pca_chr1	23000182	23004295	KWZ1.0CAM4	27679253	27683367	4114	4115	94.61	51554292	31150796	0.01	0.01
Pca_chr1	23023183	23033855	KWZ1.0CAM1	16827472	16816790	10673	10683	99.85	51554292	38834322	0.02	0.03
Pca_chr1	23033941	23105815	KWZ1.0CAM1	16816797	16744901	71875	71897	99.82	51554292	38834322	0.14	0.19
Pca_chr1	23040285	23052193	KWZ1.0CAM7	4688921	4700933	11909	12013	97.29	51554292	20603721	0.02	0.06
Pca_chr1	23056907	23059206	KWZ1.0CAM1	13077116	13079391	2300	2276	96.74	51554292	38834322	0	0.01
Pca_chr1	23056907	23059206	KWZ1.0CAM7	4705061	4707383	2300	2323	97.2	51554292	20603721	0	0.01
Pca_chr1	23106522	23193382	KWZ1.0CAM1	16744905	16658138	86861	86768	99.64	51554292	38834322	0.17	0.22
Pca_chr1	23168567	23172010	KWZ1.0CAM5	24002148	24005584	3444	3437	94.94	51554292	28296805	0.01	0.01
Pca_chr1	23193488	23205388	KWZ1.0CAM1	16658138	16646243	11901	11896	99.37	51554292	38834322	0.02	0.03
Pca_chr1	23201191	23205814	KWZ1.0CAM1	12515189	12519863	4624	4675	86.27	51554292	38834322	0.01	0.01
Pca_chr1	23205386	23208874	KWZ1.0CAM1	16642265	16638773	3489	3493	99.03	51554292	38834322	0.01	0.01
Pca_chr1	23209104	23259139	KWZ1.0CAM1	16638784	16588716	50036	50069	99.58	51554292	38834322	0.1	0.13
Pca_chr1	23214989	23216658	KWZ1.0CAM4	22978645	22980327	1670	1683	97.4	51554292	31150796	0	0.01
Pca_chr1	23259540	23270207	KWZ1.0CAM1	16567846	16557160	10668	10687	99.38	51554292	38834322	0.02	0.03
Pca_chr1	23270438	23332558	KWZ1.0CAM1	16557168	16495019	62121	62150	99.72	51554292	38834322	0.12	0.16
Pca_chr1	23333275	23339922	KWZ1.0CAM1	16495017	16488502	6648	6516	95.15	51554292	38834322	0.01	0.02
Pca_chr1	23339822	23344086	KWZ1.0CAM1	21160969	21165218	4265	4250	98.97	51554292	38834322	0.01	0.01
Pca_chr1	23339914	23354158	KWZ1.0CAM1	16486977	16472709	14245	14269	99.58	51554292	38834322	0.03	0.04
Pca_chr1	23340520	23344081	KWZ1.0CAM8	7632665	7636222	3562	3558	96.46	51554292	30708646	0.01	0.01
Pca_chr1	23353620	23403774	KWZ1.0CAM1	16468447	16418209	50155	50239	99.43	51554292	38834322	0.1	0.13
Pca_chr1	23404182	23449297	KWZ1.0CAM1	16418212	16373105	45116	45108	99.65	51554292	38834322	0.09	0.12
Pca_chr1	23439481	23444440	KWZ1.0CAM5	25493791	25498746	4960	4956	99.23	51554292	28296805	0.01	0.02
Pca_chr1	23447380	23484452	KWZ1.0CAM1	16376910	16339826	37073	37085	99.46	51554292	38834322	0.07	0.1
Pca_chr1	23484451	23505963	KWZ1.0CAM1	16339022	16317453	21513	21570	99.52	51554292	38834322	0.04	0.06
Pca_chr1	23505983	23547500	KWZ1.0CAM1	16314658	16273129	41518	41530	99.5	51554292	38834322	0.08	0.11
Pca_chr1	23547480	23554291	KWZ1.0CAM1	16266419	16259612	6812	6808	99.13	51554292	38834322	0.01	0.02
Pca_chr1	23559035	23565734	KWZ1.0CAM6	9231439	9224712	6700	6728	97.89	51554292	33630106	0.01	0.02
Pca_chr1	23565734	23567889	KWZ1.0CAM1	16259617	16257461	2156	2157	99.3	51554292	38834322	0	0.01
Pca_chr1	23567881	23579884	KWZ1.0CAM1	16257257	16245251	12004	12007	99.49	51554292	38834322	0.02	0.03
Pca_chr1	23579438	23587384	KWZ1.0CAM1	16237425	16229445	7947	7981	98.63	51554292	38834322	0.02	0.02
Pca_chr1	23587748	23606045	KWZ1.0CAM1	16229448	16211165	18298	18284	97.92	51554292	38834322	0.04	0.05
Pca_chr1	23608030	23621677	KWZ1.0CAM4	3715326	3701643	13648	13684	95.84	51554292	31150796	0.03	0.04
Pca_chr1	23608474	23616900	KWZ1.0CAM3	2797409	2788982	8427	8428	99.43	51554292	28286294	0.02	0.03
Pca_chr1	23618057	23621444	KWZ1.0CAM3	2788982	2785591	3388	3392	98.47	51554292	28286294	0.01	0.01
Pca_chr1	23623770	23630205	KWZ1.0CAM1	16211169	16204730	6436	6440	99.91	51554292	38834322	0.01	0.02
Pca_chr1	23631244	23632597	KWZ1.0CAM4	9744647	9743293	1354	1355	99.85	51554292	31150796	0	0
Pca_chr1	23632594	23641835	KWZ1.0CAM1	16204691	16195453	9242	9239	99.81	51554292	38834322	0.02	0.02
Pca_chr1	23641833	23692022	KWZ1.0CAM1	16187260	16137039	50190	50222	99.53	51554292	38834322	0.1	0.13
Pca_chr1	23692018	23698794	KWZ1.0CAM1	16130797	16124006	6777	6792	98.44	51554292	38834322	0.01	0.02
Pca_chr1	23698775	23703907	KWZ1.0CAM1	16123320	16118188	5133	5133	98.43	51554292	38834322	0.01	0.01
Pca_chr1	23706454	23716295	KWZ1.0CAM4	25130095	25120265	9842	9831	99.53	51554292	31150796	0.02	0.03
Pca_chr1	23710257	23719279	KWZ1.0CAM7	6103406	6112428	9023	9023	99.12	51554292	20603721	0.02	0.04
Pca_chr1	23720440	23721581	KWZ1.0CAM1	16092610	16091464	1142	1147	98	51554292	38834322	0	0
Pca_chr1	23734977	23737118	KWZ1.0CAM1	16091467	16089314	2142	2154	97.77	51554292	38834322	0	0.01
Pca_chr1	23737996	23742552	KWZ1.0CAM1	16089321	16084765	4557	4557	97.81	51554292	38834322	0.01	0.01
Pca_chr1	23742552	23761051	KWZ1.0CAM1	16084182	16065599	18500	18584	96.59	51554292	38834322	0.04	0.05
Pca_chr1	23761535	23763113	KWZ1.0CAM1	16065590	16064003	1579	1588	97.55	51554292	38834322	0	0
Pca_chr1	23763521	23789343	KWZ1.0CAM1	16062614	16036852	25823	25763	98.99	51554292	38834322	0.05	0.07
Pca_chr1	23793982	23799671	KWZ1.0CAM6	1222617	1228306	5690	5690	97.45	51554292	33630106	0.01	0.02
Pca_chr1	23800253	23803362	KWZ1.0CAM3	1408913	1405815	3110	3099	96.7	51554292	28286294	0.01	0.01
Pca_chr1	23800262	23808658	KWZ1.0CAM6	9518827	9510433	8397	8395	99.11	51554292	33630106	0.02	0.02
Pca_chr1	23804531	23808661	KWZ1.0CAM3	1404795	1400717	4131	4079	96.39	51554292	28286294	0.01	0.01
Pca_chr1	23808737	23810112	KWZ1.0CAM1	16034400	16033026	1376	1375	97.69	51554292	38834322	0	0
Pca_chr1	23810105	23832637	KWZ1.0CAM1	16032258	16009625	22533	22634	97.93	51554292	38834322	0.04	0.06
Pca_chr1	23832636	23834876	KWZ1.0CAM2	29570209	29572451	2241	2243	99.69	51554292	45216402	0	0
Pca_chr1	23832638	23834876	KWZ1.0CAM4	7206466	7208705	2239	2240	99.91	51554292	31150796	0	0.01
Pca_chr1	23834876	23852962	KWZ1.0CAM1	16009630	15991567	18087	18064	99.4	51554292	38834322	0.04	0.05
Pca_chr1	23852957	23860139	KWZ1.0CAM1	15987304	15980119	7183	7186	99.18	51554292	38834322	0.01	0.02
Pca_chr1	23860485	23885037	KWZ1.0CAM1	15980161	15955596	24553	24566	99.4	51554292	38834322	0.05	0.06
Pca_chr1	23864737	23866398	KWZ1.0CAM7	9692345	9694003	1662	1659	97.65	51554292	20603721	0	0.01
Pca_chr1	23885029	24037636	KWZ1.0CAM1	15955353	15802733	152608	152621	99.79	51554292	38834322	0.3	0.39
Pca_chr1	24002332	24007026	KWZ1.0CAM3	10120269	10115568	4695	4702	94.54	51554292	28286294	0.01	0.02
Pca_chr1	24002332	24006980	KWZ1.0CAM6	28202833	28207491	4649	4659	94.7	51554292	33630106	0.01	0.01
Pca_chr1	24040897	24054167	KWZ1.0CAM1	15794459	15781186	13271	13274	99.86	51554292	38834322	0.03	0.03
Pca_chr1	24054167	24077267	KWZ1.0CAM1	15778430	15755347	23101	23084	99.85	51554292	38834322	0.04	0.06
Pca_chr1	24071230	24077211	KWZ1.0CAM2	7671	13672	5982	6002	97.81	51554292	45216402	0.01	0.01
Pca_chr1	24077263	24097448	KWZ1.0CAM1	15752430	15732243	20186	20188	99.81	51554292	38834322	0.04	0.05
Pca_chr1	24097439	24120967	KWZ1.0CAM1	15730808	15707244	23529	23565	99.6	51554292	38834322	0.05	0.06
Pca_chr1	24120952	24130275	KWZ1.0CAM1	15704442	15695113	9324	9330	99.83	51554292	38834322	0.02	0.02
Pca_chr1	24130279	24196750	KWZ1.0CAM1	15692449	15625952	66472	66498	99.53	51554292	38834322	0.13	0.17
Pca_chr1	24196742	24200720	KWZ1.0CAM1	15624467	15620494	3979	3974	98.67	51554292	38834322	0.01	0.01
Pca_chr1	24200717	24236111	KWZ1.0CAM1	15620389	15585035	35395	35355	99.08	51554292	38834322	0.07	0.09
Pca_chr1	24238872	24240818	KWZ1.0CAM1	15585044	15583096	1947	1949	99.59	51554292	38834322	0	0.01
Pca_chr1	24240891	24248926	KWZ1.0CAM1	15583099	15575057	8036	8043	99.03	51554292	38834322	0.02	0.02
Pca_chr1	24248269	24253544	KWZ1.0CAM1	15574971	15569678	5276	5294	99.38	51554292	38834322	0.01	0.01
Pca_chr1	24253543	24260320	KWZ1.0CAM5	1620021	1613216	6778	6806	99.13	51554292	28296805	0.01	0.02
Pca_chr1	24261248	24271311	KWZ1.0CAM1	15569678	15559598	10064	10081	99.32	51554292	38834322	0.02	0.03
Pca_chr1	24271311	24280528	KWZ1.0CAM1	15558481	15549199	9218	9283	99.06	51554292	38834322	0.02	0.02
Pca_chr1	24283215	24293002	KWZ1.0CAM1	15549200	15539409	9788	9792	99.72	51554292	38834322	0.02	0.03
Pca_chr1	24292996	24359403	KWZ1.0CAM1	15539656	15473215	66408	66442	99.75	51554292	38834322	0.13	0.17
Pca_chr1	24337109	24342071	KWZ1.0CAM5	16976772	16971810	4963	4963	99.68	51554292	28296805	0.01	0.02
Pca_chr1	24337113	24342067	KWZ1.0CAM3	25816131	25821081	4955	4951	99.37	51554292	28286294	0.01	0.02
Pca_chr1	24359486	24406199	KWZ1.0CAM1	15473220	15426529	46714	46692	99.51	51554292	38834322	0.09	0.12
Pca_chr1	24406209	24430883	KWZ1.0CAM1	15425019	15400412	24675	24608	98.71	51554292	38834322	0.05	0.06
Pca_chr1	24431747	24434548	KWZ1.0CAM1	15400421	15397627	2802	2795	99	51554292	38834322	0.01	0.01
Pca_chr1	24435532	24454548	KWZ1.0CAM1	15397635	15378633	19017	19003	97.95	51554292	38834322	0.04	0.05
Pca_chr1	24454542	24470872	KWZ1.0CAM1	15373330	15356857	16331	16474	97.77	51554292	38834322	0.03	0.04
Pca_chr1	24471554	24476628	KWZ1.0CAM1	15356837	15351753	5075	5085	97.04	51554292	38834322	0.01	0.01
Pca_chr1	24500916	24507039	KWZ1.0CAM6	19679259	19673133	6124	6127	99.62	51554292	33630106	0.01	0.02
Pca_chr1	24507036	24509593	KWZ1.0CAM1	15351218	15348618	2558	2601	95.6	51554292	38834322	0	0.01
Pca_chr1	24509596	24512653	KWZ1.0CAM1	15348422	15345356	3058	3067	93.94	51554292	38834322	0.01	0.01
Pca_chr1	24513873	24537289	KWZ1.0CAM1	15341215	15317879	23417	23337	99.44	51554292	38834322	0.05	0.06
Pca_chr1	24537211	24543749	KWZ1.0CAM1	15317921	15311374	6539	6548	98.78	51554292	38834322	0.01	0.02
Pca_chr1	24537480	24539104	KWZ1.0CAM0	4898158	4899764	1625	1607	97.97	51554292	5546318	0	0.03
Pca_chr1	24543741	24607473	KWZ1.0CAM1	15305864	15242112	63733	63753	99.8	51554292	38834322	0.12	0.16
Pca_chr1	24567362	24582369	KWZ1.0CAM2	38831121	38816108	15008	15014	99.09	51554292	45216402	0.03	0.03
Pca_chr1	24583741	24598502	KWZ1.0CAM2	11458652	11443908	14762	14745	98.96	51554292	45216402	0.03	0.03
Pca_chr1	24583741	24598756	KWZ1.0CAM2	38816108	38831121	15016	15014	99.03	51554292	45216402	0.03	0.03
Pca_chr1	24607565	24609848	KWZ1.0CAM1	15242117	15239836	2284	2282	99.91	51554292	38834322	0	0.01
Pca_chr1	24609839	24651728	KWZ1.0CAM1	15239594	15197724	41890	41871	99.44	51554292	38834322	0.08	0.11
Pca_chr1	24651728	24714684	KWZ1.0CAM1	15197266	15134249	62957	63018	99.71	51554292	38834322	0.12	0.16
Pca_chr1	24714677	24778515	KWZ1.0CAM1	15133605	15069779	63839	63827	99.24	51554292	38834322	0.12	0.16
Pca_chr1	24779322	24796266	KWZ1.0CAM1	15069785	15052826	16945	16960	99.36	51554292	38834322	0.03	0.04
Pca_chr1	24797416	24805671	KWZ1.0CAM1	15032147	15023897	8256	8251	98.66	51554292	38834322	0.02	0.02
Pca_chr1	24805663	24865155	KWZ1.0CAM1	15020631	14961249	59493	59383	98.88	51554292	38834322	0.12	0.15
Pca_chr1	24865889	24868894	KWZ1.0CAM5	25798468	25795451	3006	3018	97.59	51554292	28296805	0.01	0.01
Pca_chr1	24870091	24925326	KWZ1.0CAM1	14959367	14904266	55236	55102	99.35	51554292	38834322	0.11	0.14
Pca_chr1	24925310	24937102	KWZ1.0CAM1	14904070	14892279	11793	11792	99.92	51554292	38834322	0.02	0.03
Pca_chr1	24937055	24986947	KWZ1.0CAM1	14892371	14842549	49893	49823	98.29	51554292	38834322	0.1	0.13
Pca_chr1	24987750	24997652	KWZ1.0CAM1	14842785	14832892	9903	9894	99.43	51554292	38834322	0.02	0.03
Pca_chr1	24997644	25005086	KWZ1.0CAM1	14828167	14820645	7443	7523	96.85	51554292	38834322	0.01	0.02
Pca_chr1	25005079	25012221	KWZ1.0CAM1	14818347	14811200	7143	7148	99.61	51554292	38834322	0.01	0.02
Pca_chr1	25012221	25053434	KWZ1.0CAM1	14811019	14769786	41214	41234	99.79	51554292	38834322	0.08	0.11
Pca_chr1	25061958	25065325	KWZ1.0CAM1	14741198	14744580	3368	3383	98.79	51554292	38834322	0.01	0.01
Pca_chr1	25065326	25067440	KWZ1.0CAM1	14744720	14746842	2115	2123	93.28	51554292	38834322	0	0.01
Pca_chr1	25070521	25075560	KWZ1.0CAM1	14769787	14774863	5040	5077	95.2	51554292	38834322	0.01	0.01
Pca_chr1	25083083	25111393	KWZ1.0CAM1	14744702	14716416	28311	28287	99.63	51554292	38834322	0.05	0.07
Pca_chr1	25086247	25089419	KWZ1.0CAM3	23287678	23290786	3173	3109	97.29	51554292	28286294	0.01	0.01
Pca_chr1	25088855	25090741	KWZ1.0CAM3	23289876	23291765	1887	1890	98.26	51554292	28286294	0	0.01
Pca_chr1	25096292	25097958	KWZ1.0CAM2	27879302	27880987	1667	1686	97.93	51554292	45216402	0	0
Pca_chr1	25111524	25116305	KWZ1.0CAM7	15711302	15716081	4782	4780	99.6	51554292	20603721	0.01	0.02
Pca_chr1	25116359	25138891	KWZ1.0CAM1	14716420	14693927	22533	22494	99.49	51554292	38834322	0.04	0.06
Pca_chr1	25138876	25150668	KWZ1.0CAM1	14693533	14681760	11793	11774	99.64	51554292	38834322	0.02	0.03
Pca_chr1	25150666	25152455	KWZ1.0CAM1	14681117	14679322	1790	1796	96.91	51554292	38834322	0	0
Pca_chr1	25152863	25154191	KWZ1.0CAM1	14679325	14677987	1329	1339	98.73	51554292	38834322	0	0
Pca_chr1	25154182	25156318	KWZ1.0CAM1	14676403	14674268	2137	2136	97.3	51554292	38834322	0	0.01
Pca_chr1	25157590	25253383	KWZ1.0CAM1	14674273	14578503	95794	95771	99.43	51554292	38834322	0.19	0.25
Pca_chr1	25254383	25259274	KWZ1.0CAM1	14578511	14573611	4892	4901	97.48	51554292	38834322	0.01	0.01
Pca_chr1	25259454	25303522	KWZ1.0CAM1	14573611	14529566	44069	44046	98.99	51554292	38834322	0.09	0.11
Pca_chr1	25303521	25314171	KWZ1.0CAM6	10368603	10379262	10651	10660	99.54	51554292	33630106	0.02	0.03
Pca_chr1	25314992	25364048	KWZ1.0CAM1	14526252	14477232	49057	49021	99.78	51554292	38834322	0.1	0.13
Pca_chr1	25315196	25317842	KWZ1.0CAM6	4484838	4487469	2647	2632	97.86	51554292	33630106	0.01	0.01
Pca_chr1	25354932	25364048	KWZ1.0CAM5	2144073	2134994	9117	9080	99.09	51554292	28296805	0.02	0.03
Pca_chr1	25356890	25364048	KWZ1.0CAM8	8751317	8758475	7159	7159	99.64	51554292	30708646	0.01	0.02
Pca_chr1	25364047	25370748	KWZ1.0CAM5	2331081	2324367	6702	6715	99.46	51554292	28296805	0.01	0.02
Pca_chr1	25364048	25370748	KWZ1.0CAM1	24603139	24609840	6701	6702	99.81	51554292	38834322	0.01	0.02
Pca_chr1	25364048	25370748	KWZ1.0CAM2	44868665	44875367	6701	6703	99.76	51554292	45216402	0.01	0.01
Pca_chr1	25364048	25372277	KWZ1.0CAM4	1003767	995535	8230	8233	99.9	51554292	31150796	0.02	0.03
Pca_chr1	25364048	25370748	KWZ1.0CAM6	12424592	12431292	6701	6701	99.82	51554292	33630106	0.01	0.02
Pca_chr1	25364048	25370748	KWZ1.0CAM7	3946641	3939940	6701	6702	99.79	51554292	20603721	0.01	0.03
Pca_chr1	25376268	25385708	KWZ1.0CAM1	14477237	14467765	9441	9473	99.34	51554292	38834322	0.02	0.02
Pca_chr1	25385715	25408007	KWZ1.0CAM1	14448551	14426241	22293	22311	99.59	51554292	38834322	0.04	0.06
Pca_chr1	25407981	25427347	KWZ1.0CAM1	14426231	14406866	19367	19366	99.35	51554292	38834322	0.04	0.05
Pca_chr1	25427339	25431484	KWZ1.0CAM1	14405926	14401782	4146	4145	99.04	51554292	38834322	0.01	0.01
Pca_chr1	25435888	25439305	KWZ1.0CAM1	14401787	14398370	3418	3418	99.71	51554292	38834322	0.01	0.01
Pca_chr1	25439297	25454671	KWZ1.0CAM1	14397627	14382244	15375	15384	98.82	51554292	38834322	0.03	0.04
Pca_chr1	25440655	25443687	KWZ1.0CAM6	23096947	23099959	3033	3013	93.86	51554292	33630106	0.01	0.01
Pca_chr1	25451350	25466433	KWZ1.0CAM1	14382248	14367166	15084	15083	99.12	51554292	38834322	0.03	0.04
Pca_chr1	25454240	25458609	KWZ1.0CAM2	7166206	7170473	4370	4268	90.67	51554292	45216402	0.01	0.01
Pca_chr1	25466432	25468926	KWZ1.0CAM1	14367068	14364556	2495	2513	98.25	51554292	38834322	0	0.01
Pca_chr1	25468478	25470696	KWZ1.0CAM1	14356755	14358946	2219	2192	97.61	51554292	38834322	0	0.01
Pca_chr1	25470005	25481126	KWZ1.0CAM1	14364555	14353446	11122	11110	99.03	51554292	38834322	0.02	0.03
Pca_chr1	25475639	25477831	KWZ1.0CAM5	20614935	20617118	2193	2184	97.59	51554292	28296805	0	0.01
Pca_chr1	25475648	25477830	KWZ1.0CAM5	20614676	20612500	2183	2177	96.77	51554292	28296805	0	0.01
Pca_chr1	25477831	25481291	KWZ1.0CAM6	23108369	23111877	3461	3509	96.5	51554292	33630106	0.01	0.01
Pca_chr1	25477961	25483261	KWZ1.0CAM1	11924383	11929735	5301	5353	95.62	51554292	38834322	0.01	0.01
Pca_chr1	25481117	25488234	KWZ1.0CAM1	14332085	14324953	7118	7133	98.99	51554292	38834322	0.01	0.02
Pca_chr1	25501717	25503407	KWZ1.0CAM1	11947343	11949024	1691	1682	97.7	51554292	38834322	0	0
Pca_chr1	25503408	25507962	KWZ1.0CAM7	10877460	10872870	4555	4591	97.69	51554292	20603721	0.01	0.02
Pca_chr1	25505465	25518911	KWZ1.0CAM1	14324966	14311542	13447	13425	99.27	51554292	38834322	0.03	0.03
Pca_chr1	25508403	25514042	KWZ1.0CAM2	3448697	3443024	5640	5674	96.9	51554292	45216402	0.01	0.01
Pca_chr1	25514699	25518911	KWZ1.0CAM1	11949016	11953254	4213	4239	97.71	51554292	38834322	0.01	0.01
Pca_chr1	25518912	25531681	KWZ1.0CAM5	6351659	6338892	12770	12768	99.61	51554292	28296805	0.02	0.05
Pca_chr1	25527999	25532980	KWZ1.0CAM6	10318523	10323507	4982	4985	99.58	51554292	33630106	0.01	0.01
Pca_chr1	25532981	25535602	KWZ1.0CAM1	11953252	11955878	2622	2627	98.21	51554292	38834322	0.01	0.01
Pca_chr1	25532981	25552974	KWZ1.0CAM1	14311544	14291511	19994	20034	98.92	51554292	38834322	0.04	0.05
Pca_chr1	25547526	25552813	KWZ1.0CAM2	12410440	12405159	5288	5282	96.82	51554292	45216402	0.01	0.01
Pca_chr1	25552806	25554139	KWZ1.0CAM2	12404231	12402897	1334	1335	98.43	51554292	45216402	0	0
Pca_chr1	25553314	25564253	KWZ1.0CAM1	14291511	14280572	10940	10940	99.36	51554292	38834322	0.02	0.03
Pca_chr1	25565310	25574542	KWZ1.0CAM1	14279227	14270031	9233	9197	98.83	51554292	38834322	0.02	0.02
Pca_chr1	25574734	25579844	KWZ1.0CAM1	14270031	14264923	5111	5109	99.43	51554292	38834322	0.01	0.01
Pca_chr1	25579845	25593147	KWZ1.0CAM1	14259718	14246494	13303	13225	98.27	51554292	38834322	0.03	0.03
Pca_chr1	25593407	25600220	KWZ1.0CAM1	14245790	14238943	6814	6848	94.03	51554292	38834322	0.01	0.02
Pca_chr1	25604728	25718919	KWZ1.0CAM1	14228922	14114713	114192	114210	99.4	51554292	38834322	0.22	0.29
Pca_chr1	25699742	25721120	KWZ1.0CAM1	10423782	10445156	21379	21375	99.88	51554292	38834322	0.04	0.06
Pca_chr1	25699745	25703847	KWZ1.0CAM6	17510220	17506122	4103	4099	99.71	51554292	33630106	0.01	0.01
Pca_chr1	25721111	25723057	KWZ1.0CAM1	10459774	10461720	1947	1947	99.95	51554292	38834322	0	0.01
Pca_chr1	25723534	25748177	KWZ1.0CAM1	10461726	10486382	24644	24657	99.74	51554292	38834322	0.05	0.06
Pca_chr1	25748178	25749736	KWZ1.0CAM3	12607989	12609538	1559	1550	98.08	51554292	28286294	0	0.01
Pca_chr1	25749735	25764516	KWZ1.0CAM1	10486375	10501157	14782	14783	99.66	51554292	38834322	0.03	0.04
Pca_chr1	25763757	25765200	KWZ1.0CAM3	11367088	11368580	1444	1493	93.98	51554292	28286294	0	0.01
Pca_chr1	25764508	25781032	KWZ1.0CAM1	10506966	10523497	16525	16532	99.67	51554292	38834322	0.03	0.04
Pca_chr1	25773194	25781032	KWZ1.0CAM6	12217120	12209321	7839	7800	99.07	51554292	33630106	0.02	0.02
Pca_chr1	25781027	25802228	KWZ1.0CAM1	19561735	19582947	21202	21213	99.46	51554292	38834322	0.04	0.05
Pca_chr1	25802255	25804679	KWZ1.0CAM1	19590331	19592757	2425	2427	99.71	51554292	38834322	0	0.01
Pca_chr1	25809210	25816456	KWZ1.0CAM8	7251263	7258513	7247	7251	98.46	51554292	30708646	0.01	0.02
Pca_chr1	25816854	25829529	KWZ1.0CAM1	19592751	19605427	12676	12677	99.13	51554292	38834322	0.02	0.03
Pca_chr1	25829524	25832063	KWZ1.0CAM1	19613908	19616446	2540	2539	97.91	51554292	38834322	0	0.01
Pca_chr1	25832009	25836750	KWZ1.0CAM1	19616047	19620791	4742	4745	97.19	51554292	38834322	0.01	0.01
Pca_chr1	25844528	25849246	KWZ1.0CAM1	19620784	19625467	4719	4684	97.67	51554292	38834322	0.01	0.01
Pca_chr1	25850288	25856512	KWZ1.0CAM1	19633218	19639476	6225	6259	97.9	51554292	38834322	0.01	0.02
Pca_chr1	25856503	25893759	KWZ1.0CAM1	19646769	19684027	37257	37259	99.91	51554292	38834322	0.07	0.1
Pca_chr1	25879662	25883638	KWZ1.0CAM5	5896136	5892156	3977	3981	92.97	51554292	28296805	0.01	0.01
Pca_chr1	25893761	25910647	KWZ1.0CAM1	19687359	19704248	16887	16890	99.87	51554292	38834322	0.03	0.04
Pca_chr1	25910643	25914829	KWZ1.0CAM1	19725566	19729732	4187	4167	99.47	51554292	38834322	0.01	0.01
Pca_chr1	25915403	25919472	KWZ1.0CAM3	18572773	18576813	4070	4041	98.11	51554292	28286294	0.01	0.01
Pca_chr1	25925016	25999119	KWZ1.0CAM1	19729728	19803805	74104	74078	99.42	51554292	38834322	0.14	0.19
Pca_chr1	25966440	25969423	KWZ1.0CAM7	327116	330129	2984	3014	93.22	51554292	20603721	0.01	0.01
Pca_chr1	25999119	26040049	KWZ1.0CAM1	19804055	19844973	40931	40919	99.8	51554292	38834322	0.08	0.11
Pca_chr1	26040045	26049507	KWZ1.0CAM1	19845380	19854825	9463	9446	99.69	51554292	38834322	0.02	0.02
Pca_chr1	26049853	26068910	KWZ1.0CAM8	25143816	25124760	19058	19057	99.9	51554292	30708646	0.04	0.06
Pca_chr1	26068907	26140779	KWZ1.0CAM1	19854875	19926761	71873	71887	99.62	51554292	38834322	0.14	0.19
Pca_chr1	26140983	26153514	KWZ1.0CAM1	19926967	19939514	12532	12548	99.51	51554292	38834322	0.02	0.03
Pca_chr1	26153315	26155450	KWZ1.0CAM8	14647040	14644931	2136	2110	95.04	51554292	30708646	0	0.01
Pca_chr1	26153506	26164591	KWZ1.0CAM1	19940950	19952041	11086	11092	99.69	51554292	38834322	0.02	0.03
Pca_chr1	26165872	26205867	KWZ1.0CAM1	19952034	19992012	39996	39979	99.68	51554292	38834322	0.08	0.1
Pca_chr1	26205864	26239597	KWZ1.0CAM1	19993294	20027036	33734	33743	99.69	51554292	38834322	0.07	0.09
Pca_chr1	26239297	26261366	KWZ1.0CAM1	20027234	20049367	22070	22134	99.11	51554292	38834322	0.04	0.06
Pca_chr1	26261599	26271086	KWZ1.0CAM1	20049365	20058867	9488	9503	99.16	51554292	38834322	0.02	0.02
Pca_chr1	26271081	26284738	KWZ1.0CAM1	20065662	20079315	13658	13654	98.18	51554292	38834322	0.03	0.04
Pca_chr1	26274456	26277225	KWZ1.0CAM4	3927863	3925117	2770	2747	97.65	51554292	31150796	0.01	0.01
Pca_chr1	26284846	26298709	KWZ1.0CAM1	20079468	20093325	13864	13858	98.79	51554292	38834322	0.03	0.04
Pca_chr1	26309844	26311556	KWZ1.0CAM1	20130874	20132616	1713	1743	93.77	51554292	38834322	0	0
Pca_chr1	26311548	26316177	KWZ1.0CAM1	13670358	13665790	4630	4569	96.86	51554292	38834322	0.01	0.01
Pca_chr1	26316985	26382252	KWZ1.0CAM1	13664746	13599469	65268	65278	99.5	51554292	38834322	0.13	0.17
Pca_chr1	26382249	26399326	KWZ1.0CAM1	13599551	13582531	17078	17021	97.4	51554292	38834322	0.03	0.04
Pca_chr1	26400911	26403217	KWZ1.0CAM1	13582534	13580232	2307	2303	97.1	51554292	38834322	0	0.01
Pca_chr1	26404257	26411970	KWZ1.0CAM1	13579057	13571372	7714	7686	97.24	51554292	38834322	0.01	0.02
Pca_chr1	26412038	26415827	KWZ1.0CAM2	25628680	25624823	3790	3858	97.64	51554292	45216402	0.01	0.01
Pca_chr1	26415826	26424495	KWZ1.0CAM1	13571276	13562588	8670	8689	97.82	51554292	38834322	0.02	0.02
Pca_chr1	26455098	26470938	KWZ1.0CAM6	23529262	23513423	15841	15840	99.79	51554292	33630106	0.03	0.05
Pca_chr1	26470939	26549899	KWZ1.0CAM1	13562597	13483622	78961	78976	99.74	51554292	38834322	0.15	0.2
Pca_chr1	26508470	26511459	KWZ1.0CAM2	27566943	27563957	2990	2987	97.37	51554292	45216402	0.01	0.01
Pca_chr1	26549866	26554282	KWZ1.0CAM6	10358663	10354247	4417	4417	99.84	51554292	33630106	0.01	0.01
Pca_chr1	26554257	26592587	KWZ1.0CAM1	13483655	13445348	38331	38308	99.79	51554292	38834322	0.07	0.1
Pca_chr1	26604073	26648092	KWZ1.0CAM1	13445352	13401328	44020	44025	99.9	51554292	38834322	0.09	0.11
Pca_chr1	26633938	26635936	KWZ1.0CAM4	20105504	20103506	1999	1999	99.55	51554292	31150796	0	0.01
Pca_chr1	26648092	26667459	KWZ1.0CAM1	13401053	13381687	19368	19367	99.86	51554292	38834322	0.04	0.05
Pca_chr1	26655789	26660809	KWZ1.0CAM2	3360565	3355513	5021	5053	93.15	51554292	45216402	0.01	0.01
Pca_chr1	26668366	26691893	KWZ1.0CAM1	9896737	9873210	23528	23528	99.86	51554292	38834322	0.05	0.06
Pca_chr1	26691876	26702626	KWZ1.0CAM6	9044337	9055057	10751	10721	98.4	51554292	33630106	0.02	0.03
Pca_chr1	26702627	26716661	KWZ1.0CAM1	9873233	9859200	14035	14034	99.87	51554292	38834322	0.03	0.04
Pca_chr1	26711455	26728247	KWZ1.0CAM1	9860724	9843931	16793	16794	99.86	51554292	38834322	0.03	0.04
Pca_chr1	26760773	26762154	KWZ1.0CAM7	4637306	4638688	1382	1383	98.84	51554292	20603721	0	0.01
Pca_chr1	26801470	26831983	KWZ1.0CAM3	19736430	19766988	30514	30559	97.64	51554292	28286294	0.06	0.11
Pca_chr1	26877455	26879132	KWZ1.0CAM5	838998	840676	1678	1679	99.82	51554292	28296805	0	0.01
Pca_chr1	26883439	26886552	KWZ1.0CAM7	248263	251376	3114	3114	99.1	51554292	20603721	0.01	0.02
Pca_chr1	26886553	26889957	KWZ1.0CAM7	258971	262375	3405	3405	98.18	51554292	20603721	0.01	0.02
Pca_chr1	26961837	26972531	KWZ1.0CAM5	849698	839000	10695	10699	99.82	51554292	28296805	0.02	0.04
Pca_chr1	26961837	26972533	KWZ1.0CAM5	12297425	12308122	10697	10698	99.89	51554292	28296805	0.02	0.04
Pca_chr1	27045786	27049362	KWZ1.0CAM2	6124354	6127929	3577	3576	99.52	51554292	45216402	0.01	0.01
Pca_chr1	27049224	27055934	KWZ1.0CAM2	6127642	6134354	6711	6713	99.48	51554292	45216402	0.01	0.01
Pca_chr1	27057039	27067878	KWZ1.0CAM2	6144098	6154938	10840	10841	95.11	51554292	45216402	0.02	0.02
Pca_chr1	27066950	27068044	KWZ1.0CAM2	6153844	6154938	1095	1095	99.82	51554292	45216402	0	0
Pca_chr1	27124607	27128568	KWZ1.0CAM1	9391726	9395687	3962	3962	97.55	51554292	38834322	0.01	0.01
Pca_chr1	27127664	27133502	KWZ1.0CAM1	9394616	9400459	5839	5844	93.35	51554292	38834322	0.01	0.02
Pca_chr1	27130228	27145462	KWZ1.0CAM1	9395687	9410934	15235	15248	98.12	51554292	38834322	0.03	0.04
Pca_chr1	27145457	27151121	KWZ1.0CAM1	9418793	9424457	5665	5665	99.91	51554292	38834322	0.01	0.01
Pca_chr1	27153268	27157548	KWZ1.0CAM1	9724820	9729098	4281	4279	96.95	51554292	38834322	0.01	0.01
Pca_chr1	27239093	27244445	KWZ1.0CAM8	11452862	11458196	5353	5335	98.49	51554292	30708646	0.01	0.02
Pca_chr1	27249782	27255987	KWZ1.0CAM3	11315504	11309268	6206	6237	96.4	51554292	28286294	0.01	0.02
Pca_chr1	27291798	27297194	KWZ1.0CAM8	11448622	11443229	5397	5394	98.69	51554292	30708646	0.01	0.02
Pca_chr1	27292023	27298582	KWZ1.0CAM2	38363947	38357401	6560	6547	97.54	51554292	45216402	0.01	0.01
Pca_chr1	27292493	27294874	KWZ1.0CAM2	10617406	10619777	2382	2372	99.16	51554292	45216402	0	0.01
Pca_chr1	27298566	27301669	KWZ1.0CAM1	9903581	9906691	3104	3111	98.97	51554292	38834322	0.01	0.01
Pca_chr1	27298566	27301345	KWZ1.0CAM8	11451410	11448623	2780	2788	99.32	51554292	30708646	0.01	0.01
Pca_chr1	27299649	27301669	KWZ1.0CAM2	15061969	15063991	2021	2023	99.36	51554292	45216402	0	0
Pca_chr1	27327801	27334445	KWZ1.0CAM2	10837314	10843979	6645	6666	94.23	51554292	45216402	0.01	0.01
Pca_chr1	27330286	27335215	KWZ1.0CAM2	10840483	10845413	4930	4931	98.9	51554292	45216402	0.01	0.01
Pca_chr1	27334479	27338457	KWZ1.0CAM2	10852183	10856161	3979	3979	99.3	51554292	45216402	0.01	0.01
Pca_chr1	27337623	27345266	KWZ1.0CAM2	10865996	10873638	7644	7643	98.42	51554292	45216402	0.01	0.02
Pca_chr1	27357901	27363374	KWZ1.0CAM3	13852645	13847198	5474	5448	96.67	51554292	28286294	0.01	0.02
Pca_chr1	27361134	27366925	KWZ1.0CAM3	13848456	13842666	5792	5791	96.05	51554292	28286294	0.01	0.02
Pca_chr1	27365179	27366650	KWZ1.0CAM3	13834603	13833132	1472	1472	97.42	51554292	28286294	0	0.01
Pca_chr1	27372005	27379649	KWZ1.0CAM3	13824319	13816717	7645	7603	91.45	51554292	28286294	0.01	0.03
Pca_chr1	27378374	27379921	KWZ1.0CAM3	13816719	13815168	1548	1552	99.16	51554292	28286294	0	0.01
Pca_chr1	27410699	27418382	KWZ1.0CAM2	10741894	10734188	7684	7707	92.73	51554292	45216402	0.01	0.02
Pca_chr1	27418611	27420931	KWZ1.0CAM2	10722082	10719759	2321	2324	99.53	51554292	45216402	0	0.01
Pca_chr1	27422813	27429530	KWZ1.0CAM3	13835932	13842650	6718	6719	97.95	51554292	28286294	0.01	0.02
Pca_chr1	27448225	27461746	KWZ1.0CAM1	9520343	9506859	13522	13485	97.42	51554292	38834322	0.03	0.03
Pca_chr1	27455687	27463676	KWZ1.0CAM1	9514738	9506755	7990	7984	90.79	51554292	38834322	0.02	0.02
Pca_chr1	27463671	27474663	KWZ1.0CAM1	9494118	9483112	10993	11007	98.66	51554292	38834322	0.02	0.03
Pca_chr1	27472284	27478085	KWZ1.0CAM1	9486660	9480876	5802	5785	91.78	51554292	38834322	0.01	0.01
Pca_chr1	27477917	27483845	KWZ1.0CAM1	9471007	9465078	5929	5930	99.22	51554292	38834322	0.01	0.02
Pca_chr1	27489035	27493819	KWZ1.0CAM1	9939640	9934844	4785	4797	94.73	51554292	38834322	0.01	0.01
Pca_chr1	27493831	27501698	KWZ1.0CAM2	15035368	15043228	7868	7861	98.77	51554292	45216402	0.02	0.02
Pca_chr1	27509950	27520612	KWZ1.0CAM2	10320320	10330990	10663	10671	93.5	51554292	45216402	0.02	0.02
Pca_chr1	27520777	27525562	KWZ1.0CAM2	10330990	10335791	4786	4802	94.55	51554292	45216402	0.01	0.01
Pca_chr1	27525562	27532105	KWZ1.0CAM2	10335957	10342502	6544	6546	95.08	51554292	45216402	0.01	0.01
Pca_chr1	27564112	27581676	KWZ1.0CAM6	9066237	9083800	17565	17564	99.87	51554292	33630106	0.03	0.05
Pca_chr1	27588852	27604250	KWZ1.0CAM6	9073060	9088472	15399	15413	98.95	51554292	33630106	0.03	0.05
Pca_chr1	27605200	27609459	KWZ1.0CAM6	9088472	9092768	4260	4297	97.26	51554292	33630106	0.01	0.01
Pca_chr1	27612642	27615628	KWZ1.0CAM6	9107230	9104232	2987	2999	93.54	51554292	33630106	0.01	0.01
Pca_chr1	27615636	27617275	KWZ1.0CAM3	11823557	11825196	1640	1640	99.82	51554292	28286294	0	0.01
Pca_chr1	27617272	27622708	KWZ1.0CAM6	9106559	9112014	5437	5456	92.6	51554292	33630106	0.01	0.02
Pca_chr1	27627439	27633417	KWZ1.0CAM5	12314118	12308121	5979	5998	97.73	51554292	28296805	0.01	0.02
Pca_chr1	27633877	27640736	KWZ1.0CAM5	12296926	12290046	6860	6881	94.86	51554292	28296805	0.01	0.02
Pca_chr1	27637902	27642646	KWZ1.0CAM5	12293719	12288966	4745	4754	93.02	51554292	28296805	0.01	0.02
Pca_chr1	27641565	27643575	KWZ1.0CAM5	12289881	12287871	2011	2011	95.8	51554292	28296805	0	0.01
Pca_chr1	27670136	27675067	KWZ1.0CAM1	9719759	9724681	4932	4923	97.97	51554292	38834322	0.01	0.01
Pca_chr1	27675062	27680732	KWZ1.0CAM1	9730950	9736619	5671	5670	99.63	51554292	38834322	0.01	0.01
Pca_chr1	27790353	27801048	KWZ1.0CAM1	3316290	3305539	10696	10752	99.38	51554292	38834322	0.02	0.03
Pca_chr1	27790353	27801049	KWZ1.0CAM5	12297425	12308121	10697	10697	99.86	51554292	28296805	0.02	0.04
Pca_chr1	27814850	27817405	KWZ1.0CAM1	9655753	9658308	2556	2556	96.79	51554292	38834322	0	0.01
Pca_chr1	27817567	27821662	KWZ1.0CAM1	9664830	9668929	4096	4100	94.83	51554292	38834322	0.01	0.01
Pca_chr1	27822011	27823684	KWZ1.0CAM2	38339756	38341430	1674	1675	99.34	51554292	45216402	0	0
Pca_chr1	27872556	27878814	KWZ1.0CAM3	14092303	14086048	6259	6256	98.66	51554292	28286294	0.01	0.02
Pca_chr1	27879290	27884297	KWZ1.0CAM1	9745741	9750749	5008	5009	91.98	51554292	38834322	0.01	0.01
Pca_chr1	27994129	28011725	KWZ1.0CAM2	24727531	24745214	17597	17684	97.45	51554292	45216402	0.03	0.04
Pca_chr1	28020637	28034757	KWZ1.0CAM5	21045071	21030950	14121	14122	99.59	51554292	28296805	0.03	0.05
Pca_chr1	28043391	28055330	KWZ1.0CAM2	24877964	24865995	11940	11970	99.7	51554292	45216402	0.02	0.03
Pca_chr1	28055330	28106813	KWZ1.0CAM2	24865443	24813907	51484	51537	98.77	51554292	45216402	0.1	0.11
Pca_chr1	28061148	28066902	KWZ1.0CAM5	14079516	14085292	5755	5777	99.48	51554292	28296805	0.01	0.02
Pca_chr1	28100429	28107961	KWZ1.0CAM2	24818969	24811433	7533	7537	97.07	51554292	45216402	0.01	0.02
Pca_chr1	28110176	28114103	KWZ1.0CAM2	24804652	24800725	3928	3928	99.72	51554292	45216402	0.01	0.01
Pca_chr1	28139614	28146191	KWZ1.0CAM1	9778212	9784776	6578	6565	99.6	51554292	38834322	0.01	0.02
Pca_chr1	28145973	28148315	KWZ1.0CAM1	9784729	9787071	2343	2343	99.62	51554292	38834322	0	0.01
Pca_chr1	28148320	28165305	KWZ1.0CAM1	9816295	9833299	16986	17005	97.33	51554292	38834322	0.03	0.04
Pca_chr1	28161072	28174799	KWZ1.0CAM1	9828568	9842289	13728	13722	98.38	51554292	38834322	0.03	0.04
Pca_chr1	28174797	28175840	KWZ1.0CAM1	9842787	9843830	1044	1044	99.81	51554292	38834322	0	0
Pca_chr1	28182946	28187168	KWZ1.0CAM1	9939637	9935410	4223	4228	94.48	51554292	38834322	0.01	0.01
Pca_chr1	28187170	28190897	KWZ1.0CAM1	9935242	9931513	3728	3730	90.65	51554292	38834322	0.01	0.01
Pca_chr1	28190040	28199047	KWZ1.0CAM1	10701003	10710008	9008	9006	98.32	51554292	38834322	0.02	0.02
Pca_chr1	28197044	28222076	KWZ1.0CAM1	10705183	10730222	25033	25040	97.85	51554292	38834322	0.05	0.06
Pca_chr1	28229762	28239250	KWZ1.0CAM2	19288597	19298085	9489	9489	99.82	51554292	45216402	0.02	0.02
Pca_chr1	28239251	28284891	KWZ1.0CAM1	10730218	10775817	45641	45600	99.79	51554292	38834322	0.09	0.12
Pca_chr1	28275404	28289472	KWZ1.0CAM3	16774352	16788420	14069	14069	99.67	51554292	28286294	0.03	0.05
Pca_chr1	28285532	28391952	KWZ1.0CAM1	10775816	10882289	106421	106474	99.77	51554292	38834322	0.21	0.27
Pca_chr1	28351773	28354629	KWZ1.0CAM5	20280146	20283091	2857	2946	92.1	51554292	28296805	0.01	0.01
Pca_chr1	28352023	28355606	KWZ1.0CAM6	11331323	11327699	3584	3625	91.82	51554292	33630106	0.01	0.01
Pca_chr1	28391937	28406504	KWZ1.0CAM1	10882466	10897043	14568	14578	99.43	51554292	38834322	0.03	0.04
Pca_chr1	28405097	28406271	KWZ1.0CAM1	11124516	11123341	1175	1176	99.74	51554292	38834322	0	0
Pca_chr1	28406504	28438376	KWZ1.0CAM1	10900876	10932751	31873	31876	99.69	51554292	38834322	0.06	0.08
Pca_chr1	28433038	28436653	KWZ1.0CAM3	11534545	11530925	3616	3621	94.89	51554292	28286294	0.01	0.01
Pca_chr1	28433038	28438200	KWZ1.0CAM8	12866713	12871883	5163	5171	94.31	51554292	30708646	0.01	0.02
Pca_chr1	28438273	28456368	KWZ1.0CAM1	10932762	10950872	18096	18111	99.48	51554292	38834322	0.04	0.05
Pca_chr1	28458393	28465641	KWZ1.0CAM1	10950888	10958204	7249	7317	98.52	51554292	38834322	0.01	0.02
Pca_chr1	28465636	28491025	KWZ1.0CAM1	10958250	10983699	25390	25450	99.44	51554292	38834322	0.05	0.07
Pca_chr1	28492641	28503686	KWZ1.0CAM1	10983696	10994748	11046	11053	99.73	51554292	38834322	0.02	0.03
Pca_chr1	28503947	28510627	KWZ1.0CAM1	10994757	11001437	6681	6681	99.64	51554292	38834322	0.01	0.02
Pca_chr1	28510626	28533172	KWZ1.0CAM1	11005135	11027679	22547	22545	99.7	51554292	38834322	0.04	0.06
Pca_chr1	28539615	28577326	KWZ1.0CAM1	11027711	11065480	37712	37770	99.49	51554292	38834322	0.07	0.1
Pca_chr1	28577321	28582274	KWZ1.0CAM1	11079557	11084509	4954	4953	99.68	51554292	38834322	0.01	0.01
Pca_chr1	28583983	28605783	KWZ1.0CAM1	11085578	11107392	21801	21815	99.61	51554292	38834322	0.04	0.06
Pca_chr1	28605865	28607452	KWZ1.0CAM1	11109615	11111202	1588	1588	99.5	51554292	38834322	0	0
Pca_chr1	28607452	28609322	KWZ1.0CAM1	11111296	11113166	1871	1871	99.41	51554292	38834322	0	0
Pca_chr1	28616766	28626950	KWZ1.0CAM1	11113159	11123341	10185	10183	99.74	51554292	38834322	0.02	0.03
Pca_chr1	28626948	28645912	KWZ1.0CAM1	11124511	11143465	18965	18955	99.71	51554292	38834322	0.04	0.05
Pca_chr1	28645906	28710888	KWZ1.0CAM1	11143402	11208499	64983	65098	99.25	51554292	38834322	0.13	0.17
Pca_chr1	28712292	28720155	KWZ1.0CAM1	11210237	11218085	7864	7849	99.52	51554292	38834322	0.02	0.02
Pca_chr1	28712292	28718295	KWZ1.0CAM4	29280564	29286595	6004	6032	98.72	51554292	31150796	0.01	0.02
Pca_chr1	28729326	28731421	KWZ1.0CAM1	11218096	11220191	2096	2096	99.62	51554292	38834322	0	0.01
Pca_chr1	28731209	28740573	KWZ1.0CAM1	11221950	11231315	9365	9366	99.34	51554292	38834322	0.02	0.02
Pca_chr1	28731209	28734776	KWZ1.0CAM1	11235276	11231707	3568	3570	98.88	51554292	38834322	0.01	0.01
Pca_chr1	28751760	28760480	KWZ1.0CAM1	3416535	3425268	8721	8734	99.45	51554292	38834322	0.02	0.02
Pca_chr1	28752156	28760480	KWZ1.0CAM1	14345114	14353445	8325	8332	99.35	51554292	38834322	0.02	0.02
Pca_chr1	28760483	28832833	KWZ1.0CAM1	11238543	11310924	72351	72382	99.86	51554292	38834322	0.14	0.19
Pca_chr1	28832831	28835896	KWZ1.0CAM1	11311332	11314426	3066	3095	98.74	51554292	38834322	0.01	0.01
Pca_chr1	28837318	28855924	KWZ1.0CAM1	11314411	11333044	18607	18634	99.59	51554292	38834322	0.04	0.05
Pca_chr1	28855915	28862368	KWZ1.0CAM1	11333247	11339717	6454	6471	99.01	51554292	38834322	0.01	0.02
Pca_chr1	28862830	28876701	KWZ1.0CAM1	11339713	11353634	13872	13922	98.01	51554292	38834322	0.03	0.04
Pca_chr1	28877321	28890286	KWZ1.0CAM1	11353630	11366603	12966	12974	98.88	51554292	38834322	0.03	0.03
Pca_chr1	28890296	28914512	KWZ1.0CAM1	11367361	11391541	24217	24181	98.3	51554292	38834322	0.05	0.06
Pca_chr1	28902503	28908031	KWZ1.0CAM2	8678132	8683665	5529	5534	96.34	51554292	45216402	0.01	0.01
Pca_chr1	28915706	28919813	KWZ1.0CAM1	11391562	11395672	4108	4111	97.07	51554292	38834322	0.01	0.01
Pca_chr1	28922568	28925870	KWZ1.0CAM1	11398313	11401592	3303	3280	97.61	51554292	38834322	0.01	0.01
Pca_chr1	28925867	28927552	KWZ1.0CAM1	11401878	11403558	1686	1681	98.64	51554292	38834322	0	0
Pca_chr1	28942450	28947011	KWZ1.0CAM8	6797020	6792479	4562	4542	97.94	51554292	30708646	0.01	0.01
Pca_chr1	28966469	28968565	KWZ1.0CAM1	18392282	18394360	2097	2079	92.56	51554292	38834322	0	0.01
Pca_chr1	28995305	29015549	KWZ1.0CAM1	11413703	11433912	20245	20210	99.08	51554292	38834322	0.04	0.05
Pca_chr1	29019574	29036716	KWZ1.0CAM1	11429355	11446501	17143	17147	99.76	51554292	38834322	0.03	0.04
Pca_chr1	29024132	29026181	KWZ1.0CAM6	32981943	32983987	2050	2045	97.37	51554292	33630106	0	0.01
Pca_chr1	29036817	29095298	KWZ1.0CAM1	11444942	11503371	58482	58430	99.8	51554292	38834322	0.11	0.15
Pca_chr1	29071182	29073508	KWZ1.0CAM1	13969884	13967559	2327	2326	98.15	51554292	38834322	0	0.01
Pca_chr1	29095290	29128568	KWZ1.0CAM1	11503649	11536923	33279	33275	99.85	51554292	38834322	0.06	0.09
Pca_chr1	29131073	29134446	KWZ1.0CAM6	7539013	7535640	3374	3374	99.91	51554292	33630106	0.01	0.01
Pca_chr1	29134446	29242492	KWZ1.0CAM1	11536917	11644945	108047	108029	99.82	51554292	38834322	0.21	0.28
Pca_chr1	29241744	29376892	KWZ1.0CAM1	11652390	11787467	135149	135078	99.65	51554292	38834322	0.26	0.35
Pca_chr1	29250995	29254807	KWZ1.0CAM2	3615759	3611942	3813	3818	96.14	51554292	45216402	0.01	0.01
Pca_chr1	29376888	29395660	KWZ1.0CAM1	11799236	11818034	18773	18799	99.63	51554292	38834322	0.04	0.05
Pca_chr1	29395511	29455121	KWZ1.0CAM1	11818672	11878341	59611	59670	99.66	51554292	38834322	0.12	0.15
Pca_chr1	29462274	29464242	KWZ1.0CAM6	10135970	10134000	1969	1971	97.77	51554292	33630106	0	0.01
Pca_chr1	29463437	29469218	KWZ1.0CAM1	11879034	11884815	5782	5782	99.81	51554292	38834322	0.01	0.01
Pca_chr1	29469352	29511386	KWZ1.0CAM1	11884815	11926849	42035	42035	99.44	51554292	38834322	0.08	0.11
Pca_chr1	29472658	29472800	KWZ1.0CAM6	23100084	23100226	143	143	97.9	51554292	33630106	0	0
Pca_chr1	29473207	29477449	KWZ1.0CAM6	23100586	23104885	4243	4300	96.77	51554292	33630106	0.01	0.01
Pca_chr1	29484717	29488063	KWZ1.0CAM4	30270055	30266674	3347	3382	94.03	51554292	31150796	0.01	0.01
Pca_chr1	29494180	29497450	KWZ1.0CAM6	23104960	23108216	3271	3257	97.44	51554292	33630106	0.01	0.01
Pca_chr1	29500911	29508265	KWZ1.0CAM6	18823457	18815927	7355	7531	93.12	51554292	33630106	0.01	0.02
Pca_chr1	29504955	29508562	KWZ1.0CAM5	14315324	14318933	3608	3610	94.89	51554292	28296805	0.01	0.01
Pca_chr1	29511384	29523152	KWZ1.0CAM2	24401748	24390010	11769	11739	98.2	51554292	45216402	0.02	0.03
Pca_chr1	29513787	29521753	KWZ1.0CAM8	20732035	20724058	7967	7978	97.23	51554292	30708646	0.02	0.03
Pca_chr1	29528128	29538073	KWZ1.0CAM1	11928590	11938530	9946	9941	99.03	51554292	38834322	0.02	0.03
Pca_chr1	29538386	29543348	KWZ1.0CAM1	11938571	11943534	4963	4964	98.41	51554292	38834322	0.01	0.01
Pca_chr1	29543348	29544952	KWZ1.0CAM5	8912363	8913963	1605	1601	99.75	51554292	28296805	0	0.01
Pca_chr1	29543667	29553902	KWZ1.0CAM6	17084388	17094655	10236	10268	96.51	51554292	33630106	0.02	0.03
Pca_chr1	29544276	29549426	KWZ1.0CAM7	2632668	2627529	5151	5140	98.91	51554292	20603721	0.01	0.02
Pca_chr1	29553421	29555019	KWZ1.0CAM5	8912364	8913964	1599	1601	99.88	51554292	28296805	0	0.01
Pca_chr1	29555018	29560835	KWZ1.0CAM1	11943529	11949351	5818	5823	98.25	51554292	38834322	0.01	0.01
Pca_chr1	29567122	29574491	KWZ1.0CAM1	11979401	11986678	7370	7278	95.41	51554292	38834322	0.01	0.02
Pca_chr1	29577177	29581545	KWZ1.0CAM1	11990988	11995365	4369	4378	96.69	51554292	38834322	0.01	0.01
Pca_chr1	29583064	29585574	KWZ1.0CAM1	11995359	11997929	2511	2571	96.34	51554292	38834322	0	0.01
Pca_chr1	29587378	29597421	KWZ1.0CAM1	11999230	12009150	10044	9921	97.55	51554292	38834322	0.02	0.03
Pca_chr1	29593956	29598323	KWZ1.0CAM2	13296547	13300877	4368	4331	93.04	51554292	45216402	0.01	0.01
Pca_chr1	29598135	29600170	KWZ1.0CAM1	12021597	12023633	2036	2037	98.58	51554292	38834322	0	0.01
Pca_chr1	29600162	29612124	KWZ1.0CAM1	12035050	12046975	11963	11926	97.9	51554292	38834322	0.02	0.03
Pca_chr1	29612455	29614372	KWZ1.0CAM1	12066427	12068334	1918	1908	96.84	51554292	38834322	0	0
Pca_chr1	29615447	29619338	KWZ1.0CAM1	12079386	12083241	3892	3856	97.25	51554292	38834322	0.01	0.01
Pca_chr1	29619549	29625806	KWZ1.0CAM1	12084123	12090370	6258	6248	98.4	51554292	38834322	0.01	0.02
Pca_chr1	29626821	29628410	KWZ1.0CAM1	12099106	12100728	1590	1623	96.24	51554292	38834322	0	0
Pca_chr1	29628410	29636201	KWZ1.0CAM2	38418637	38426408	7792	7772	95.11	51554292	45216402	0.02	0.02
Pca_chr1	29636201	29639335	KWZ1.0CAM2	38426675	38429805	3135	3131	96.24	51554292	45216402	0.01	0.01
Pca_chr1	29639335	29646909	KWZ1.0CAM1	12100723	12108245	7575	7523	97.62	51554292	38834322	0.01	0.02
Pca_chr1	29647533	29654266	KWZ1.0CAM1	12108241	12114978	6734	6738	98.78	51554292	38834322	0.01	0.02
Pca_chr1	29658809	29661136	KWZ1.0CAM1	12115293	12117615	2328	2323	96.71	51554292	38834322	0	0.01
Pca_chr1	29661643	29666737	KWZ1.0CAM1	10626594	10621531	5095	5064	93.4	51554292	38834322	0.01	0.01
Pca_chr1	29663305	29671299	KWZ1.0CAM1	12117612	12125591	7995	7980	96.96	51554292	38834322	0.02	0.02
Pca_chr1	29671393	29677517	KWZ1.0CAM1	12125591	12131735	6125	6145	98.02	51554292	38834322	0.01	0.02
Pca_chr1	29677565	29682235	KWZ1.0CAM1	12142297	12146946	4671	4650	98.52	51554292	38834322	0.01	0.01
Pca_chr1	29682604	29688821	KWZ1.0CAM1	12149566	12155761	6218	6196	98.16	51554292	38834322	0.01	0.02
Pca_chr1	29689057	29701020	KWZ1.0CAM1	12155777	12167821	11964	12045	97.01	51554292	38834322	0.02	0.03
Pca_chr1	29702320	29705454	KWZ1.0CAM1	12167815	12170947	3135	3133	96.48	51554292	38834322	0.01	0.01
Pca_chr1	29705447	29708724	KWZ1.0CAM1	12171527	12174815	3278	3289	95.49	51554292	38834322	0.01	0.01
Pca_chr1	29708799	29713313	KWZ1.0CAM1	12174814	12179266	4515	4453	94.16	51554292	38834322	0.01	0.01
Pca_chr1	29714503	29717938	KWZ1.0CAM1	12179289	12182718	3436	3430	92.6	51554292	38834322	0.01	0.01
Pca_chr1	29718368	29720031	KWZ1.0CAM1	12182716	12184388	1664	1673	95.52	51554292	38834322	0	0
Pca_chr1	29720052	29725688	KWZ1.0CAM1	12185221	12190864	5637	5644	98.04	51554292	38834322	0.01	0.01
Pca_chr1	29730381	29733406	KWZ1.0CAM1	12200381	12203408	3026	3028	96.96	51554292	38834322	0.01	0.01
Pca_chr1	29730522	29733406	KWZ1.0CAM2	38755235	38758126	2885	2892	96.99	51554292	45216402	0.01	0.01
Pca_chr1	29734386	29740477	KWZ1.0CAM2	38758498	38764592	6092	6095	96.26	51554292	45216402	0.01	0.01
Pca_chr1	29734830	29741710	KWZ1.0CAM1	12206602	12213490	6881	6889	96.71	51554292	38834322	0.01	0.02
Pca_chr1	29740296	29750422	KWZ1.0CAM2	38765031	38775175	10127	10145	97.25	51554292	45216402	0.02	0.02
Pca_chr1	29742145	29759164	KWZ1.0CAM1	12213487	12230573	17020	17087	96.79	51554292	38834322	0.03	0.04
Pca_chr1	29770608	29781065	KWZ1.0CAM1	12230574	12240980	10458	10407	97.9	51554292	38834322	0.02	0.03
Pca_chr1	29781069	29787832	KWZ1.0CAM1	12246990	12253766	6764	6777	98.01	51554292	38834322	0.01	0.02
Pca_chr1	29788605	29792679	KWZ1.0CAM1	12253758	12257832	4075	4075	98.07	51554292	38834322	0.01	0.01
Pca_chr1	29793274	29815152	KWZ1.0CAM1	12257820	12279786	21879	21967	97.86	51554292	38834322	0.04	0.06
Pca_chr1	29815157	29824740	KWZ1.0CAM1	12280482	12290038	9584	9557	98.38	51554292	38834322	0.02	0.02
Pca_chr1	29849120	29850171	KWZ1.0CAM1	12290032	12291083	1052	1052	99.24	51554292	38834322	0	0
Pca_chr1	29851299	29853463	KWZ1.0CAM1	12291076	12293184	2165	2109	94.13	51554292	38834322	0	0.01
Pca_chr1	29853460	29863872	KWZ1.0CAM2	38434553	38444965	10413	10413	99.81	51554292	45216402	0.02	0.02
Pca_chr1	29865136	29889323	KWZ1.0CAM1	12295571	12319655	24188	24085	98.96	51554292	38834322	0.05	0.06
Pca_chr1	29892783	29909534	KWZ1.0CAM1	12320132	12336847	16752	16716	99.55	51554292	38834322	0.03	0.04
Pca_chr1	29892858	29896295	KWZ1.0CAM6	23103811	23100268	3438	3544	92.36	51554292	33630106	0.01	0.01
Pca_chr1	29896538	29896707	KWZ1.0CAM6	23100038	23099868	170	171	94.74	51554292	33630106	0	0
Pca_chr1	29902727	29906734	KWZ1.0CAM6	23081956	23078052	4008	3905	91.49	51554292	33630106	0.01	0.01
Pca_chr1	29922194	29926899	KWZ1.0CAM8	17069066	17064359	4706	4708	99.53	51554292	30708646	0.01	0.02
Pca_chr1	29923525	29952430	KWZ1.0CAM1	12338147	12367033	28906	28887	99.55	51554292	38834322	0.06	0.07
Pca_chr1	29938637	29942015	KWZ1.0CAM5	25164607	25161244	3379	3364	99.26	51554292	28296805	0.01	0.01
Pca_chr1	29939922	29942014	KWZ1.0CAM2	4634204	4632202	2093	2003	89.07	51554292	45216402	0	0
Pca_chr1	29952427	29966249	KWZ1.0CAM1	12368731	12382457	13823	13727	99.06	51554292	38834322	0.03	0.04
Pca_chr1	29966249	29984590	KWZ1.0CAM1	12382917	12401320	18342	18404	98.37	51554292	38834322	0.04	0.05
Pca_chr1	29989943	29991897	KWZ1.0CAM3	17056982	17058961	1955	1980	93.96	51554292	28286294	0	0.01
Pca_chr1	29994977	29998130	KWZ1.0CAM1	12405288	12408426	3154	3139	89.77	51554292	38834322	0.01	0.01
Pca_chr1	30000486	30007010	KWZ1.0CAM1	12415249	12421783	6525	6535	96.28	51554292	38834322	0.01	0.02
Pca_chr1	30019962	30028604	KWZ1.0CAM1	12422693	12431339	8643	8647	97.65	51554292	38834322	0.02	0.02
Pca_chr1	30020310	30028604	KWZ1.0CAM3	16009726	16018057	8295	8332	97.36	51554292	28286294	0.02	0.03
Pca_chr1	30029245	30037787	KWZ1.0CAM1	12432285	12440850	8543	8566	96.98	51554292	38834322	0.02	0.02
Pca_chr1	30029245	30036648	KWZ1.0CAM3	16018983	16026516	7404	7534	95.18	51554292	28286294	0.01	0.03
Pca_chr1	30054560	30061304	KWZ1.0CAM1	12445557	12452347	6745	6791	93.78	51554292	38834322	0.01	0.02
Pca_chr1	30073814	30077322	KWZ1.0CAM1	12454044	12457540	3509	3497	93.89	51554292	38834322	0.01	0.01
Pca_chr1	30078181	30082756	KWZ1.0CAM1	12464077	12468713	4576	4637	96.08	51554292	38834322	0.01	0.01
Pca_chr1	30087289	30094513	KWZ1.0CAM1	12482368	12489503	7225	7136	94.97	51554292	38834322	0.01	0.02
Pca_chr1	30095388	30104592	KWZ1.0CAM1	12503470	12512688	9205	9219	94.91	51554292	38834322	0.02	0.02
Pca_chr1	30107995	30109933	KWZ1.0CAM1	12522626	12524608	1939	1983	94.67	51554292	38834322	0	0.01
Pca_chr1	30114177	30116163	KWZ1.0CAM1	12532649	12534629	1987	1981	91.75	51554292	38834322	0	0.01
Pca_chr1	30125113	30130809	KWZ1.0CAM5	12352965	12358655	5697	5691	98.58	51554292	28296805	0.01	0.02
Pca_chr1	30144417	30147789	KWZ1.0CAM7	5421369	5417983	3373	3387	92.54	51554292	20603721	0.01	0.02
Pca_chr1	30169559	30172928	KWZ1.0CAM2	3451615	3448203	3370	3413	95.16	51554292	45216402	0.01	0.01
Pca_chr1	30170236	30172928	KWZ1.0CAM5	7136721	7133989	2693	2733	95.26	51554292	28296805	0.01	0.01
Pca_chr1	30177929	30180231	KWZ1.0CAM1	12551244	12553540	2303	2297	94.64	51554292	38834322	0	0.01
Pca_chr1	30191362	30192966	KWZ1.0CAM5	12008980	12010583	1605	1604	98.94	51554292	28296805	0	0.01
Pca_chr1	30214394	30219076	KWZ1.0CAM7	19924716	19929348	4683	4633	97.74	51554292	20603721	0.01	0.02
Pca_chr1	30242268	30243929	KWZ1.0CAM5	15681267	15679590	1662	1678	96.9	51554292	28296805	0	0.01
Pca_chr1	30242268	30243932	KWZ1.0CAM8	4700601	4698927	1665	1675	96.73	51554292	30708646	0	0.01
Pca_chr1	30244691	30247737	KWZ1.0CAM0	199677	196676	3047	3002	91.98	51554292	5546318	0.01	0.05
Pca_chr1	30249008	30252640	KWZ1.0CAM2	16598429	16594756	3633	3674	96.57	51554292	45216402	0.01	0.01
Pca_chr1	30259924	30262735	KWZ1.0CAM7	8713144	8715940	2812	2797	97.69	51554292	20603721	0.01	0.01
Pca_chr1	30276652	30279720	KWZ1.0CAM4	22775970	22772892	3069	3079	91.56	51554292	31150796	0.01	0.01
Pca_chr1	30287842	30290656	KWZ1.0CAM5	7772740	7769962	2815	2779	90.63	51554292	28296805	0.01	0.01
Pca_chr1	30345435	30348522	KWZ1.0CAM5	10918955	10915867	3088	3089	96.74	51554292	28296805	0.01	0.01
Pca_chr1	30348530	30349800	KWZ1.0CAM8	14683486	14682195	1271	1292	94.14	51554292	30708646	0	0
Pca_chr1	30349801	30352608	KWZ1.0CAM6	31807311	31804522	2808	2790	96.19	51554292	33630106	0.01	0.01
Pca_chr1	30351961	30356404	KWZ1.0CAM7	12684869	12680435	4444	4435	95.86	51554292	20603721	0.01	0.02
Pca_chr1	30362006	30368140	KWZ1.0CAM8	23784516	23790654	6135	6139	98.89	51554292	30708646	0.01	0.02
Pca_chr1	30380354	30383408	KWZ1.0CAM2	38337225	38334151	3055	3075	96.98	51554292	45216402	0.01	0.01
Pca_chr1	30380354	30383408	KWZ1.0CAM5	12914156	12917231	3055	3076	96.49	51554292	28296805	0.01	0.01
Pca_chr1	30397577	30405021	KWZ1.0CAM8	10427058	10434533	7445	7476	98.56	51554292	30708646	0.01	0.02
Pca_chr1	30397578	30403539	KWZ1.0CAM2	4218178	4212204	5962	5975	97.32	51554292	45216402	0.01	0.01
Pca_chr1	30404348	30411187	KWZ1.0CAM7	5501843	5495011	6840	6833	98.99	51554292	20603721	0.01	0.03
Pca_chr1	30409987	30411805	KWZ1.0CAM8	11180036	11178216	1819	1821	98.9	51554292	30708646	0	0.01
Pca_chr1	30410636	30411808	KWZ1.0CAM8	11003305	11004477	1173	1173	99.32	51554292	30708646	0	0
Pca_chr1	30533335	30535359	KWZ1.0CAM1	12554793	12556775	2025	1983	94.39	51554292	38834322	0	0.01
Pca_chr1	30535357	30536948	KWZ1.0CAM1	12557978	12559517	1592	1540	93.47	51554292	38834322	0	0
Pca_chr1	30539105	30544245	KWZ1.0CAM1	12560443	12565551	5141	5109	94.6	51554292	38834322	0.01	0.01
Pca_chr1	30549688	30552398	KWZ1.0CAM8	10437178	10434529	2711	2650	92.29	51554292	30708646	0.01	0.01
Pca_chr1	30581132	30582285	KWZ1.0CAM1	4241157	4242309	1154	1153	99.22	51554292	38834322	0	0
Pca_chr1	30600285	30610816	KWZ1.0CAM1	12569628	12580217	10532	10590	96.48	51554292	38834322	0.02	0.03
Pca_chr1	30610902	30613781	KWZ1.0CAM1	12590172	12593080	2880	2909	95.78	51554292	38834322	0.01	0.01
Pca_chr1	30614015	30615920	KWZ1.0CAM1	12593074	12594986	1906	1913	95.37	51554292	38834322	0	0
Pca_chr1	30619606	30623653	KWZ1.0CAM1	12595000	12598928	4048	3929	93.78	51554292	38834322	0.01	0.01
Pca_chr1	30624791	30633702	KWZ1.0CAM1	12599815	12608820	8912	9006	94.8	51554292	38834322	0.02	0.02
Pca_chr1	30635119	30637516	KWZ1.0CAM1	12610428	12612835	2398	2408	90.28	51554292	38834322	0	0.01
Pca_chr1	30637514	30639594	KWZ1.0CAM1	12617641	12619729	2081	2089	92.69	51554292	38834322	0	0.01
Pca_chr1	30641277	30643743	KWZ1.0CAM1	12623012	12625478	2467	2467	92.67	51554292	38834322	0	0.01
Pca_chr1	30667679	30669453	KWZ1.0CAM1	12626967	12628764	1775	1798	90.98	51554292	38834322	0	0
Pca_chr1	30673049	30676676	KWZ1.0CAM8	17558985	17562549	3628	3565	93.98	51554292	30708646	0.01	0.01
Pca_chr1	30676985	30679078	KWZ1.0CAM1	12628957	12631075	2094	2119	87.95	51554292	38834322	0	0.01
Pca_chr1	30679096	30682033	KWZ1.0CAM1	12631202	12634178	2938	2977	92.66	51554292	38834322	0.01	0.01
Pca_chr1	30682029	30691815	KWZ1.0CAM1	12635950	12645687	9787	9738	97.17	51554292	38834322	0.02	0.03
Pca_chr1	30692232	30701118	KWZ1.0CAM1	12646400	12655289	8887	8890	94.68	51554292	38834322	0.02	0.02
Pca_chr1	30701561	30705859	KWZ1.0CAM1	12655302	12659639	4299	4338	95.6	51554292	38834322	0.01	0.01
Pca_chr1	30716476	30783575	KWZ1.0CAM1	12659634	12726677	67100	67044	99.69	51554292	38834322	0.13	0.17
Pca_chr1	30773115	30783575	KWZ1.0CAM6	13399619	13389166	10461	10454	99.34	51554292	33630106	0.02	0.03
Pca_chr1	30793989	30831363	KWZ1.0CAM1	12726673	12764140	37375	37468	99.33	51554292	38834322	0.07	0.1
Pca_chr1	30798904	30802464	KWZ1.0CAM6	32979101	32982663	3561	3563	97.31	51554292	33630106	0.01	0.01
Pca_chr1	30831362	30832753	KWZ1.0CAM1	12765889	12767280	1392	1392	96.56	51554292	38834322	0	0
Pca_chr1	30855410	30860883	KWZ1.0CAM1	12767295	12772750	5474	5456	96.52	51554292	38834322	0.01	0.01
Pca_chr1	30864149	30866628	KWZ1.0CAM4	17987935	17990414	2480	2480	99.88	51554292	31150796	0	0.01
Pca_chr1	30864501	30866628	KWZ1.0CAM1	8633763	8631606	2128	2158	96.94	51554292	38834322	0	0.01
Pca_chr1	30876805	30879264	KWZ1.0CAM1	12772748	12775233	2460	2486	96.58	51554292	38834322	0	0.01
Pca_chr1	30879260	30880860	KWZ1.0CAM1	12775962	12777576	1601	1615	94.97	51554292	38834322	0	0
Pca_chr1	30881166	30887814	KWZ1.0CAM1	12777570	12784241	6649	6672	97.66	51554292	38834322	0.01	0.02
Pca_chr1	30887806	30888893	KWZ1.0CAM1	12785844	12786931	1088	1088	98.71	51554292	38834322	0	0
Pca_chr1	30890066	30894846	KWZ1.0CAM1	12803010	12807869	4781	4860	94.9	51554292	38834322	0.01	0.01
Pca_chr1	30901846	30905154	KWZ1.0CAM4	30836723	30833415	3309	3309	99.73	51554292	31150796	0.01	0.01
Pca_chr1	30901846	30905154	KWZ1.0CAM6	19295269	19298577	3309	3309	99.76	51554292	33630106	0.01	0.01
Pca_chr1	30905154	30909468	KWZ1.0CAM8	14096301	14091994	4315	4308	99.35	51554292	30708646	0.01	0.01
Pca_chr1	30912398	30916694	KWZ1.0CAM5	20888512	20892829	4297	4318	99.12	51554292	28296805	0.01	0.02
Pca_chr1	30916695	30919831	KWZ1.0CAM5	5553031	5549901	3137	3131	99.49	51554292	28296805	0.01	0.01
Pca_chr1	30919830	30927690	KWZ1.0CAM4	25496627	25488782	7861	7846	99.14	51554292	31150796	0.02	0.03
Pca_chr1	30944935	30950742	KWZ1.0CAM1	12809367	12815195	5808	5829	98.11	51554292	38834322	0.01	0.02
Pca_chr1	30952440	30960746	KWZ1.0CAM1	10692667	10700902	8307	8236	93.51	51554292	38834322	0.02	0.02
Pca_chr1	30952440	30962439	KWZ1.0CAM1	12815191	12825195	10000	10005	98.39	51554292	38834322	0.02	0.03
Pca_chr1	30980802	30988540	KWZ1.0CAM1	12843579	12851415	7739	7837	96.1	51554292	38834322	0.02	0.02
Pca_chr1	30988293	30992517	KWZ1.0CAM1	12851412	12855667	4225	4256	97.26	51554292	38834322	0.01	0.01
Pca_chr1	30992502	31000568	KWZ1.0CAM1	12861796	12869889	8067	8094	99.19	51554292	38834322	0.02	0.02
Pca_chr1	31002860	31046876	KWZ1.0CAM1	12870501	12914496	44017	43996	99.65	51554292	38834322	0.09	0.11
Pca_chr1	31046874	31053147	KWZ1.0CAM3	12656966	12663239	6274	6274	99.86	51554292	28286294	0.01	0.02
Pca_chr1	31056430	31071676	KWZ1.0CAM1	12914489	12929755	15247	15267	99.7	51554292	38834322	0.03	0.04
Pca_chr1	31074563	31117458	KWZ1.0CAM1	12929753	12972644	42896	42892	99.83	51554292	38834322	0.08	0.11
Pca_chr1	31117593	31137884	KWZ1.0CAM1	12972644	12992978	20292	20335	99.55	51554292	38834322	0.04	0.05
Pca_chr1	31137886	31174956	KWZ1.0CAM1	12993079	13030095	37071	37017	99	51554292	38834322	0.07	0.1
Pca_chr1	31138793	31149740	KWZ1.0CAM4	26982287	26993225	10948	10939	94.45	51554292	31150796	0.02	0.04
Pca_chr1	31177656	31180196	KWZ1.0CAM1	13030892	13033450	2541	2559	95.86	51554292	38834322	0	0.01
Pca_chr1	31194547	31196393	KWZ1.0CAM1	13080520	13082377	1847	1858	95.59	51554292	38834322	0	0
Pca_chr1	31196390	31202079	KWZ1.0CAM1	13082704	13088509	5690	5806	92.12	51554292	38834322	0.01	0.01
Pca_chr1	31202085	31205571	KWZ1.0CAM1	13088168	13091674	3487	3507	92.53	51554292	38834322	0.01	0.01
Pca_chr1	31205573	31220584	KWZ1.0CAM1	13092776	13107782	15012	15007	98.08	51554292	38834322	0.03	0.04
Pca_chr1	31220575	31221804	KWZ1.0CAM1	13123998	13125224	1230	1227	98.13	51554292	38834322	0	0
Pca_chr1	31221796	31227523	KWZ1.0CAM1	13125469	13131224	5728	5756	98.23	51554292	38834322	0.01	0.01
Pca_chr1	31227666	31228859	KWZ1.0CAM1	13131222	13132415	1194	1194	98.49	51554292	38834322	0	0
Pca_chr1	31232415	31233628	KWZ1.0CAM1	13137128	13138368	1214	1241	95.82	51554292	38834322	0	0
Pca_chr1	31243373	31251549	KWZ1.0CAM1	13138364	13146539	8177	8176	98.62	51554292	38834322	0.02	0.02
Pca_chr1	31265806	31268783	KWZ1.0CAM1	13149020	13151972	2978	2953	93.94	51554292	38834322	0.01	0.01
Pca_chr1	31272502	31274573	KWZ1.0CAM1	13152745	13154856	2072	2112	94.06	51554292	38834322	0	0.01
Pca_chr1	31276868	31294729	KWZ1.0CAM1	13158069	13175921	17862	17853	97.91	51554292	38834322	0.03	0.05
Pca_chr1	31295978	31300118	KWZ1.0CAM1	13176848	13180990	4141	4143	99.25	51554292	38834322	0.01	0.01
Pca_chr1	31300119	31306137	KWZ1.0CAM1	26792603	26798592	6019	5990	99.14	51554292	38834322	0.01	0.02
Pca_chr1	31306137	31315496	KWZ1.0CAM1	13180985	13190344	9360	9360	99.64	51554292	38834322	0.02	0.02
Pca_chr1	31315496	31346870	KWZ1.0CAM1	13190968	13222393	31375	31426	99.25	51554292	38834322	0.06	0.08
Pca_chr1	31346943	31352810	KWZ1.0CAM1	13222391	13228258	5868	5868	99.8	51554292	38834322	0.01	0.02
Pca_chr1	31352943	31388432	KWZ1.0CAM1	13228257	13263826	35490	35570	99.47	51554292	38834322	0.07	0.09
Pca_chr1	31373789	31375349	KWZ1.0CAM6	8218884	8217308	1561	1577	98.03	51554292	33630106	0	0
Pca_chr1	31388478	31393872	KWZ1.0CAM1	13263821	13269203	5395	5383	98.27	51554292	38834322	0.01	0.01
Pca_chr1	31393865	31395698	KWZ1.0CAM1	13270172	13272007	1834	1836	99.67	51554292	38834322	0	0
Pca_chr1	31396172	31406276	KWZ1.0CAM1	13275854	13285910	10105	10057	99.06	51554292	38834322	0.02	0.03
Pca_chr1	31406274	31453233	KWZ1.0CAM1	13286033	13333029	46960	46997	99.43	51554292	38834322	0.09	0.12
Pca_chr1	31453226	31466877	KWZ1.0CAM1	10421887	10408195	13652	13693	99.46	51554292	38834322	0.03	0.04
Pca_chr1	31453226	31466877	KWZ1.0CAM1	13334823	13348516	13652	13694	99.5	51554292	38834322	0.03	0.04
Pca_chr1	31466868	31475663	KWZ1.0CAM1	10407553	10398790	8796	8764	97.67	51554292	38834322	0.02	0.02
Pca_chr1	31466868	31475663	KWZ1.0CAM1	13349159	13358008	8796	8850	96.31	51554292	38834322	0.02	0.02
Pca_chr1	31475897	31481517	KWZ1.0CAM1	10398536	10392906	5621	5631	97.31	51554292	38834322	0.01	0.01
Pca_chr1	31475897	31476380	KWZ1.0CAM1	13358262	13358744	484	483	98.55	51554292	38834322	0	0
Pca_chr1	31481515	31490859	KWZ1.0CAM1	10389884	10380568	9345	9317	98.91	51554292	38834322	0.02	0.02
Pca_chr1	31491698	31496181	KWZ1.0CAM1	10306566	10302037	4484	4530	95.57	51554292	38834322	0.01	0.01
Pca_chr1	31496175	31498072	KWZ1.0CAM1	10300559	10298687	1898	1873	95.85	51554292	38834322	0	0
Pca_chr1	31499529	31510500	KWZ1.0CAM2	24605052	24594109	10972	10944	92.7	51554292	45216402	0.02	0.02
Pca_chr1	31502815	31512321	KWZ1.0CAM1	11773825	11764314	9507	9512	94.3	51554292	38834322	0.02	0.02
Pca_chr1	31513723	31536085	KWZ1.0CAM1	10298693	10276329	22363	22365	98.76	51554292	38834322	0.04	0.06
Pca_chr1	31534615	31658910	KWZ1.0CAM1	10268907	10144640	124296	124268	99.85	51554292	38834322	0.24	0.32
Pca_chr1	31542087	31547419	KWZ1.0CAM3	15995926	15990595	5333	5332	98.13	51554292	28286294	0.01	0.02
Pca_chr1	31542087	31547419	KWZ1.0CAM3	22505578	22510838	5333	5261	98.29	51554292	28286294	0.01	0.02
Pca_chr1	31611091	31616436	KWZ1.0CAM1	26319210	26324556	5346	5347	99.94	51554292	38834322	0.01	0.01
Pca_chr1	31622756	31626162	KWZ1.0CAM5	21389277	21392666	3407	3390	93.21	51554292	28296805	0.01	0.01
Pca_chr1	31627554	31636867	KWZ1.0CAM5	21409364	21418672	9314	9309	94.55	51554292	28296805	0.02	0.03
Pca_chr1	31627555	31637455	KWZ1.0CAM2	7038995	7029120	9901	9876	93.84	51554292	45216402	0.02	0.02
Pca_chr1	31659430	31765171	KWZ1.0CAM1	10144645	10038933	105742	105713	99.91	51554292	38834322	0.21	0.27
Pca_chr1	31807647	31812376	KWZ1.0CAM1	9377814	9373074	4730	4741	97.33	51554292	38834322	0.01	0.01
Pca_chr1	31813226	31862313	KWZ1.0CAM1	9373081	9323930	49088	49152	99.22	51554292	38834322	0.1	0.13
Pca_chr1	31862310	31922925	KWZ1.0CAM1	9323522	9262878	60616	60645	99.9	51554292	38834322	0.12	0.16
Pca_chr1	31922901	31954916	KWZ1.0CAM1	9262854	9230843	32016	32012	99.97	51554292	38834322	0.06	0.08
Pca_chr1	31947768	31949713	KWZ1.0CAM8	25373113	25371169	1946	1945	99.33	51554292	30708646	0	0.01
Pca_chr1	31947928	31949712	KWZ1.0CAM2	36383540	36385319	1785	1780	97.65	51554292	45216402	0	0
Pca_chr1	31954905	31995343	KWZ1.0CAM1	9216501	9176057	40439	40445	99.93	51554292	38834322	0.08	0.1
Pca_chr1	31975327	32050415	KWZ1.0CAM1	9196080	9120920	75089	75161	99.78	51554292	38834322	0.15	0.19
Pca_chr1	32044885	32101404	KWZ1.0CAM1	9029984	8973454	56520	56531	99.87	51554292	38834322	0.11	0.15
Pca_chr1	32071528	32084307	KWZ1.0CAM6	14443366	14430579	12780	12788	99.56	51554292	33630106	0.02	0.04
Pca_chr1	32093157	32096539	KWZ1.0CAM2	6285687	6282307	3383	3381	93.18	51554292	45216402	0.01	0.01
Pca_chr1	32093157	32101391	KWZ1.0CAM2	13892834	13901093	8235	8260	94.97	51554292	45216402	0.02	0.02
Pca_chr1	32093166	32109895	KWZ1.0CAM1	8964963	8981692	16730	16730	99.91	51554292	38834322	0.03	0.04
Pca_chr1	32097189	32101368	KWZ1.0CAM2	6290000	6285810	4180	4191	96.11	51554292	45216402	0.01	0.01
Pca_chr1	32101616	32109895	KWZ1.0CAM2	13901132	13892843	8280	8290	94.81	51554292	45216402	0.02	0.02
Pca_chr1	32101657	32132519	KWZ1.0CAM1	8973201	8942321	30863	30881	99.84	51554292	38834322	0.06	0.08
Pca_chr1	32119470	32126695	KWZ1.0CAM8	23143478	23136230	7226	7249	99.3	51554292	30708646	0.01	0.02
Pca_chr1	32119517	32121502	KWZ1.0CAM0	5263214	5261204	1986	2011	95.54	51554292	5546318	0	0.04
Pca_chr1	32119517	32122378	KWZ1.0CAM2	14907890	14904977	2862	2914	95.48	51554292	45216402	0.01	0.01
Pca_chr1	32119517	32126698	KWZ1.0CAM2	16451913	16459167	7182	7255	96.82	51554292	45216402	0.01	0.02
Pca_chr1	32132519	32148693	KWZ1.0CAM5	13033989	13050165	16175	16177	99.98	51554292	28296805	0.03	0.06
Pca_chr1	32139840	32151692	KWZ1.0CAM6	4074857	4063005	11853	11853	99.97	51554292	33630106	0.02	0.04
Pca_chr1	32151688	32175940	KWZ1.0CAM1	8942329	8918069	24253	24261	99.64	51554292	38834322	0.05	0.06
Pca_chr1	32175338	32215036	KWZ1.0CAM1	8912373	8872627	39699	39747	99.83	51554292	38834322	0.08	0.1
Pca_chr1	32220409	32278896	KWZ1.0CAM1	8808043	8749570	58488	58474	99.76	51554292	38834322	0.11	0.15
Pca_chr1	32312182	32384503	KWZ1.0CAM1	7391796	7464054	72322	72259	99.69	51554292	38834322	0.14	0.19
Pca_chr1	32337025	32340237	KWZ1.0CAM6	5110313	5113515	3213	3203	99.53	51554292	33630106	0.01	0.01
Pca_chr1	32337939	32340237	KWZ1.0CAM0	2047182	2049484	2299	2303	99.52	51554292	5546318	0	0.04
Pca_chr1	32384500	32403636	KWZ1.0CAM1	7464336	7483463	19137	19128	98.06	51554292	38834322	0.04	0.05
Pca_chr1	32405342	32417974	KWZ1.0CAM1	7486363	7499060	12633	12698	97.68	51554292	38834322	0.02	0.03
Pca_chr1	32420023	32431873	KWZ1.0CAM1	7499535	7511396	11851	11862	99.23	51554292	38834322	0.02	0.03
Pca_chr1	32432572	32444695	KWZ1.0CAM1	7511853	7523980	12124	12128	99.58	51554292	38834322	0.02	0.03
Pca_chr1	32445596	32448768	KWZ1.0CAM2	23350400	23353572	3173	3173	99.68	51554292	45216402	0.01	0.01
Pca_chr1	32445602	32461433	KWZ1.0CAM1	6885526	6869690	15832	15837	99.63	51554292	38834322	0.03	0.04
Pca_chr1	32445602	32453939	KWZ1.0CAM1	13670359	13678698	8338	8340	99.71	51554292	38834322	0.02	0.02
Pca_chr1	32447140	32453939	KWZ1.0CAM5	161283	168075	6800	6793	98.49	51554292	28296805	0.01	0.02
Pca_chr1	32452261	32461373	KWZ1.0CAM1	14762629	14753511	9113	9119	99.66	51554292	38834322	0.02	0.02
Pca_chr1	32453243	32460391	KWZ1.0CAM1	20138717	20145873	7149	7157	99.65	51554292	38834322	0.01	0.02
Pca_chr1	32453939	32460391	KWZ1.0CAM4	11235843	11229390	6453	6454	99.61	51554292	31150796	0.01	0.02
Pca_chr1	32455350	32463227	KWZ1.0CAM1	12832986	12840866	7878	7881	99.77	51554292	38834322	0.02	0.02
Pca_chr1	32459695	32466018	KWZ1.0CAM3	14751777	14758100	6324	6324	99.68	51554292	28286294	0.01	0.02
Pca_chr1	32472459	32477035	KWZ1.0CAM1	8512567	8517185	4577	4619	94.13	51554292	38834322	0.01	0.01
Pca_chr1	32473630	32478967	KWZ1.0CAM1	7532213	7537579	5338	5367	96.35	51554292	38834322	0.01	0.01
Pca_chr1	32479180	32481201	KWZ1.0CAM1	7537607	7539651	2022	2045	93.83	51554292	38834322	0	0.01
Pca_chr1	32479447	32482183	KWZ1.0CAM1	8519138	8521855	2737	2718	93.68	51554292	38834322	0.01	0.01
Pca_chr1	32481185	32491231	KWZ1.0CAM1	7539875	7549923	10047	10049	96.05	51554292	38834322	0.02	0.03
Pca_chr1	32482995	32491964	KWZ1.0CAM1	8521961	8530910	8970	8950	97.27	51554292	38834322	0.02	0.02
Pca_chr1	32492354	32503919	KWZ1.0CAM1	7550612	7562220	11566	11609	98.91	51554292	38834322	0.02	0.03
Pca_chr1	32492365	32503919	KWZ1.0CAM1	8530910	8542478	11555	11569	98.05	51554292	38834322	0.02	0.03
Pca_chr1	32505726	32531880	KWZ1.0CAM1	7562216	7588397	26155	26182	97.9	51554292	38834322	0.05	0.07
Pca_chr1	32507382	32519991	KWZ1.0CAM1	8543576	8556249	12610	12674	97.5	51554292	38834322	0.02	0.03
Pca_chr1	32521272	32526674	KWZ1.0CAM1	8557422	8562830	5403	5409	99.3	51554292	38834322	0.01	0.01
Pca_chr1	32529627	32531880	KWZ1.0CAM1	8563737	8565958	2254	2222	96.59	51554292	38834322	0	0.01
Pca_chr1	32539552	32541227	KWZ1.0CAM1	7589242	7590922	1676	1681	97.33	51554292	38834322	0	0
Pca_chr1	32539552	32541855	KWZ1.0CAM1	8566804	8569085	2304	2282	95.55	51554292	38834322	0	0.01
Pca_chr1	32541221	32551371	KWZ1.0CAM1	7592486	7602661	10151	10176	97.2	51554292	38834322	0.02	0.03
Pca_chr1	32541870	32551364	KWZ1.0CAM1	8570157	8579675	9495	9519	98.06	51554292	38834322	0.02	0.02
Pca_chr1	32552250	32561427	KWZ1.0CAM1	8600596	8609854	9178	9259	96.59	51554292	38834322	0.02	0.02
Pca_chr1	32553099	32556004	KWZ1.0CAM1	8657031	8659961	2906	2931	96.71	51554292	38834322	0.01	0.01
Pca_chr1	32564375	32568354	KWZ1.0CAM1	8624541	8628519	3980	3979	98.84	51554292	38834322	0.01	0.01
Pca_chr1	32564692	32567415	KWZ1.0CAM8	3832068	3834820	2724	2753	94.92	51554292	30708646	0.01	0.01
Pca_chr1	32565221	32569540	KWZ1.0CAM2	13296547	13300881	4320	4335	93.87	51554292	45216402	0.01	0.01
Pca_chr1	32568746	32569877	KWZ1.0CAM1	8628527	8629658	1132	1132	99.2	51554292	38834322	0	0
Pca_chr1	32569875	32581768	KWZ1.0CAM1	8634058	8646023	11894	11966	98.01	51554292	38834322	0.02	0.03
Pca_chr1	32583626	32597859	KWZ1.0CAM1	7622769	7637019	14234	14251	98.57	51554292	38834322	0.03	0.04
Pca_chr1	32597859	32817561	KWZ1.0CAM1	7641294	7860992	219703	219699	99.82	51554292	38834322	0.43	0.57
Pca_chr1	32598747	32602496	KWZ1.0CAM8	6896099	6892300	3750	3800	92.87	51554292	30708646	0.01	0.01
Pca_chr1	32714519	32725092	KWZ1.0CAM3	21499229	21509799	10574	10571	99.56	51554292	28286294	0.02	0.04
Pca_chr1	32795170	32798578	KWZ1.0CAM2	4894949	4891517	3409	3433	95.27	51554292	45216402	0.01	0.01
Pca_chr1	32796277	32798468	KWZ1.0CAM8	31574	33718	2192	2145	96.53	51554292	30708646	0	0.01
Pca_chr1	32817561	32826381	KWZ1.0CAM1	7861079	7869895	8821	8817	98.91	51554292	38834322	0.02	0.02
Pca_chr1	32831640	32844246	KWZ1.0CAM1	7874762	7887466	12607	12705	98.08	51554292	38834322	0.02	0.03
Pca_chr1	32844557	32852203	KWZ1.0CAM1	7894638	7902234	7647	7597	99.05	51554292	38834322	0.01	0.02
Pca_chr1	32852203	32876373	KWZ1.0CAM1	7902837	7926951	24171	24115	98.53	51554292	38834322	0.05	0.06
Pca_chr1	32887093	32889156	KWZ1.0CAM1	7927733	7929813	2064	2081	97.79	51554292	38834322	0	0.01
Pca_chr1	32889163	32913881	KWZ1.0CAM1	7930183	7955051	24719	24869	98.22	51554292	38834322	0.05	0.06
Pca_chr1	32909645	32932399	KWZ1.0CAM1	7959203	7981941	22755	22739	99.88	51554292	38834322	0.04	0.06
Pca_chr1	32915419	32916404	KWZ1.0CAM8	22199042	22200028	986	987	98.69	51554292	30708646	0	0
Pca_chr1	32932392	32942248	KWZ1.0CAM1	7983219	7993120	9857	9902	98.9	51554292	38834322	0.02	0.03
Pca_chr1	32942249	32945063	KWZ1.0CAM4	11853574	11850750	2815	2825	99.15	51554292	31150796	0.01	0.01
Pca_chr1	32945062	32975297	KWZ1.0CAM1	7993111	8023350	30236	30240	99.93	51554292	38834322	0.06	0.08
Pca_chr1	32975293	33043086	KWZ1.0CAM1	8023757	8091523	67794	67767	99.76	51554292	38834322	0.13	0.17
Pca_chr1	33043674	33049755	KWZ1.0CAM6	255138	261226	6082	6089	99.56	51554292	33630106	0.01	0.02
Pca_chr1	33043674	33049341	KWZ1.0CAM6	296923	291249	5668	5675	99.54	51554292	33630106	0.01	0.02
Pca_chr1	33050621	33103656	KWZ1.0CAM1	8091518	8144553	53036	53036	99.66	51554292	38834322	0.1	0.14
Pca_chr1	33103652	33109558	KWZ1.0CAM1	8146290	8152194	5907	5905	99.92	51554292	38834322	0.01	0.02
Pca_chr1	33109560	33118637	KWZ1.0CAM2	44776993	44767899	9078	9095	99.24	51554292	45216402	0.02	0.02
Pca_chr1	33118637	33131357	KWZ1.0CAM1	8152190	8164920	12721	12731	99.15	51554292	38834322	0.02	0.03
Pca_chr1	33131352	33139533	KWZ1.0CAM1	8164671	8172853	8182	8183	99.11	51554292	38834322	0.02	0.02
Pca_chr1	33139534	33148041	KWZ1.0CAM1	8182666	8191239	8508	8574	97.53	51554292	38834322	0.02	0.02
Pca_chr1	33148051	33162469	KWZ1.0CAM1	8191663	8205994	14419	14332	96.43	51554292	38834322	0.03	0.04
Pca_chr1	33162918	33167584	KWZ1.0CAM1	8205994	8210659	4667	4666	98.61	51554292	38834322	0.01	0.01
Pca_chr1	33167231	33183776	KWZ1.0CAM1	8210486	8226963	16546	16478	97.59	51554292	38834322	0.03	0.04
Pca_chr1	33184196	33208997	KWZ1.0CAM1	8226541	8251354	24802	24814	98.1	51554292	38834322	0.05	0.06
Pca_chr1	33208997	33215426	KWZ1.0CAM1	14746842	14753283	6430	6442	99.47	51554292	38834322	0.01	0.02
Pca_chr1	33208998	33215426	KWZ1.0CAM1	2946439	2952868	6429	6430	99.83	51554292	38834322	0.01	0.02
Pca_chr1	33215423	33221419	KWZ1.0CAM1	12838982	12832986	5997	5997	99.68	51554292	38834322	0.01	0.02
Pca_chr1	33216375	33223526	KWZ1.0CAM1	2961225	2954078	7152	7148	99.61	51554292	38834322	0.01	0.02
Pca_chr1	33216375	33223526	KWZ1.0CAM1	19498630	19505784	7152	7155	99.54	51554292	38834322	0.01	0.02
Pca_chr1	33216375	33229628	KWZ1.0CAM3	14744845	14758102	13254	13258	99.74	51554292	28286294	0.03	0.05
Pca_chr1	33230865	33240685	KWZ1.0CAM1	8252085	8261908	9821	9824	97.45	51554292	38834322	0.02	0.03
Pca_chr1	33242629	33244478	KWZ1.0CAM1	8268324	8270218	1850	1895	95.95	51554292	38834322	0	0
Pca_chr1	33246115	33248276	KWZ1.0CAM6	13431775	13429613	2162	2163	98.89	51554292	33630106	0	0.01
Pca_chr1	33252315	33256368	KWZ1.0CAM6	13428826	13424770	4054	4057	99.14	51554292	33630106	0.01	0.01
Pca_chr1	33256369	33261427	KWZ1.0CAM1	8277808	8282866	5059	5059	99.41	51554292	38834322	0.01	0.01
Pca_chr1	33261611	33353770	KWZ1.0CAM1	8282857	8374992	92160	92136	99.86	51554292	38834322	0.18	0.24
Pca_chr1	33261702	33265167	KWZ1.0CAM2	4876725	4873247	3466	3479	96.06	51554292	45216402	0.01	0.01
Pca_chr1	33266275	33275770	KWZ1.0CAM2	27441074	27431588	9496	9487	97.56	51554292	45216402	0.02	0.02
Pca_chr1	33325880	33329906	KWZ1.0CAM2	15214893	15210869	4027	4025	94.38	51554292	45216402	0.01	0.01
Pca_chr1	33325916	33329906	KWZ1.0CAM6	17318188	17314199	3991	3990	94.72	51554292	33630106	0.01	0.01
Pca_chr1	33360958	33368625	KWZ1.0CAM8	5977303	5969591	7668	7713	98.86	51554292	30708646	0.01	0.03
Pca_chr1	33364482	33388664	KWZ1.0CAM1	8375160	8399358	24183	24199	99.81	51554292	38834322	0.05	0.06
Pca_chr1	33365477	33370008	KWZ1.0CAM1	6635201	6630649	4532	4553	98.57	51554292	38834322	0.01	0.01
Pca_chr1	33388907	33438245	KWZ1.0CAM1	8399350	8448700	49339	49351	99.82	51554292	38834322	0.1	0.13
Pca_chr1	33420796	33427257	KWZ1.0CAM2	19307335	19300814	6462	6522	95.01	51554292	45216402	0.01	0.01
Pca_chr1	33423770	33428499	KWZ1.0CAM2	5826673	5831451	4730	4779	95.28	51554292	45216402	0.01	0.01
Pca_chr1	33438263	33559036	KWZ1.0CAM1	6581166	6460397	120774	120770	99.73	51554292	38834322	0.23	0.31
Pca_chr1	33441482	33451332	KWZ1.0CAM6	16172230	16182100	9851	9871	98.08	51554292	33630106	0.02	0.03
Pca_chr1	33559171	33566159	KWZ1.0CAM1	6460395	6453406	6989	6990	99.87	51554292	38834322	0.01	0.02
Pca_chr1	33566002	33648567	KWZ1.0CAM1	6453410	6370812	82566	82599	99.81	51554292	38834322	0.16	0.21
Pca_chr1	33648571	33664734	KWZ1.0CAM1	6368315	6352153	16164	16163	99.67	51554292	38834322	0.03	0.04
Pca_chr1	33666348	33736804	KWZ1.0CAM1	6352163	6281597	70457	70567	99.53	51554292	38834322	0.14	0.18
Pca_chr1	33700778	33703478	KWZ1.0CAM4	6678288	6680971	2701	2684	94.26	51554292	31150796	0.01	0.01
Pca_chr1	33717370	33719476	KWZ1.0CAM1	19608449	19610593	2107	2145	95.71	51554292	38834322	0	0.01
Pca_chr1	33736795	33742644	KWZ1.0CAM1	6280326	6274479	5850	5848	99.79	51554292	38834322	0.01	0.02
Pca_chr1	33742629	33792692	KWZ1.0CAM1	6274443	6224376	50064	50068	99.76	51554292	38834322	0.1	0.13
Pca_chr1	33791842	33831833	KWZ1.0CAM1	6225609	6185626	39992	39984	99.62	51554292	38834322	0.08	0.1
Pca_chr1	33829217	33830926	KWZ1.0CAM8	26416751	26418452	1710	1702	99.01	51554292	30708646	0	0.01
Pca_chr1	33831790	33847559	KWZ1.0CAM1	6185627	6169840	15770	15788	98.84	51554292	38834322	0.03	0.04
Pca_chr1	33863189	33864223	KWZ1.0CAM1	6167667	6166632	1035	1036	99.13	51554292	38834322	0	0
Pca_chr1	33864215	33917794	KWZ1.0CAM1	6165033	6111415	53580	53619	99.55	51554292	38834322	0.1	0.14
Pca_chr1	33918034	33919311	KWZ1.0CAM1	6111121	6109814	1278	1308	92.61	51554292	38834322	0	0
Pca_chr1	33919553	33949460	KWZ1.0CAM1	6109823	6079953	29908	29871	99.48	51554292	38834322	0.06	0.08
Pca_chr1	33949818	33958555	KWZ1.0CAM1	6079953	6071220	8738	8734	99.63	51554292	38834322	0.02	0.02
Pca_chr1	33958523	33967346	KWZ1.0CAM1	6071212	6062383	8824	8830	99.37	51554292	38834322	0.02	0.02
Pca_chr1	33968344	33984979	KWZ1.0CAM1	6052419	6035785	16636	16635	99.72	51554292	38834322	0.03	0.04
[truncated: 17,594 more rows]

## Sheet: Chr1
Pca_Start	Pca_End	KWZcam_Start	KWZcam_End	Pca_Length	KWZcam_Length	Percent identity of the alignment	Length of Pca	Length of KWZcam	Percent alignment coverage in the Pca	Percent alignment coverage in the KWZcam	Pca_Chr	KWZcam_Chr
2841	38226	3403650	3439043	35386	35394	99.88	51554292	5546318	0.07	0.64	Pca_chr1	KWZ1.0CAM0
38858	45635	24114523	24107746	6778	6778	99.91	51554292	30708646	0.01	0.02	Pca_chr1	KWZ1.0CAM8
38859	45635	12981279	12988055	6777	6777	99.96	51554292	20603721	0.01	0.03	Pca_chr1	KWZ1.0CAM7
45632	75049	3439666	3469165	29418	29500	99.22	51554292	5546318	0.06	0.53	Pca_chr1	KWZ1.0CAM0
49397	51666	4148638	4146358	2270	2281	94.71	51554292	38834322	0	0.01	Pca_chr1	KWZ1.0CAM1
75150	83934	19922545	19913776	8785	8770	99.02	51554292	45216402	0.02	0.02	Pca_chr1	KWZ1.0CAM2
161469	167163	6269498	6275163	5695	5666	95.92	51554292	33630106	0.01	0.02	Pca_chr1	KWZ1.0CAM6
288670	291456	6640099	6642918	2787	2820	91.32	51554292	20603721	0.01	0.01	Pca_chr1	KWZ1.0CAM7
288672	290899	19827144	19824890	2228	2255	93.18	51554292	45216402	0	0	Pca_chr1	KWZ1.0CAM2
289552	291456	6710639	6708757	1905	1883	94.7	51554292	28296805	0	0.01	Pca_chr1	KWZ1.0CAM5
447115	454055	4525223	4532072	6941	6850	94.62	51554292	30708646	0.01	0.02	Pca_chr1	KWZ1.0CAM8
472900	475122	15587722	15589944	2223	2223	99.37	51554292	30708646	0	0.01	Pca_chr1	KWZ1.0CAM8
680832	685922	15759195	15764275	5091	5081	98.12	51554292	45216402	0.01	0.01	Pca_chr1	KWZ1.0CAM2
680833	683967	27371116	27368052	3135	3065	93.91	51554292	45216402	0.01	0.01	Pca_chr1	KWZ1.0CAM2
686597	694307	35875466	35883195	7711	7730	98.15	51554292	38834322	0.01	0.02	Pca_chr1	KWZ1.0CAM1
686832	695060	14258891	14250659	8229	8233	97.52	51554292	45216402	0.02	0.02	Pca_chr1	KWZ1.0CAM2
797229	803220	38834322	38828289	5992	6034	97.06	51554292	38834322	0.01	0.02	Pca_chr1	KWZ1.0CAM1
803464	819486	38828296	38812203	16023	16094	98.6	51554292	38834322	0.03	0.04	Pca_chr1	KWZ1.0CAM1
813965	814350	14534279	14533898	386	382	95.6	51554292	28296805	0	0	Pca_chr1	KWZ1.0CAM5
814495	816234	14533756	14532014	1740	1743	95.59	51554292	28296805	0	0.01	Pca_chr1	KWZ1.0CAM5
823233	824836	38812078	38810473	1604	1606	99.32	51554292	38834322	0	0	Pca_chr1	KWZ1.0CAM1
830981	836737	38808497	38802753	5757	5745	97.14	51554292	38834322	0.01	0.01	Pca_chr1	KWZ1.0CAM1
858747	862144	38802649	38799290	3398	3360	97.76	51554292	38834322	0.01	0.01	Pca_chr1	KWZ1.0CAM1
862144	863722	38798879	38797297	1579	1583	98.42	51554292	38834322	0	0	Pca_chr1	KWZ1.0CAM1
863780	874209	38795957	38785456	10430	10502	97.19	51554292	38834322	0.02	0.03	Pca_chr1	KWZ1.0CAM1
874207	884631	3063776	3074199	10425	10424	99.31	51554292	45216402	0.02	0.02	Pca_chr1	KWZ1.0CAM2
884624	891098	38785460	38778982	6475	6479	99.27	51554292	38834322	0.01	0.02	Pca_chr1	KWZ1.0CAM1
887529	916450	38781612	38752687	28922	28926	99.69	51554292	38834322	0.06	0.07	Pca_chr1	KWZ1.0CAM1
916473	1059245	38752706	38610017	142773	142690	99.82	51554292	38834322	0.28	0.37	Pca_chr1	KWZ1.0CAM1
1029344	1031803	12640289	12637829	2460	2461	98.78	51554292	20603721	0	0.01	Pca_chr1	KWZ1.0CAM7
1059256	1071956	38609781	38597098	12701	12684	97.72	51554292	38834322	0.02	0.03	Pca_chr1	KWZ1.0CAM1
1065036	1066430	12242146	12243533	1395	1388	94.99	51554292	28296805	0	0	Pca_chr1	KWZ1.0CAM5
1071951	1080773	38595953	38587146	8823	8808	99.04	51554292	38834322	0.02	0.02	Pca_chr1	KWZ1.0CAM1
1080769	1289050	38586739	38378286	208282	208454	99.82	51554292	38834322	0.4	0.54	Pca_chr1	KWZ1.0CAM1
1271148	1272704	6944867	6943312	1557	1556	98.4	51554292	28286294	0	0.01	Pca_chr1	KWZ1.0CAM3
1289077	1307584	38377812	38359321	18508	18492	99.81	51554292	38834322	0.04	0.05	Pca_chr1	KWZ1.0CAM1
1308161	1384097	38356283	38280371	75937	75913	99.65	51554292	38834322	0.15	0.2	Pca_chr1	KWZ1.0CAM1
1325278	1327111	13445992	13444169	1834	1824	93.27	51554292	28296805	0	0.01	Pca_chr1	KWZ1.0CAM5
1327944	1333391	13443788	13438395	5448	5394	96.43	51554292	28296805	0.01	0.02	Pca_chr1	KWZ1.0CAM5
1388591	1391527	10312059	10309131	2937	2929	94.43	51554292	38834322	0.01	0.01	Pca_chr1	KWZ1.0CAM1
1392507	1394240	28903015	28904729	1734	1715	91.27	51554292	33630106	0	0.01	Pca_chr1	KWZ1.0CAM6
1408826	1430720	38294690	38272832	21895	21859	99.68	51554292	38834322	0.04	0.06	Pca_chr1	KWZ1.0CAM1
1450360	1463875	37793426	37779897	13516	13530	99.68	51554292	38834322	0.03	0.03	Pca_chr1	KWZ1.0CAM1
1464452	1477373	14821657	14834634	12922	12978	98.06	51554292	31150796	0.03	0.04	Pca_chr1	KWZ1.0CAM4
1478700	1480298	14836065	14837687	1599	1623	98.34	51554292	31150796	0	0.01	Pca_chr1	KWZ1.0CAM4
1478763	1480297	34773573	34772039	1535	1535	99.93	51554292	38834322	0	0	Pca_chr1	KWZ1.0CAM1
1480298	1508861	37779901	37751319	28564	28583	99.92	51554292	38834322	0.06	0.07	Pca_chr1	KWZ1.0CAM1
1515560	1538145	37751324	37728736	22586	22589	99.94	51554292	38834322	0.04	0.06	Pca_chr1	KWZ1.0CAM1
1538110	1644822	37728731	37622030	106713	106702	99.73	51554292	38834322	0.21	0.27	Pca_chr1	KWZ1.0CAM1
1644815	1650361	37621530	37616054	5547	5477	96.71	51554292	38834322	0.01	0.01	Pca_chr1	KWZ1.0CAM1
1649977	1651757	37616048	37614274	1781	1775	91.85	51554292	38834322	0	0	Pca_chr1	KWZ1.0CAM1
1654785	1663466	9879994	9871302	8682	8693	99.87	51554292	20603721	0.02	0.04	Pca_chr1	KWZ1.0CAM7
1672335	1674784	37610662	37608278	2450	2385	93.46	51554292	38834322	0	0.01	Pca_chr1	KWZ1.0CAM1
1674915	1686330	37608278	37596814	11416	11465	96.19	51554292	38834322	0.02	0.03	Pca_chr1	KWZ1.0CAM1
1686345	1687467	37596495	37595398	1123	1098	86.05	51554292	38834322	0	0	Pca_chr1	KWZ1.0CAM1
1687769	1698775	37595067	37584196	11007	10872	97.75	51554292	38834322	0.02	0.03	Pca_chr1	KWZ1.0CAM1
1698768	1701859	37583609	37580541	3092	3069	97.74	51554292	38834322	0.01	0.01	Pca_chr1	KWZ1.0CAM1
1710940	1714420	37578630	37575196	3481	3435	95.63	51554292	38834322	0.01	0.01	Pca_chr1	KWZ1.0CAM1
1714412	1716027	37574032	37572419	1616	1614	98.34	51554292	38834322	0	0	Pca_chr1	KWZ1.0CAM1
1716876	1722069	37565759	37560552	5194	5208	99.14	51554292	38834322	0.01	0.01	Pca_chr1	KWZ1.0CAM1
1723644	1768405	37556733	37511930	44762	44804	99.76	51554292	38834322	0.09	0.12	Pca_chr1	KWZ1.0CAM1
1768398	1777869	37511480	37501998	9472	9483	99.43	51554292	38834322	0.02	0.02	Pca_chr1	KWZ1.0CAM1
1778056	1784192	37501998	37495818	6137	6181	95.4	51554292	38834322	0.01	0.02	Pca_chr1	KWZ1.0CAM1
1786016	1827378	37495822	37454499	41363	41324	98.97	51554292	38834322	0.08	0.11	Pca_chr1	KWZ1.0CAM1
1827373	1837549	37452936	37442785	10177	10152	98.31	51554292	38834322	0.02	0.03	Pca_chr1	KWZ1.0CAM1
1839001	1858447	37442789	37423358	19447	19432	98.72	51554292	38834322	0.04	0.05	Pca_chr1	KWZ1.0CAM1
1858442	1868247	37418081	37408275	9806	9807	99.78	51554292	38834322	0.02	0.03	Pca_chr1	KWZ1.0CAM1
1866885	1876833	37410583	37400662	9949	9922	99	51554292	38834322	0.02	0.03	Pca_chr1	KWZ1.0CAM1
1889441	1893826	37395626	37391249	4386	4378	99.59	51554292	38834322	0.01	0.01	Pca_chr1	KWZ1.0CAM1
1893816	1898362	37390284	37385736	4547	4549	98.66	51554292	38834322	0.01	0.01	Pca_chr1	KWZ1.0CAM1
1898573	1901058	37385440	37382939	2486	2502	97.01	51554292	38834322	0	0.01	Pca_chr1	KWZ1.0CAM1
1898902	1901058	21142778	21140553	2157	2226	90.48	51554292	28296805	0	0.01	Pca_chr1	KWZ1.0CAM5
1901056	1907056	37382737	37376718	6001	6020	97.93	51554292	38834322	0.01	0.02	Pca_chr1	KWZ1.0CAM1
1907054	1916545	37371691	37362222	9492	9470	97.02	51554292	38834322	0.02	0.02	Pca_chr1	KWZ1.0CAM1
1917144	1939000	37362231	37340264	21857	21968	97.4	51554292	38834322	0.04	0.06	Pca_chr1	KWZ1.0CAM1
1941426	1947496	37339345	37333267	6071	6079	98.62	51554292	38834322	0.01	0.02	Pca_chr1	KWZ1.0CAM1
1947931	1971381	37331647	37308197	23451	23451	98.33	51554292	38834322	0.05	0.06	Pca_chr1	KWZ1.0CAM1
1971377	1978108	16273146	16266415	6732	6732	99.93	51554292	38834322	0.01	0.02	Pca_chr1	KWZ1.0CAM1
1971381	1978104	30101090	30094366	6724	6725	99.9	51554292	38834322	0.01	0.02	Pca_chr1	KWZ1.0CAM1
1971381	1978105	8621633	8614909	6725	6725	99.87	51554292	28296805	0.01	0.02	Pca_chr1	KWZ1.0CAM5
1978104	1990934	37308202	37295361	12831	12842	99.89	51554292	38834322	0.02	0.03	Pca_chr1	KWZ1.0CAM1
1994824	2029503	37295345	37260695	34680	34651	99.75	51554292	38834322	0.07	0.09	Pca_chr1	KWZ1.0CAM1
2036203	2049706	37260699	37247173	13504	13527	99.76	51554292	38834322	0.03	0.03	Pca_chr1	KWZ1.0CAM1
2049708	2068278	37247081	37228502	18571	18580	99.61	51554292	38834322	0.04	0.05	Pca_chr1	KWZ1.0CAM1
2068271	2073915	37227948	37222306	5645	5643	97.79	51554292	38834322	0.01	0.01	Pca_chr1	KWZ1.0CAM1
2073911	2075723	37216774	37214962	1813	1813	98.13	51554292	38834322	0	0	Pca_chr1	KWZ1.0CAM1
2078086	2081205	37212155	37209033	3120	3123	95.47	51554292	38834322	0.01	0.01	Pca_chr1	KWZ1.0CAM1
2081489	2097671	37209033	37192856	16183	16178	96.9	51554292	38834322	0.03	0.04	Pca_chr1	KWZ1.0CAM1
2098753	2114547	37192858	37177041	15795	15818	97.67	51554292	38834322	0.03	0.04	Pca_chr1	KWZ1.0CAM1
2114547	2132610	37176915	37158896	18064	18020	98.2	51554292	38834322	0.04	0.05	Pca_chr1	KWZ1.0CAM1
2132609	2208457	37157239	37081349	75849	75891	99.45	51554292	38834322	0.15	0.2	Pca_chr1	KWZ1.0CAM1
2207982	2216883	37078890	37069986	8902	8905	99.9	51554292	38834322	0.02	0.02	Pca_chr1	KWZ1.0CAM1
2216880	2239953	37069751	37046620	23074	23132	98.76	51554292	38834322	0.04	0.06	Pca_chr1	KWZ1.0CAM1
2240360	2247825	37046620	37039138	7466	7483	98.32	51554292	38834322	0.01	0.02	Pca_chr1	KWZ1.0CAM1
2247816	2254950	37038967	37031882	7135	7086	98.46	51554292	38834322	0.01	0.02	Pca_chr1	KWZ1.0CAM1
2256829	2264418	37031888	37024329	7590	7560	96.84	51554292	38834322	0.01	0.02	Pca_chr1	KWZ1.0CAM1
2264413	2269039	37023175	37018548	4627	4628	97.26	51554292	38834322	0.01	0.01	Pca_chr1	KWZ1.0CAM1
2270203	2291219	37018248	36997253	21017	20996	99.67	51554292	38834322	0.04	0.05	Pca_chr1	KWZ1.0CAM1
2288199	2291219	8191100	8194108	3021	3009	98.98	51554292	30708646	0.01	0.01	Pca_chr1	KWZ1.0CAM8
2296360	2316668	36997257	36976950	20309	20308	99.9	51554292	38834322	0.04	0.05	Pca_chr1	KWZ1.0CAM1
2296360	2302084	8194104	8199838	5725	5735	99.49	51554292	30708646	0.01	0.02	Pca_chr1	KWZ1.0CAM8
2316660	2319151	36975941	36973509	2492	2433	96.36	51554292	38834322	0	0.01	Pca_chr1	KWZ1.0CAM1
2319148	2356147	36969115	36931996	37000	37120	98.69	51554292	38834322	0.07	0.1	Pca_chr1	KWZ1.0CAM1
2357228	2359368	8935938	8938060	2141	2123	96.92	51554292	28286294	0	0.01	Pca_chr1	KWZ1.0CAM3
2359440	2363530	36930377	36926335	4091	4043	94.47	51554292	38834322	0.01	0.01	Pca_chr1	KWZ1.0CAM1
2363959	2366161	36922416	36920196	2203	2221	93.72	51554292	38834322	0	0.01	Pca_chr1	KWZ1.0CAM1
2374899	2379344	36912187	36907733	4446	4455	98	51554292	38834322	0.01	0.01	Pca_chr1	KWZ1.0CAM1
2380706	2393561	36907471	36894596	12856	12876	98.44	51554292	38834322	0.02	0.03	Pca_chr1	KWZ1.0CAM1
2395587	2405014	36893702	36884222	9428	9481	98.44	51554292	38834322	0.02	0.02	Pca_chr1	KWZ1.0CAM1
2406688	2429332	36881759	36859166	22645	22594	99.06	51554292	38834322	0.04	0.06	Pca_chr1	KWZ1.0CAM1
2432607	2434915	12622021	12619779	2309	2243	94.44	51554292	28286294	0	0.01	Pca_chr1	KWZ1.0CAM3
2434911	2442957	12619087	12611055	8047	8033	97.42	51554292	28286294	0.02	0.03	Pca_chr1	KWZ1.0CAM3
2448190	2450556	12607987	12605556	2367	2432	93.89	51554292	28286294	0	0.01	Pca_chr1	KWZ1.0CAM3
2460539	2464620	5038097	5042169	4082	4073	98.14	51554292	28286294	0.01	0.01	Pca_chr1	KWZ1.0CAM3
2469485	2472732	36780768	36777542	3248	3227	98.31	51554292	38834322	0.01	0.01	Pca_chr1	KWZ1.0CAM1
2480339	2482971	22520771	22518139	2633	2633	100	51554292	45216402	0.01	0.01	Pca_chr1	KWZ1.0CAM2
2482971	2502662	36777551	36757859	19692	19693	99.82	51554292	38834322	0.04	0.05	Pca_chr1	KWZ1.0CAM1
2502653	2534870	36756533	36724315	32218	32219	98.92	51554292	38834322	0.06	0.08	Pca_chr1	KWZ1.0CAM1
2535903	2538073	29495202	29497372	2171	2171	99.49	51554292	33630106	0	0.01	Pca_chr1	KWZ1.0CAM6
2535913	2538740	17680321	17677515	2828	2807	97.33	51554292	45216402	0.01	0.01	Pca_chr1	KWZ1.0CAM2
2535913	2538730	9088676	9085886	2818	2791	97.46	51554292	28286294	0.01	0.01	Pca_chr1	KWZ1.0CAM3
2631606	2637778	628599	634755	6173	6157	98.87	51554292	45216402	0.01	0.01	Pca_chr1	KWZ1.0CAM2
2637772	2644436	645134	651765	6665	6632	98.56	51554292	45216402	0.01	0.01	Pca_chr1	KWZ1.0CAM2
2666741	2668342	20429424	20427830	1602	1595	98.69	51554292	31150796	0	0.01	Pca_chr1	KWZ1.0CAM4
2683365	2688876	29413277	29418788	5512	5512	99.98	51554292	45216402	0.01	0.01	Pca_chr1	KWZ1.0CAM2
2777166	2785516	2995069	3003400	8351	8332	99	51554292	30708646	0.02	0.03	Pca_chr1	KWZ1.0CAM8
2823806	2826181	36917085	36914705	2376	2381	96.89	51554292	38834322	0	0.01	Pca_chr1	KWZ1.0CAM1
2833069	2843673	36859065	36848465	10605	10601	98.33	51554292	38834322	0.02	0.03	Pca_chr1	KWZ1.0CAM1
2843809	2846730	36848456	36845512	2922	2945	97.69	51554292	38834322	0.01	0.01	Pca_chr1	KWZ1.0CAM1
2849871	2854146	36844227	36839936	4276	4292	97.21	51554292	38834322	0.01	0.01	Pca_chr1	KWZ1.0CAM1
2854374	2875247	36839951	36819203	20874	20749	96.78	51554292	38834322	0.04	0.05	Pca_chr1	KWZ1.0CAM1
2859396	2874918	464784	480257	15523	15474	96.28	51554292	20603721	0.03	0.08	Pca_chr1	KWZ1.0CAM7
2875242	2883848	36816823	36808112	8607	8712	95.3	51554292	38834322	0.02	0.02	Pca_chr1	KWZ1.0CAM1
2875242	2883848	483141	491787	8607	8647	94.89	51554292	20603721	0.02	0.04	Pca_chr1	KWZ1.0CAM7
2924119	2929557	12789027	12783589	5439	5439	99.87	51554292	45216402	0.01	0.01	Pca_chr1	KWZ1.0CAM2
2924125	2929553	1391505	1386077	5429	5429	99.89	51554292	28286294	0.01	0.02	Pca_chr1	KWZ1.0CAM3
2924126	2929552	26617627	26623053	5427	5427	99.89	51554292	45216402	0.01	0.01	Pca_chr1	KWZ1.0CAM2
2924126	2929553	3257622	3263048	5428	5427	99.8	51554292	28286294	0.01	0.02	Pca_chr1	KWZ1.0CAM3
2924126	2929553	13580002	13574575	5428	5428	99.91	51554292	28296805	0.01	0.02	Pca_chr1	KWZ1.0CAM5
2924126	2929552	2732120	2737546	5427	5427	99.89	51554292	30708646	0.01	0.02	Pca_chr1	KWZ1.0CAM8
2924126	2927338	29984634	29981421	3213	3214	98.91	51554292	30708646	0.01	0.01	Pca_chr1	KWZ1.0CAM8
2925798	2927338	13673394	13674934	1541	1541	98.57	51554292	33630106	0	0	Pca_chr1	KWZ1.0CAM6
2927142	2929562	13674666	13677087	2421	2422	99.17	51554292	33630106	0	0.01	Pca_chr1	KWZ1.0CAM6
2927143	2929552	15032996	15030587	2410	2410	99.63	51554292	20603721	0	0.01	Pca_chr1	KWZ1.0CAM7
2927143	2929552	29981688	29979278	2410	2411	99.17	51554292	30708646	0	0.01	Pca_chr1	KWZ1.0CAM8
2930331	2934328	31112983	31109051	3998	3933	91.9	51554292	45216402	0.01	0.01	Pca_chr1	KWZ1.0CAM2
2953376	2961372	420221	428220	7997	8000	97.07	51554292	20603721	0.02	0.04	Pca_chr1	KWZ1.0CAM7
2953376	2960771	521336	528772	7396	7437	96.55	51554292	20603721	0.01	0.04	Pca_chr1	KWZ1.0CAM7
2961392	2963377	430304	432316	1986	2013	95.63	51554292	20603721	0	0.01	Pca_chr1	KWZ1.0CAM7
2965821	2968313	435311	437818	2493	2508	96.59	51554292	20603721	0	0.01	Pca_chr1	KWZ1.0CAM7
2968302	2973796	438238	443736	5495	5499	97.54	51554292	20603721	0.01	0.03	Pca_chr1	KWZ1.0CAM7
2968310	2983470	533495	548693	15161	15199	96.55	51554292	20603721	0.03	0.07	Pca_chr1	KWZ1.0CAM7
2985735	2987528	551559	553282	1794	1724	90.09	51554292	20603721	0	0.01	Pca_chr1	KWZ1.0CAM7
2987526	2991845	557380	561697	4320	4318	95.93	51554292	20603721	0.01	0.02	Pca_chr1	KWZ1.0CAM7
2991972	2994630	561699	564381	2659	2683	95.53	51554292	20603721	0.01	0.01	Pca_chr1	KWZ1.0CAM7
2994627	3001164	569592	576244	6538	6653	95.6	51554292	20603721	0.01	0.03	Pca_chr1	KWZ1.0CAM7
3019687	3033091	25348340	25334840	13405	13501	97.21	51554292	45216402	0.03	0.03	Pca_chr1	KWZ1.0CAM2
3036269	3037831	17579167	17580712	1563	1546	96.74	51554292	38834322	0	0	Pca_chr1	KWZ1.0CAM1
3036494	3037831	15121687	15120342	1338	1346	97.62	51554292	45216402	0	0	Pca_chr1	KWZ1.0CAM2
3058319	3059653	25321782	25320469	1335	1314	97	51554292	45216402	0	0	Pca_chr1	KWZ1.0CAM2
3059834	3061542	25320362	25318654	1709	1709	98.42	51554292	45216402	0	0	Pca_chr1	KWZ1.0CAM2
3064129	3071366	25305412	25298157	7238	7256	96.58	51554292	45216402	0.01	0.02	Pca_chr1	KWZ1.0CAM2
3071980	3081525	25297230	25287679	9546	9552	97.74	51554292	45216402	0.02	0.02	Pca_chr1	KWZ1.0CAM2
3128501	3147047	1915417	1896939	18547	18479	97.91	51554292	31150796	0.04	0.06	Pca_chr1	KWZ1.0CAM4
3147887	3151581	1896946	1893264	3695	3683	94.88	51554292	31150796	0.01	0.01	Pca_chr1	KWZ1.0CAM4
3161675	3163926	1889322	1887113	2252	2210	94.64	51554292	31150796	0	0.01	Pca_chr1	KWZ1.0CAM4
3164972	3166280	1887108	1885788	1309	1321	96.97	51554292	31150796	0	0	Pca_chr1	KWZ1.0CAM4
3166281	3174294	1885622	1877546	8014	8077	97.81	51554292	31150796	0.02	0.03	Pca_chr1	KWZ1.0CAM4
3166819	3176994	20661661	20651480	10176	10182	97.84	51554292	45216402	0.02	0.02	Pca_chr1	KWZ1.0CAM2
3174411	3176994	1877548	1874990	2584	2559	97.45	51554292	31150796	0.01	0.01	Pca_chr1	KWZ1.0CAM4
3177236	3181422	20651489	20647311	4187	4179	96.3	51554292	45216402	0.01	0.01	Pca_chr1	KWZ1.0CAM2
3177236	3181425	1874999	1870742	4190	4258	96.11	51554292	31150796	0.01	0.01	Pca_chr1	KWZ1.0CAM4
3181422	3187564	20647206	20641037	6143	6170	98.37	51554292	45216402	0.01	0.01	Pca_chr1	KWZ1.0CAM2
3181425	3187564	1870636	1864476	6140	6161	97.96	51554292	31150796	0.01	0.02	Pca_chr1	KWZ1.0CAM4
3188480	3191288	24789054	24786246	2809	2809	99.93	51554292	28286294	0.01	0.01	Pca_chr1	KWZ1.0CAM3
3191545	3195645	20640146	20636073	4101	4074	91.83	51554292	45216402	0.01	0.01	Pca_chr1	KWZ1.0CAM2
3191706	3195645	1857950	1854021	3940	3930	92.55	51554292	31150796	0.01	0.01	Pca_chr1	KWZ1.0CAM4
3195747	3199395	20635749	20632081	3649	3669	92.81	51554292	45216402	0.01	0.01	Pca_chr1	KWZ1.0CAM2
3195747	3198213	1853569	1851001	2467	2569	90.49	51554292	31150796	0	0.01	Pca_chr1	KWZ1.0CAM4
3198679	3200367	1849260	1847571	1689	1690	98.76	51554292	31150796	0	0.01	Pca_chr1	KWZ1.0CAM4
3199391	3209401	20631508	20621505	10011	10004	98.28	51554292	45216402	0.02	0.02	Pca_chr1	KWZ1.0CAM2
3209654	3213408	20621490	20617743	3755	3748	95.62	51554292	45216402	0.01	0.01	Pca_chr1	KWZ1.0CAM2
3213458	3219550	20617809	20611713	6093	6097	98.82	51554292	45216402	0.01	0.01	Pca_chr1	KWZ1.0CAM2
3220422	3221716	20611708	20610415	1295	1294	99.46	51554292	45216402	0	0	Pca_chr1	KWZ1.0CAM2
3266764	3269476	5509250	5511945	2713	2696	96.18	51554292	28286294	0.01	0.01	Pca_chr1	KWZ1.0CAM3
3268699	3271647	18879251	18882198	2949	2948	95.67	51554292	33630106	0.01	0.01	Pca_chr1	KWZ1.0CAM6
3316266	3341389	7177272	7152135	25124	25138	97.01	51554292	28296805	0.05	0.09	Pca_chr1	KWZ1.0CAM5
3416759	3417077	14223659	14223341	319	319	94.67	51554292	20603721	0	0	Pca_chr1	KWZ1.0CAM7
3417184	3418828	14223245	14221577	1645	1669	94.1	51554292	20603721	0	0.01	Pca_chr1	KWZ1.0CAM7
3423231	3437584	14218423	14204076	14354	14348	96.71	51554292	20603721	0.03	0.07	Pca_chr1	KWZ1.0CAM7
3438109	3444154	14204044	14198008	6046	6037	97.15	51554292	20603721	0.01	0.03	Pca_chr1	KWZ1.0CAM7
3439862	3444887	14194150	14189153	5026	4998	97.2	51554292	20603721	0.01	0.02	Pca_chr1	KWZ1.0CAM7
3447346	3465813	14187396	14168927	18468	18470	95.89	51554292	20603721	0.04	0.09	Pca_chr1	KWZ1.0CAM7
3471938	3480016	6586210	6594267	8079	8058	95.14	51554292	45216402	0.02	0.02	Pca_chr1	KWZ1.0CAM2
3480581	3486528	39003108	39009018	5948	5911	98.62	51554292	45216402	0.01	0.01	Pca_chr1	KWZ1.0CAM2
3480581	3486493	7254403	7248490	5913	5914	99.56	51554292	30708646	0.01	0.02	Pca_chr1	KWZ1.0CAM8
3488071	3492352	14168931	14164663	4282	4269	99.04	51554292	20603721	0.01	0.02	Pca_chr1	KWZ1.0CAM7
3493361	3498341	14164671	14159694	4981	4978	97.92	51554292	20603721	0.01	0.02	Pca_chr1	KWZ1.0CAM7
3498911	3502669	14158156	14154401	3759	3756	96.5	51554292	20603721	0.01	0.02	Pca_chr1	KWZ1.0CAM7
3503235	3506883	14154289	14150687	3649	3603	97.64	51554292	20603721	0.01	0.02	Pca_chr1	KWZ1.0CAM7
3508278	3510762	14133406	14130927	2485	2480	95.66	51554292	20603721	0	0.01	Pca_chr1	KWZ1.0CAM7
3514070	3518202	14144107	14139978	4133	4130	93.76	51554292	20603721	0.01	0.02	Pca_chr1	KWZ1.0CAM7
3518251	3520660	14139805	14137433	2410	2373	92.79	51554292	20603721	0	0.01	Pca_chr1	KWZ1.0CAM7
3527503	3529883	14144131	14141787	2381	2345	95.85	51554292	20603721	0	0.01	Pca_chr1	KWZ1.0CAM7
3665413	3675147	12034599	12044316	9735	9718	97.63	51554292	28296805	0.02	0.03	Pca_chr1	KWZ1.0CAM5
3677079	3682380	12045847	12051155	5302	5309	97.62	51554292	28296805	0.01	0.02	Pca_chr1	KWZ1.0CAM5
3690721	3692234	25346346	25344833	1514	1514	99.87	51554292	28296805	0	0.01	Pca_chr1	KWZ1.0CAM5
3695619	3699620	12051905	12055853	4002	3949	95.64	51554292	28296805	0.01	0.01	Pca_chr1	KWZ1.0CAM5
3703681	3715015	12053049	12064450	11335	11402	95.76	51554292	28296805	0.02	0.04	Pca_chr1	KWZ1.0CAM5
3724098	3729227	12064476	12069612	5130	5137	98.33	51554292	28296805	0.01	0.02	Pca_chr1	KWZ1.0CAM5
3729222	3740050	12069666	12080465	10829	10800	97.72	51554292	28296805	0.02	0.04	Pca_chr1	KWZ1.0CAM5
3744878	3745691	12082163	12083021	814	859	88.19	51554292	28296805	0	0	Pca_chr1	KWZ1.0CAM5
3745844	3746937	12083177	12084258	1094	1082	96.99	51554292	28296805	0	0	Pca_chr1	KWZ1.0CAM5
3757534	3765397	13736631	13728736	7864	7896	96.41	51554292	38834322	0.02	0.02	Pca_chr1	KWZ1.0CAM1
3767543	3768823	13727971	13726721	1281	1251	92.16	51554292	38834322	0	0	Pca_chr1	KWZ1.0CAM1
3768963	3771727	19462230	19464994	2765	2765	100	51554292	28296805	0.01	0.01	Pca_chr1	KWZ1.0CAM5
3771854	3783177	13726632	13715366	11324	11267	97.48	51554292	38834322	0.02	0.03	Pca_chr1	KWZ1.0CAM1
3784111	3789507	13711847	13706452	5397	5396	96.98	51554292	38834322	0.01	0.01	Pca_chr1	KWZ1.0CAM1
3790184	3797387	13705732	13698392	7204	7341	93.02	51554292	38834322	0.01	0.02	Pca_chr1	KWZ1.0CAM1
3806695	3809620	14290127	14287255	2926	2873	90.93	51554292	20603721	0.01	0.01	Pca_chr1	KWZ1.0CAM7
3817630	3819560	16573283	16575230	1931	1948	97.95	51554292	38834322	0	0.01	Pca_chr1	KWZ1.0CAM1
3817630	3819560	23443583	23441667	1931	1917	97.57	51554292	28296805	0	0.01	Pca_chr1	KWZ1.0CAM5
3819715	3821588	12675558	12673693	1874	1866	94.87	51554292	20603721	0	0.01	Pca_chr1	KWZ1.0CAM7
3848348	3853532	20187401	20182212	5185	5190	97.69	51554292	45216402	0.01	0.01	Pca_chr1	KWZ1.0CAM2
3848349	3853530	14276148	14270957	5182	5192	97.85	51554292	20603721	0.01	0.03	Pca_chr1	KWZ1.0CAM7
3868484	3875487	25549200	25556208	7004	7009	98.9	51554292	38834322	0.01	0.02	Pca_chr1	KWZ1.0CAM1
3868491	3876308	5623965	5631831	7818	7867	98.86	51554292	28286294	0.02	0.03	Pca_chr1	KWZ1.0CAM3
3880895	3884241	14284188	14280834	3347	3355	96.23	51554292	20603721	0.01	0.02	Pca_chr1	KWZ1.0CAM7
3886166	3891828	12665355	12659675	5663	5681	95.73	51554292	20603721	0.01	0.03	Pca_chr1	KWZ1.0CAM7
3894182	3898688	12653261	12648767	4507	4495	97.12	51554292	20603721	0.01	0.02	Pca_chr1	KWZ1.0CAM7
3898766	3901985	12648635	12645432	3220	3204	97.52	51554292	20603721	0.01	0.02	Pca_chr1	KWZ1.0CAM7
3903792	3906900	12643595	12640527	3109	3069	94.24	51554292	20603721	0.01	0.01	Pca_chr1	KWZ1.0CAM7
3907202	3928198	12637252	12616287	20997	20966	97.96	51554292	20603721	0.04	0.1	Pca_chr1	KWZ1.0CAM7
3932453	3935585	12616294	12613148	3133	3147	96.23	51554292	20603721	0.01	0.02	Pca_chr1	KWZ1.0CAM7
3940305	3947856	12612561	12604983	7552	7579	97.64	51554292	20603721	0.01	0.04	Pca_chr1	KWZ1.0CAM7
3947860	3954317	12605105	12598672	6458	6434	93.96	51554292	20603721	0.01	0.03	Pca_chr1	KWZ1.0CAM7
3954309	3960688	12597286	12590925	6380	6362	98.02	51554292	20603721	0.01	0.03	Pca_chr1	KWZ1.0CAM7
3960680	3971719	12590288	12579236	11040	11053	98.57	51554292	20603721	0.02	0.05	Pca_chr1	KWZ1.0CAM7
3971715	3981707	12577996	12568005	9993	9992	98.6	51554292	20603721	0.02	0.05	Pca_chr1	KWZ1.0CAM7
3998863	4005659	20065663	20058867	6797	6797	99.94	51554292	38834322	0.01	0.02	Pca_chr1	KWZ1.0CAM1
3998864	4005658	26957687	26964480	6795	6794	99.97	51554292	28286294	0.01	0.02	Pca_chr1	KWZ1.0CAM3
3998864	4005658	32728240	32721447	6795	6794	99.96	51554292	33630106	0.01	0.02	Pca_chr1	KWZ1.0CAM6
4012431	4015392	2196145	2193198	2962	2948	96.67	51554292	20603721	0.01	0.01	Pca_chr1	KWZ1.0CAM7
4052076	4060319	1829494	1821271	8244	8224	97.71	51554292	28296805	0.02	0.03	Pca_chr1	KWZ1.0CAM5
4061472	4071088	1821275	1811582	9617	9694	95.86	51554292	28296805	0.02	0.03	Pca_chr1	KWZ1.0CAM5
4071777	4075580	13272357	13268541	3804	3817	98.67	51554292	20603721	0.01	0.02	Pca_chr1	KWZ1.0CAM7
4071779	4075270	6991227	6994734	3492	3508	98.49	51554292	28286294	0.01	0.01	Pca_chr1	KWZ1.0CAM3
4078005	4084290	1809462	1803134	6286	6329	98.09	51554292	28296805	0.01	0.02	Pca_chr1	KWZ1.0CAM5
4084290	4086878	1803038	1800391	2589	2648	95.38	51554292	28296805	0.01	0.01	Pca_chr1	KWZ1.0CAM5
4087081	4089609	1800399	1797859	2529	2541	94.89	51554292	28296805	0	0.01	Pca_chr1	KWZ1.0CAM5
4159668	4170511	36721603	36710770	10844	10834	96.97	51554292	38834322	0.02	0.03	Pca_chr1	KWZ1.0CAM1
4172094	4174792	36702635	36699914	2699	2722	95.29	51554292	38834322	0.01	0.01	Pca_chr1	KWZ1.0CAM1
4174795	4184270	36698944	36689499	9476	9446	97.4	51554292	38834322	0.02	0.02	Pca_chr1	KWZ1.0CAM1
4184425	4185573	36688360	36687211	1149	1150	97.91	51554292	38834322	0	0	Pca_chr1	KWZ1.0CAM1
4256896	4281558	36687110	36662428	24663	24683	97.86	51554292	38834322	0.05	0.06	Pca_chr1	KWZ1.0CAM1
4281571	4347892	36662286	36596005	66322	66282	99.75	51554292	38834322	0.13	0.17	Pca_chr1	KWZ1.0CAM1
4348858	4358705	36576257	36566509	9848	9749	98.23	51554292	38834322	0.02	0.03	Pca_chr1	KWZ1.0CAM1
4358689	4372266	36566284	36552707	13578	13578	99.09	51554292	38834322	0.03	0.03	Pca_chr1	KWZ1.0CAM1
4374624	4376498	36552214	36550359	1875	1856	93.49	51554292	38834322	0	0	Pca_chr1	KWZ1.0CAM1
4376496	4379171	36550004	36547321	2676	2684	98.1	51554292	38834322	0.01	0.01	Pca_chr1	KWZ1.0CAM1
4379172	4381845	19890805	19888131	2674	2675	99.89	51554292	30708646	0.01	0.01	Pca_chr1	KWZ1.0CAM8
4381850	4386001	36547331	36543159	4152	4173	97.75	51554292	38834322	0.01	0.01	Pca_chr1	KWZ1.0CAM1
4386108	4391408	36543162	36537876	5301	5287	97.97	51554292	38834322	0.01	0.01	Pca_chr1	KWZ1.0CAM1
4394191	4396123	36536701	36534768	1933	1934	99.28	51554292	38834322	0	0	Pca_chr1	KWZ1.0CAM1
4396187	4402953	36534776	36528015	6767	6762	98.79	51554292	38834322	0.01	0.02	Pca_chr1	KWZ1.0CAM1
4402935	4429304	36527953	36501520	26370	26434	98.59	51554292	38834322	0.05	0.07	Pca_chr1	KWZ1.0CAM1
4429771	4434066	36495601	36491232	4296	4370	95.38	51554292	38834322	0.01	0.01	Pca_chr1	KWZ1.0CAM1
4434476	4434935	36490848	36490389	460	460	97.18	51554292	38834322	0	0	Pca_chr1	KWZ1.0CAM1
4440024	4441875	36612302	36614123	1852	1822	92.27	51554292	38834322	0	0	Pca_chr1	KWZ1.0CAM1
4444140	4459448	36488896	36473571	15309	15326	99.11	51554292	38834322	0.03	0.04	Pca_chr1	KWZ1.0CAM1
4462394	4466256	31120015	31116161	3863	3855	98.58	51554292	45216402	0.01	0.01	Pca_chr1	KWZ1.0CAM2
4462394	4466256	26418287	26414434	3863	3854	98.73	51554292	28286294	0.01	0.01	Pca_chr1	KWZ1.0CAM3
4468289	4481106	36473576	36460768	12818	12809	99.59	51554292	38834322	0.02	0.03	Pca_chr1	KWZ1.0CAM1
4481105	4483245	27352321	27354490	2141	2170	96.93	51554292	31150796	0	0.01	Pca_chr1	KWZ1.0CAM4
4484341	4489251	36460777	36455866	4911	4912	99.78	51554292	38834322	0.01	0.01	Pca_chr1	KWZ1.0CAM1
4490358	4493172	36455873	36453083	2815	2791	97.59	51554292	38834322	0.01	0.01	Pca_chr1	KWZ1.0CAM1
4496139	4515373	36449866	36430645	19235	19222	99.68	51554292	38834322	0.04	0.05	Pca_chr1	KWZ1.0CAM1
4515489	4526687	36430630	36419445	11199	11186	99.59	51554292	38834322	0.02	0.03	Pca_chr1	KWZ1.0CAM1
4527847	4554513	36419444	36392795	26667	26650	99.14	51554292	38834322	0.05	0.07	Pca_chr1	KWZ1.0CAM1
4557850	4585751	36390551	36362643	27902	27909	98.94	51554292	38834322	0.05	0.07	Pca_chr1	KWZ1.0CAM1
4585519	4590195	36362760	36358082	4677	4679	99.57	51554292	38834322	0.01	0.01	Pca_chr1	KWZ1.0CAM1
4590429	4596671	36358073	36351863	6243	6211	98.67	51554292	38834322	0.01	0.02	Pca_chr1	KWZ1.0CAM1
4599230	4644444	36351683	36306503	45215	45181	99.71	51554292	38834322	0.09	0.12	Pca_chr1	KWZ1.0CAM1
4644450	4654135	36306654	36296978	9686	9677	99.88	51554292	38834322	0.02	0.02	Pca_chr1	KWZ1.0CAM1
4654135	4655549	32619783	32618368	1415	1416	99.86	51554292	45216402	0	0	Pca_chr1	KWZ1.0CAM2
4654136	4655550	33390559	33391973	1415	1415	99.93	51554292	38834322	0	0	Pca_chr1	KWZ1.0CAM1
4655550	4691871	36296985	36260629	36322	36357	99.77	51554292	38834322	0.07	0.09	Pca_chr1	KWZ1.0CAM1
4692113	4739642	36260638	36213137	47530	47502	99.56	51554292	38834322	0.09	0.12	Pca_chr1	KWZ1.0CAM1
4739246	4853727	36213140	36098547	114482	114594	99.75	51554292	38834322	0.22	0.3	Pca_chr1	KWZ1.0CAM1
4853713	4922150	36097325	36028894	68438	68432	99.73	51554292	38834322	0.13	0.18	Pca_chr1	KWZ1.0CAM1
4922919	4924339	36028902	36027482	1421	1421	98.24	51554292	38834322	0	0	Pca_chr1	KWZ1.0CAM1
4925272	4938513	36027493	36014304	13242	13190	97.28	51554292	38834322	0.03	0.03	Pca_chr1	KWZ1.0CAM1
4939392	4941233	36012344	36010501	1842	1844	94.46	51554292	38834322	0	0	Pca_chr1	KWZ1.0CAM1
4947393	4987018	36010128	35970591	39626	39538	98.54	51554292	38834322	0.08	0.1	Pca_chr1	KWZ1.0CAM1
4987012	4991027	35969375	35965376	4016	4000	95.02	51554292	38834322	0.01	0.01	Pca_chr1	KWZ1.0CAM1
5002028	5004717	35965376	35962633	2690	2744	93.21	51554292	38834322	0.01	0.01	Pca_chr1	KWZ1.0CAM1
5021257	5024415	9584239	9581078	3159	3162	95.65	51554292	33630106	0.01	0.01	Pca_chr1	KWZ1.0CAM6
5204842	5206929	35898071	35896076	2088	1996	88.17	51554292	38834322	0	0.01	Pca_chr1	KWZ1.0CAM1
5208699	5208860	34666435	34666596	162	162	95.68	51554292	38834322	0	0	Pca_chr1	KWZ1.0CAM1
5208746	5211765	35931618	35928598	3020	3021	90.78	51554292	38834322	0.01	0.01	Pca_chr1	KWZ1.0CAM1
5208980	5212053	34684508	34687577	3074	3070	93.56	51554292	38834322	0.01	0.01	Pca_chr1	KWZ1.0CAM1
5213133	5216871	35903000	35899257	3739	3744	97.06	51554292	38834322	0.01	0.01	Pca_chr1	KWZ1.0CAM1
5216721	5218957	35922181	35919943	2237	2239	95.92	51554292	38834322	0	0.01	Pca_chr1	KWZ1.0CAM1
5219591	5223315	35919894	35916201	3725	3694	95.85	51554292	38834322	0.01	0.01	Pca_chr1	KWZ1.0CAM1
5228180	5232255	35888764	35884697	4076	4068	95.34	51554292	38834322	0.01	0.01	Pca_chr1	KWZ1.0CAM1
5303847	5306284	32171412	32168975	2438	2438	99.88	51554292	33630106	0	0.01	Pca_chr1	KWZ1.0CAM6
5410302	5412683	35962532	35960130	2382	2403	97.25	51554292	38834322	0	0.01	Pca_chr1	KWZ1.0CAM1
5415540	5417982	34624208	34626651	2443	2444	99.51	51554292	38834322	0	0.01	Pca_chr1	KWZ1.0CAM1
5418575	5423260	35952514	35947824	4686	4691	96.28	51554292	38834322	0.01	0.01	Pca_chr1	KWZ1.0CAM1
5424244	5426334	35943531	35941457	2091	2075	96.76	51554292	38834322	0	0.01	Pca_chr1	KWZ1.0CAM1
5427367	5428111	11768843	11769586	745	744	96.91	51554292	33630106	0	0	Pca_chr1	KWZ1.0CAM6
5428265	5429714	11769750	11771190	1450	1441	96.16	51554292	33630106	0	0	Pca_chr1	KWZ1.0CAM6
5430583	5432806	35939933	35937712	2224	2222	97.62	51554292	38834322	0	0.01	Pca_chr1	KWZ1.0CAM1
5490078	5524862	34718561	34683768	34785	34794	99.66	51554292	38834322	0.07	0.09	Pca_chr1	KWZ1.0CAM1
5524857	5530411	34678910	34673356	5555	5555	99.87	51554292	38834322	0.01	0.01	Pca_chr1	KWZ1.0CAM1
5530412	5536253	1609444	1615325	5842	5882	99.08	51554292	28296805	0.01	0.02	Pca_chr1	KWZ1.0CAM5
5536252	5540704	1995298	1990844	4453	4455	99.57	51554292	5546318	0.01	0.08	Pca_chr1	KWZ1.0CAM0
5540765	5542280	9838729	9840244	1516	1516	100	51554292	33630106	0	0	Pca_chr1	KWZ1.0CAM6
5542278	5548722	34673306	34666862	6445	6445	99.92	51554292	38834322	0.01	0.02	Pca_chr1	KWZ1.0CAM1
5548922	5561969	34666871	34653821	13048	13051	99.66	51554292	38834322	0.03	0.03	Pca_chr1	KWZ1.0CAM1
5562169	5595279	34653830	34620720	33111	33111	98.97	51554292	38834322	0.06	0.09	Pca_chr1	KWZ1.0CAM1
5589327	5592451	1242470	1245626	3125	3157	98.26	51554292	45216402	0.01	0.01	Pca_chr1	KWZ1.0CAM2
5595004	5596711	38288056	38286376	1708	1681	90.3	51554292	45216402	0	0	Pca_chr1	KWZ1.0CAM2
5595270	5608036	34620478	34607709	12767	12770	99.94	51554292	38834322	0.02	0.03	Pca_chr1	KWZ1.0CAM1
5608269	5609314	34607711	34606666	1046	1046	100	51554292	38834322	0	0	Pca_chr1	KWZ1.0CAM1
5609312	5667871	34606257	34547679	58560	58579	99.51	51554292	38834322	0.11	0.15	Pca_chr1	KWZ1.0CAM1
5667863	5695659	34546697	34518957	27797	27741	98.99	51554292	38834322	0.05	0.07	Pca_chr1	KWZ1.0CAM1
5695903	5715395	34518965	34499442	19493	19524	98.93	51554292	38834322	0.04	0.05	Pca_chr1	KWZ1.0CAM1
5715523	5725681	34499440	34489324	10159	10117	99.23	51554292	38834322	0.02	0.03	Pca_chr1	KWZ1.0CAM1
5726565	5788274	34489073	34427340	61710	61734	99.26	51554292	38834322	0.12	0.16	Pca_chr1	KWZ1.0CAM1
5788270	5794347	34426978	34420961	6078	6018	97.81	51554292	38834322	0.01	0.02	Pca_chr1	KWZ1.0CAM1
5798997	5840172	34411241	34370054	41176	41188	99.43	51554292	38834322	0.08	0.11	Pca_chr1	KWZ1.0CAM1
5841363	5847068	34370062	34364381	5706	5682	99.26	51554292	38834322	0.01	0.01	Pca_chr1	KWZ1.0CAM1
5847065	5849572	15108322	15110799	2508	2478	98.05	51554292	33630106	0	0.01	Pca_chr1	KWZ1.0CAM6
5849574	5851291	15111390	15113106	1718	1717	99.42	51554292	33630106	0	0.01	Pca_chr1	KWZ1.0CAM6
5851289	5869047	34364383	34346634	17759	17750	98.49	51554292	38834322	0.03	0.05	Pca_chr1	KWZ1.0CAM1
5869225	5869456	34346459	34346240	232	220	93.53	51554292	38834322	0	0	Pca_chr1	KWZ1.0CAM1
5870873	5877170	34346245	34340035	6298	6211	97.25	51554292	38834322	0.01	0.02	Pca_chr1	KWZ1.0CAM1
5877632	5933716	34340038	34283970	56085	56069	99.82	51554292	38834322	0.11	0.14	Pca_chr1	KWZ1.0CAM1
5933715	5937963	1484743	1488991	4249	4249	99.95	51554292	20603721	0.01	0.02	Pca_chr1	KWZ1.0CAM7
5933717	5937963	26482804	26487050	4247	4247	99.98	51554292	30708646	0.01	0.01	Pca_chr1	KWZ1.0CAM8
5935104	5937963	12187399	12190258	2860	2860	99.86	51554292	28286294	0.01	0.01	Pca_chr1	KWZ1.0CAM3
5935781	5937733	31321926	31323878	1953	1953	99.85	51554292	33630106	0	0.01	Pca_chr1	KWZ1.0CAM6
5937964	5964331	34283974	34257525	26368	26450	99.31	51554292	38834322	0.05	0.07	Pca_chr1	KWZ1.0CAM1
5964329	5992188	34257312	34229459	27860	27854	99.51	51554292	38834322	0.05	0.07	Pca_chr1	KWZ1.0CAM1
5992500	5994363	34221914	34220065	1864	1850	96.32	51554292	38834322	0	0	Pca_chr1	KWZ1.0CAM1
5995833	6016591	34220071	34199314	20759	20758	99.76	51554292	38834322	0.04	0.05	Pca_chr1	KWZ1.0CAM1
6016584	6018026	34197788	34196353	1443	1436	99.1	51554292	38834322	0	0	Pca_chr1	KWZ1.0CAM1
6018606	6021637	34195482	34192411	3032	3072	96.65	51554292	38834322	0.01	0.01	Pca_chr1	KWZ1.0CAM1
6021567	6029179	34192411	34184834	7613	7578	99.28	51554292	38834322	0.01	0.02	Pca_chr1	KWZ1.0CAM1
6029180	6039310	5314369	5304220	10131	10150	98.49	51554292	30708646	0.02	0.03	Pca_chr1	KWZ1.0CAM8
6039311	6057983	34184823	34166182	18673	18642	99.72	51554292	38834322	0.04	0.05	Pca_chr1	KWZ1.0CAM1
6057976	6060119	34165498	34163355	2144	2144	99.81	51554292	38834322	0	0.01	Pca_chr1	KWZ1.0CAM1
6060591	6062168	34163359	34161790	1578	1570	99.18	51554292	38834322	0	0	Pca_chr1	KWZ1.0CAM1
6068368	6101534	34161798	34128647	33167	33152	99.57	51554292	38834322	0.06	0.09	Pca_chr1	KWZ1.0CAM1
6126795	6190355	34064481	34000928	63561	63554	99.45	51554292	38834322	0.12	0.16	Pca_chr1	KWZ1.0CAM1
6190542	6194411	34000946	33997094	3870	3853	98.48	51554292	38834322	0.01	0.01	Pca_chr1	KWZ1.0CAM1
6196097	6204135	33996059	33988025	8039	8035	98.55	51554292	38834322	0.02	0.02	Pca_chr1	KWZ1.0CAM1
6204135	6208424	19071880	19076169	4290	4290	99.95	51554292	38834322	0.01	0.01	Pca_chr1	KWZ1.0CAM1
6208424	6217395	33988031	33979055	8972	8977	99.45	51554292	38834322	0.02	0.02	Pca_chr1	KWZ1.0CAM1
6217116	6245195	33979060	33951018	28080	28043	99.27	51554292	38834322	0.05	0.07	Pca_chr1	KWZ1.0CAM1
6245190	6261167	33938995	33923023	15978	15973	99.71	51554292	38834322	0.03	0.04	Pca_chr1	KWZ1.0CAM1
6251635	6252997	11392764	11391400	1363	1365	97.59	51554292	28286294	0	0	Pca_chr1	KWZ1.0CAM3
6267050	6268522	28797666	28799126	1473	1461	96.64	51554292	31150796	0	0	Pca_chr1	KWZ1.0CAM4
6273805	6276137	33917722	33915425	2333	2298	94.84	51554292	38834322	0	0.01	Pca_chr1	KWZ1.0CAM1
6306403	6307632	33910225	33909051	1230	1175	84.95	51554292	38834322	0	0	Pca_chr1	KWZ1.0CAM1
6307728	6308549	33909051	33908186	822	866	92.05	51554292	38834322	0	0	Pca_chr1	KWZ1.0CAM1
6309893	6337548	33904333	33876768	27656	27566	99.3	51554292	38834322	0.05	0.07	Pca_chr1	KWZ1.0CAM1
6337533	6347394	33876577	33866744	9862	9834	99.42	51554292	38834322	0.02	0.03	Pca_chr1	KWZ1.0CAM1
6340799	6343279	7539706	7542185	2481	2480	97.9	51554292	33630106	0	0.01	Pca_chr1	KWZ1.0CAM6
6347389	6353925	1977901	1984423	6537	6523	97.16	51554292	28296805	0.01	0.02	Pca_chr1	KWZ1.0CAM5
6359708	6363839	33718920	33723089	4132	4170	95.28	51554292	38834322	0.01	0.01	Pca_chr1	KWZ1.0CAM1
6363841	6377423	33723187	33736743	13583	13557	99.09	51554292	38834322	0.03	0.03	Pca_chr1	KWZ1.0CAM1
6377830	6414944	33736739	33773789	37115	37051	98.07	51554292	38834322	0.07	0.1	Pca_chr1	KWZ1.0CAM1
6414936	6416101	33773970	33775147	1166	1178	96.78	51554292	38834322	0	0	Pca_chr1	KWZ1.0CAM1
6416095	6419398	33776776	33780073	3304	3298	98.22	51554292	38834322	0.01	0.01	Pca_chr1	KWZ1.0CAM1
6419391	6457231	33780979	33818801	37841	37823	99.08	51554292	38834322	0.07	0.1	Pca_chr1	KWZ1.0CAM1
6457222	6464240	33818985	33826044	7019	7060	96.48	51554292	38834322	0.01	0.02	Pca_chr1	KWZ1.0CAM1
6464585	6471103	33832654	33839151	6519	6498	97.51	51554292	38834322	0.01	0.02	Pca_chr1	KWZ1.0CAM1
6471104	6477880	8478814	8472038	6777	6777	99.94	51554292	20603721	0.01	0.03	Pca_chr1	KWZ1.0CAM7
6477881	6480178	33839147	33841449	2298	2303	95.16	51554292	38834322	0	0.01	Pca_chr1	KWZ1.0CAM1
6481328	6502234	33842494	33863416	20907	20923	98.95	51554292	38834322	0.04	0.05	Pca_chr1	KWZ1.0CAM1
6502254	6504030	33864261	33866005	1777	1745	93.17	51554292	38834322	0	0	Pca_chr1	KWZ1.0CAM1
6515460	6516674	1902805	1904019	1215	1215	99.84	51554292	30708646	0	0	Pca_chr1	KWZ1.0CAM8
6515465	6516671	37661442	37660236	1207	1207	100	51554292	45216402	0	0	Pca_chr1	KWZ1.0CAM2
6521952	6539134	33699414	33682199	17183	17216	99.25	51554292	38834322	0.03	0.04	Pca_chr1	KWZ1.0CAM1
6539131	6544469	33680922	33675551	5339	5372	98.92	51554292	38834322	0.01	0.01	Pca_chr1	KWZ1.0CAM1
6544696	6632816	33675483	33587311	88121	88173	99.74	51554292	38834322	0.17	0.23	Pca_chr1	KWZ1.0CAM1
6632808	6675137	33585679	33543343	42330	42337	99.57	51554292	38834322	0.08	0.11	Pca_chr1	KWZ1.0CAM1
6675106	6749568	33543332	33468920	74463	74413	99.58	51554292	38834322	0.14	0.19	Pca_chr1	KWZ1.0CAM1
6749991	6774001	33468916	33444949	24011	23968	98.58	51554292	38834322	0.05	0.06	Pca_chr1	KWZ1.0CAM1
6774017	6788611	33444749	33430088	14595	14662	97.62	51554292	38834322	0.03	0.04	Pca_chr1	KWZ1.0CAM1
6788606	6792498	33429898	33425989	3893	3910	98.82	51554292	38834322	0.01	0.01	Pca_chr1	KWZ1.0CAM1
6792509	6798444	33425239	33419272	5936	5968	97.67	51554292	38834322	0.01	0.02	Pca_chr1	KWZ1.0CAM1
6798441	6809688	33419641	33408383	11248	11259	98.15	51554292	38834322	0.02	0.03	Pca_chr1	KWZ1.0CAM1
6819568	6828258	33400656	33391973	8691	8684	99.21	51554292	38834322	0.02	0.02	Pca_chr1	KWZ1.0CAM1
6828249	6837076	33390560	33381702	8828	8859	99.02	51554292	38834322	0.02	0.02	Pca_chr1	KWZ1.0CAM1
6837076	6841201	33381611	33377500	4126	4112	99.05	51554292	38834322	0.01	0.01	Pca_chr1	KWZ1.0CAM1
6841526	6842729	33377456	33376254	1204	1203	98.92	51554292	38834322	0	0	Pca_chr1	KWZ1.0CAM1
6842739	6898565	33376092	33320221	55827	55872	99.28	51554292	38834322	0.11	0.14	Pca_chr1	KWZ1.0CAM1
6899511	6934415	33317309	33282472	34905	34838	98.68	51554292	38834322	0.07	0.09	Pca_chr1	KWZ1.0CAM1
6934609	6941572	33282487	33275517	6964	6971	98.94	51554292	38834322	0.01	0.02	Pca_chr1	KWZ1.0CAM1
6941733	6955979	33275512	33261235	14247	14278	99.22	51554292	38834322	0.03	0.04	Pca_chr1	KWZ1.0CAM1
6958954	6997845	33257985	33219065	38892	38921	99.18	51554292	38834322	0.08	0.1	Pca_chr1	KWZ1.0CAM1
6997855	7026869	33218954	33189844	29015	29111	98.83	51554292	38834322	0.06	0.07	Pca_chr1	KWZ1.0CAM1
7026883	7028133	33189311	33188037	1251	1275	97.26	51554292	38834322	0	0	Pca_chr1	KWZ1.0CAM1
7028314	7049922	33188033	33166399	21609	21635	98.91	51554292	38834322	0.04	0.06	Pca_chr1	KWZ1.0CAM1
7050639	7110552	33166402	33106323	59914	60080	99.34	51554292	38834322	0.12	0.15	Pca_chr1	KWZ1.0CAM1
7110840	7115341	1596082	1600584	4502	4503	99.93	51554292	38834322	0.01	0.01	Pca_chr1	KWZ1.0CAM1
7115341	7120435	33106326	33101232	5095	5095	99.9	51554292	38834322	0.01	0.01	Pca_chr1	KWZ1.0CAM1
7120889	7134157	33100774	33087509	13269	13266	99.76	51554292	38834322	0.03	0.03	Pca_chr1	KWZ1.0CAM1
7134149	7135316	33086919	33085749	1168	1171	98.29	51554292	38834322	0	0	Pca_chr1	KWZ1.0CAM1
7135648	7145926	33085737	33075462	10279	10276	98.48	51554292	38834322	0.02	0.03	Pca_chr1	KWZ1.0CAM1
7147469	7148795	33074268	33072941	1327	1328	97.75	51554292	38834322	0	0	Pca_chr1	KWZ1.0CAM1
7150041	7174888	33070947	33046099	24848	24849	99.51	51554292	38834322	0.05	0.06	Pca_chr1	KWZ1.0CAM1
7173421	7183548	33037719	33027641	10128	10079	97.74	51554292	38834322	0.02	0.03	Pca_chr1	KWZ1.0CAM1
7183543	7194193	33023442	33012779	10651	10664	98.51	51554292	38834322	0.02	0.03	Pca_chr1	KWZ1.0CAM1
7195210	7203408	33013394	33005197	8199	8198	99.72	51554292	38834322	0.02	0.02	Pca_chr1	KWZ1.0CAM1
7201731	7203408	28940019	28941697	1678	1679	98.57	51554292	45216402	0	0	Pca_chr1	KWZ1.0CAM2
7203403	7204757	4412419	4413751	1355	1333	98.3	51554292	33630106	0	0	Pca_chr1	KWZ1.0CAM6
7204757	7221344	33005206	32988620	16588	16587	99.54	51554292	38834322	0.03	0.04	Pca_chr1	KWZ1.0CAM1
7204757	7209866	28941688	28946796	5110	5109	99.12	51554292	45216402	0.01	0.01	Pca_chr1	KWZ1.0CAM2
7224453	7249104	32989537	32964862	24652	24676	99.39	51554292	38834322	0.05	0.06	Pca_chr1	KWZ1.0CAM1
7249099	7270313	32962983	32941725	21215	21259	99.52	51554292	38834322	0.04	0.05	Pca_chr1	KWZ1.0CAM1
7272189	7273854	32940010	32938345	1666	1666	99.7	51554292	38834322	0	0	Pca_chr1	KWZ1.0CAM1
7274819	7281653	6389968	6396801	6835	6834	96.64	51554292	28286294	0.01	0.02	Pca_chr1	KWZ1.0CAM3
7281903	7284499	32938349	32935751	2597	2599	98.69	51554292	38834322	0.01	0.01	Pca_chr1	KWZ1.0CAM1
7284500	7288188	32935642	32931949	3689	3694	99.21	51554292	38834322	0.01	0.01	Pca_chr1	KWZ1.0CAM1
7288704	7298003	32927001	32917700	9300	9302	99.87	51554292	38834322	0.02	0.02	Pca_chr1	KWZ1.0CAM1
7297999	7302987	32917415	32912440	4989	4976	98.56	51554292	38834322	0.01	0.01	Pca_chr1	KWZ1.0CAM1
7303418	7316806	32912447	32899059	13389	13389	99.33	51554292	38834322	0.03	0.03	Pca_chr1	KWZ1.0CAM1
7316773	7339669	32899133	32876237	22897	22897	99.68	51554292	38834322	0.04	0.06	Pca_chr1	KWZ1.0CAM1
7347562	7355131	32878907	32871343	7570	7565	99.64	51554292	38834322	0.01	0.02	Pca_chr1	KWZ1.0CAM1
7350020	7377000	32873176	32846157	26981	27020	99.35	51554292	38834322	0.05	0.07	Pca_chr1	KWZ1.0CAM1
7377092	7394635	32846046	32828401	17544	17646	98.73	51554292	38834322	0.03	0.05	Pca_chr1	KWZ1.0CAM1
7394573	7398013	32828403	32824943	3441	3461	98.85	51554292	38834322	0.01	0.01	Pca_chr1	KWZ1.0CAM1
7398481	7420648	32824943	32802792	22168	22152	99.59	51554292	38834322	0.04	0.06	Pca_chr1	KWZ1.0CAM1
7410650	7458978	32812786	32764405	48329	48382	99.15	51554292	38834322	0.09	0.12	Pca_chr1	KWZ1.0CAM1
7458957	7480250	32758210	32736916	21294	21295	99.83	51554292	38834322	0.04	0.05	Pca_chr1	KWZ1.0CAM1
7480245	7484788	32735646	32731092	4544	4555	99.03	51554292	38834322	0.01	0.01	Pca_chr1	KWZ1.0CAM1
7484780	7506262	32729198	32707709	21483	21490	99.02	51554292	38834322	0.04	0.06	Pca_chr1	KWZ1.0CAM1
7506260	7512818	32706725	32700165	6559	6561	99.47	51554292	38834322	0.01	0.02	Pca_chr1	KWZ1.0CAM1
7512813	7517407	32699933	32695339	4595	4595	99.26	51554292	38834322	0.01	0.01	Pca_chr1	KWZ1.0CAM1
7517402	7536381	32685250	32666205	18980	19046	99.35	51554292	38834322	0.04	0.05	Pca_chr1	KWZ1.0CAM1
7537141	7538459	32666215	32664903	1319	1313	99.09	51554292	38834322	0	0	Pca_chr1	KWZ1.0CAM1
7538451	7539763	32664660	32663331	1313	1330	96.7	51554292	38834322	0	0	Pca_chr1	KWZ1.0CAM1
7539752	7652332	32662901	32550365	112581	112537	99.48	51554292	38834322	0.22	0.29	Pca_chr1	KWZ1.0CAM1
7655971	7660016	32545857	32549955	4046	4099	96.6	51554292	38834322	0.01	0.01	Pca_chr1	KWZ1.0CAM1
7660016	7665060	32550367	32555419	5045	5053	99.66	51554292	38834322	0.01	0.01	Pca_chr1	KWZ1.0CAM1
7670097	7736034	32549959	32483954	65938	66006	99.88	51554292	38834322	0.13	0.17	Pca_chr1	KWZ1.0CAM1
7716023	7763682	32503969	32456299	47660	47671	99.91	51554292	38834322	0.09	0.12	Pca_chr1	KWZ1.0CAM1
7763783	7768041	32456299	32460558	4259	4260	99.32	51554292	38834322	0.01	0.01	Pca_chr1	KWZ1.0CAM1
7767898	7798604	32460558	32429852	30707	30707	99.93	51554292	38834322	0.06	0.08	Pca_chr1	KWZ1.0CAM1
7798705	7855246	32429851	32373281	56542	56571	99.69	51554292	38834322	0.11	0.15	Pca_chr1	KWZ1.0CAM1
7827810	7830211	28365190	28367590	2402	2401	99.54	51554292	31150796	0	0.01	Pca_chr1	KWZ1.0CAM4
7856306	7860613	32365026	32360711	4308	4316	98.15	51554292	38834322	0.01	0.01	Pca_chr1	KWZ1.0CAM1
7860611	7863078	32353804	32351272	2468	2533	93.27	51554292	38834322	0	0.01	Pca_chr1	KWZ1.0CAM1
7863469	7865247	32350716	32348958	1779	1759	96.47	51554292	38834322	0	0	Pca_chr1	KWZ1.0CAM1
7867385	7870283	32347315	32344423	2899	2893	97.25	51554292	38834322	0.01	0.01	Pca_chr1	KWZ1.0CAM1
7874465	7876224	32349224	32347373	1760	1852	90.26	51554292	38834322	0	0	Pca_chr1	KWZ1.0CAM1
7876869	7904458	32337279	32309800	27590	27480	99.39	51554292	38834322	0.05	0.07	Pca_chr1	KWZ1.0CAM1
7911158	7937548	32309804	32283388	26391	26417	99.81	51554292	38834322	0.05	0.07	Pca_chr1	KWZ1.0CAM1
7937539	7939608	32283216	32281148	2070	2069	99.18	51554292	38834322	0	0.01	Pca_chr1	KWZ1.0CAM1
7939765	7946308	32281148	32274600	6544	6549	99.79	51554292	38834322	0.01	0.02	Pca_chr1	KWZ1.0CAM1
7946715	7975860	32274604	32245461	29146	29144	99.93	51554292	38834322	0.06	0.08	Pca_chr1	KWZ1.0CAM1
7976060	7980092	32245470	32241429	4033	4042	99.65	51554292	38834322	0.01	0.01	Pca_chr1	KWZ1.0CAM1
7978788	7980090	25545594	25544292	1303	1303	97.47	51554292	28296805	0	0	Pca_chr1	KWZ1.0CAM5
7980089	7987311	32240835	32233614	7223	7222	99.89	51554292	38834322	0.01	0.02	Pca_chr1	KWZ1.0CAM1
7987458	8001034	32233616	32220036	13577	13581	99.91	51554292	38834322	0.03	0.03	Pca_chr1	KWZ1.0CAM1
8000345	8020476	32210615	32190498	20132	20118	99.63	51554292	38834322	0.04	0.05	Pca_chr1	KWZ1.0CAM1
8021079	8037157	32190505	32174410	16079	16096	99.8	51554292	38834322	0.03	0.04	Pca_chr1	KWZ1.0CAM1
8037191	8045746	32174428	32165876	8556	8553	99.44	51554292	38834322	0.02	0.02	Pca_chr1	KWZ1.0CAM1
8049144	8062949	32169843	32156031	13806	13813	99.44	51554292	38834322	0.03	0.04	Pca_chr1	KWZ1.0CAM1
8062947	8120020	32155668	32098572	57074	57097	99.63	51554292	38834322	0.11	0.15	Pca_chr1	KWZ1.0CAM1
8120019	8141238	32097414	32076194	21220	21221	99.97	51554292	38834322	0.04	0.05	Pca_chr1	KWZ1.0CAM1
8141439	8145702	32076202	32071939	4264	4264	99.84	51554292	38834322	0.01	0.01	Pca_chr1	KWZ1.0CAM1
8146101	8152806	32071945	32065248	6706	6698	99.76	51554292	38834322	0.01	0.02	Pca_chr1	KWZ1.0CAM1
8147474	8152807	41862781	41868090	5334	5310	98.99	51554292	45216402	0.01	0.01	Pca_chr1	KWZ1.0CAM2
8152807	8163646	32061756	32072589	10840	10834	99.84	51554292	38834322	0.02	0.03	Pca_chr1	KWZ1.0CAM1
8156299	8161628	16980757	16986088	5330	5332	99.44	51554292	28296805	0.01	0.02	Pca_chr1	KWZ1.0CAM5
8163977	8173812	32061764	32051928	9836	9837	99.92	51554292	38834322	0.02	0.03	Pca_chr1	KWZ1.0CAM1
8174542	8208806	32051934	32017658	34265	34277	98.27	51554292	38834322	0.07	0.09	Pca_chr1	KWZ1.0CAM1
8206438	8214997	32002610	31994017	8560	8594	98.94	51554292	38834322	0.02	0.02	Pca_chr1	KWZ1.0CAM1
8214974	8216599	4667052	4668675	1626	1624	99.69	51554292	31150796	0	0.01	Pca_chr1	KWZ1.0CAM4
8214988	8216612	7491043	7492670	1625	1628	99.63	51554292	28286294	0	0.01	Pca_chr1	KWZ1.0CAM3
8216599	8219719	31988967	31985846	3121	3122	99.55	51554292	38834322	0.01	0.01	Pca_chr1	KWZ1.0CAM1
8219710	8231062	31985660	31974288	11353	11373	99.02	51554292	38834322	0.02	0.03	Pca_chr1	KWZ1.0CAM1
8231057	8264585	31973956	31940427	33529	33530	99.87	51554292	38834322	0.07	0.09	Pca_chr1	KWZ1.0CAM1
8264548	8274833	31940416	31930135	10286	10282	99.85	51554292	38834322	0.02	0.03	Pca_chr1	KWZ1.0CAM1
8274830	8284661	31929727	31919890	9832	9838	99.16	51554292	38834322	0.02	0.03	Pca_chr1	KWZ1.0CAM1
8284654	8287091	32168975	32171413	2438	2439	99.84	51554292	33630106	0	0.01	Pca_chr1	KWZ1.0CAM6
8287081	8334176	31919898	31872811	47096	47088	99.55	51554292	38834322	0.09	0.12	Pca_chr1	KWZ1.0CAM1
8334203	8359474	31872828	31847559	25272	25270	99.77	51554292	38834322	0.05	0.07	Pca_chr1	KWZ1.0CAM1
8361368	8371120	31826038	31816303	9753	9736	98.6	51554292	38834322	0.02	0.03	Pca_chr1	KWZ1.0CAM1
8371112	8443801	31816146	31743498	72690	72649	99.26	51554292	38834322	0.14	0.19	Pca_chr1	KWZ1.0CAM1
8443793	8503269	31743255	31683753	59477	59503	99.75	51554292	38834322	0.12	0.15	Pca_chr1	KWZ1.0CAM1
8503370	8504878	14973711	14975217	1509	1507	99.73	51554292	20603721	0	0.01	Pca_chr1	KWZ1.0CAM7
8504867	8554320	31683627	31634145	49454	49483	99.54	51554292	38834322	0.1	0.13	Pca_chr1	KWZ1.0CAM1
8555834	8563908	31634152	31626064	8075	8089	99.53	51554292	38834322	0.02	0.02	Pca_chr1	KWZ1.0CAM1
8581867	8585026	15561237	15558070	3160	3168	98.71	51554292	28286294	0.01	0.01	Pca_chr1	KWZ1.0CAM3
8595499	8605921	2073387	2083766	10423	10380	96.19	51554292	45216402	0.02	0.02	Pca_chr1	KWZ1.0CAM2
8600681	8605569	16231314	16236205	4889	4892	98.73	51554292	31150796	0.01	0.02	Pca_chr1	KWZ1.0CAM4
8615110	8617612	7044550	7042041	2503	2510	97.82	51554292	33630106	0	0.01	Pca_chr1	KWZ1.0CAM6
8617604	8635280	7041435	7023776	17677	17660	99.05	51554292	33630106	0.03	0.05	Pca_chr1	KWZ1.0CAM6
8635590	8638353	7023788	7021106	2764	2683	94.54	51554292	33630106	0.01	0.01	Pca_chr1	KWZ1.0CAM6
8638354	8639692	12707201	12708526	1339	1326	93.81	51554292	28286294	0	0	Pca_chr1	KWZ1.0CAM3
8639850	8639934	12708732	12708816	85	85	97.65	51554292	28286294	0	0	Pca_chr1	KWZ1.0CAM3
8639979	8641495	7020904	7019338	1517	1567	94.17	51554292	33630106	0	0	Pca_chr1	KWZ1.0CAM6
8641496	8646305	24177801	24172992	4810	4810	99.9	51554292	33630106	0.01	0.01	Pca_chr1	KWZ1.0CAM6
8642155	8646305	13988213	13984068	4151	4146	99.59	51554292	31150796	0.01	0.01	Pca_chr1	KWZ1.0CAM4
8656052	8658274	3194560	3192338	2223	2223	99.37	51554292	31150796	0	0.01	Pca_chr1	KWZ1.0CAM4
8658182	8661291	2651380	2654496	3110	3117	98.43	51554292	20603721	0.01	0.02	Pca_chr1	KWZ1.0CAM7
8688175	8694405	31526168	31519960	6231	6209	98.24	51554292	38834322	0.01	0.02	Pca_chr1	KWZ1.0CAM1
8694398	8707081	21925237	21937923	12684	12687	99.46	51554292	38834322	0.02	0.03	Pca_chr1	KWZ1.0CAM1
8694398	8706047	26035071	26023425	11650	11647	97.33	51554292	28286294	0.02	0.04	Pca_chr1	KWZ1.0CAM3
8694408	8696828	11680891	11683311	2421	2421	99.17	51554292	45216402	0	0.01	Pca_chr1	KWZ1.0CAM2
8696828	8707078	11685699	11695947	10251	10249	99.72	51554292	45216402	0.02	0.02	Pca_chr1	KWZ1.0CAM2
8707079	8718151	31519968	31508837	11073	11132	98.93	51554292	38834322	0.02	0.03	Pca_chr1	KWZ1.0CAM1
8718152	8734034	31508729	31492753	15883	15977	98.65	51554292	38834322	0.03	0.04	Pca_chr1	KWZ1.0CAM1
8734034	8735549	2926021	2927561	1516	1541	97.28	51554292	31150796	0	0	Pca_chr1	KWZ1.0CAM4
8735546	8739470	31492763	31488838	3925	3926	99.8	51554292	38834322	0.01	0.01	Pca_chr1	KWZ1.0CAM1
8739789	8747678	31488829	31480940	7890	7890	99.86	51554292	38834322	0.02	0.02	Pca_chr1	KWZ1.0CAM1
8747670	8752563	9632903	9637796	4894	4894	99.82	51554292	31150796	0.01	0.02	Pca_chr1	KWZ1.0CAM4
8752563	8759540	31480946	31473942	6978	7005	99.36	51554292	38834322	0.01	0.02	Pca_chr1	KWZ1.0CAM1
8760906	8775207	31473941	31459696	14302	14246	96.44	51554292	38834322	0.03	0.04	Pca_chr1	KWZ1.0CAM1
8775210	8778886	31452891	31449235	3677	3657	96.57	51554292	38834322	0.01	0.01	Pca_chr1	KWZ1.0CAM1
8778888	8841564	31448246	31385400	62677	62847	99.34	51554292	38834322	0.12	0.16	Pca_chr1	KWZ1.0CAM1
8841565	8845458	31384810	31380879	3894	3932	97.26	51554292	38834322	0.01	0.01	Pca_chr1	KWZ1.0CAM1
8845430	8846912	31380847	31379388	1483	1460	97.44	51554292	38834322	0	0	Pca_chr1	KWZ1.0CAM1
8847191	8864212	31379160	31362135	17022	17026	99.39	51554292	38834322	0.03	0.04	Pca_chr1	KWZ1.0CAM1
8869070	8873970	31362140	31357242	4901	4899	99.63	51554292	38834322	0.01	0.01	Pca_chr1	KWZ1.0CAM1
8875027	8881989	31357245	31350254	6963	6992	96.79	51554292	38834322	0.01	0.02	Pca_chr1	KWZ1.0CAM1
8881988	8885224	31350054	31346846	3237	3209	96.81	51554292	38834322	0.01	0.01	Pca_chr1	KWZ1.0CAM1
8886619	8888034	31346854	31345440	1416	1415	97.03	51554292	38834322	0	0	Pca_chr1	KWZ1.0CAM1
8891765	8898928	31321588	31314389	7164	7200	96.99	51554292	38834322	0.01	0.02	Pca_chr1	KWZ1.0CAM1
8891789	8893411	31335376	31333758	1623	1619	92.54	51554292	38834322	0	0	Pca_chr1	KWZ1.0CAM1
8900019	8904164	31312573	31308396	4146	4178	96.57	51554292	38834322	0.01	0.01	Pca_chr1	KWZ1.0CAM1
8904336	8930420	31308405	31282259	26085	26147	98.69	51554292	38834322	0.05	0.07	Pca_chr1	KWZ1.0CAM1
8933334	8962033	31282012	31253376	28700	28637	99.45	51554292	38834322	0.06	0.07	Pca_chr1	KWZ1.0CAM1
8962034	8970178	26412747	26420881	8145	8135	99.75	51554292	28286294	0.02	0.03	Pca_chr1	KWZ1.0CAM3
8970179	8972475	27771745	27769448	2297	2298	99.91	51554292	45216402	0	0.01	Pca_chr1	KWZ1.0CAM2
8989377	8997520	6894501	6902641	8144	8141	99.77	51554292	20603721	0.02	0.04	Pca_chr1	KWZ1.0CAM7
8997521	9012804	31253380	31238128	15284	15253	99.17	51554292	38834322	0.03	0.04	Pca_chr1	KWZ1.0CAM1
9013013	9014152	31238115	31236976	1140	1140	98.77	51554292	38834322	0	0	Pca_chr1	KWZ1.0CAM1
9014324	9019966	31236985	31231342	5643	5644	98.23	51554292	38834322	0.01	0.01	Pca_chr1	KWZ1.0CAM1
9019962	9023165	31231061	31227798	3204	3264	95.38	51554292	38834322	0.01	0.01	Pca_chr1	KWZ1.0CAM1
9024218	9029557	31227805	31222392	5340	5414	94.43	51554292	38834322	0.01	0.01	Pca_chr1	KWZ1.0CAM1
9029681	9054814	31221750	31196613	25134	25138	99.69	51554292	38834322	0.05	0.06	Pca_chr1	KWZ1.0CAM1
9054812	9068062	31196149	31182876	13251	13274	99.53	51554292	38834322	0.03	0.03	Pca_chr1	KWZ1.0CAM1
9068054	9076484	31177582	31169142	8431	8441	98.97	51554292	38834322	0.02	0.02	Pca_chr1	KWZ1.0CAM1
9076320	9078874	9213835	9211276	2555	2560	93.14	51554292	33630106	0	0.01	Pca_chr1	KWZ1.0CAM6
9076320	9078874	1343867	1346426	2555	2560	93.18	51554292	20603721	0	0.01	Pca_chr1	KWZ1.0CAM7
9076479	9088464	31165867	31153827	11986	12041	98.6	51554292	38834322	0.02	0.03	Pca_chr1	KWZ1.0CAM1
9079139	9082625	23384876	23388323	3487	3448	92.13	51554292	45216402	0.01	0.01	Pca_chr1	KWZ1.0CAM2
9079155	9082615	9211270	9207849	3461	3422	92.01	51554292	33630106	0.01	0.01	Pca_chr1	KWZ1.0CAM6
9086438	9091485	13911389	13916452	5048	5064	97.38	51554292	30708646	0.01	0.02	Pca_chr1	KWZ1.0CAM8
9109594	9113615	31143557	31139524	4022	4034	98.98	51554292	38834322	0.01	0.01	Pca_chr1	KWZ1.0CAM1
9113604	9118957	31137949	31132597	5354	5353	99.78	51554292	38834322	0.01	0.01	Pca_chr1	KWZ1.0CAM1
9118962	9121708	31128605	31125823	2747	2783	98.28	51554292	38834322	0.01	0.01	Pca_chr1	KWZ1.0CAM1
9121700	9125423	31123748	31120022	3724	3727	98.2	51554292	38834322	0.01	0.01	Pca_chr1	KWZ1.0CAM1
9125404	9128877	31119623	31116128	3474	3496	97.57	51554292	38834322	0.01	0.01	Pca_chr1	KWZ1.0CAM1
9130742	9134764	31116130	31112104	4023	4027	98.56	51554292	38834322	0.01	0.01	Pca_chr1	KWZ1.0CAM1
9134757	9171981	31110842	31073517	37225	37326	99.54	51554292	38834322	0.07	0.1	Pca_chr1	KWZ1.0CAM1
9173713	9179930	31072794	31066575	6218	6220	98.92	51554292	38834322	0.01	0.02	Pca_chr1	KWZ1.0CAM1
9181124	9182249	31066579	31065452	1126	1128	98.76	51554292	38834322	0	0	Pca_chr1	KWZ1.0CAM1
9182244	9184870	31061517	31058894	2627	2624	98.59	51554292	38834322	0.01	0.01	Pca_chr1	KWZ1.0CAM1
9185606	9187341	31058904	31057177	1736	1728	97.41	51554292	38834322	0	0	Pca_chr1	KWZ1.0CAM1
9187333	9189997	31056413	31053802	2665	2612	94.11	51554292	38834322	0.01	0.01	Pca_chr1	KWZ1.0CAM1
9191002	9192732	2694133	2692400	1731	1734	98.1	51554292	38834322	0	0	Pca_chr1	KWZ1.0CAM1
9193195	9194733	31044852	31043331	1539	1522	90.37	51554292	38834322	0	0	Pca_chr1	KWZ1.0CAM1
9199041	9217763	31042984	31024309	18723	18676	98.7	51554292	38834322	0.04	0.05	Pca_chr1	KWZ1.0CAM1
9217754	9219491	31022710	31020973	1738	1738	99.88	51554292	38834322	0	0	Pca_chr1	KWZ1.0CAM1
9219730	9225550	31020985	31015165	5821	5821	99.91	51554292	38834322	0.01	0.01	Pca_chr1	KWZ1.0CAM1
9226665	9244214	31015172	30997608	17550	17565	99.79	51554292	38834322	0.03	0.05	Pca_chr1	KWZ1.0CAM1
9261932	9268060	5950196	5944065	6129	6132	98.71	51554292	30708646	0.01	0.02	Pca_chr1	KWZ1.0CAM8
9273650	9274978	11432860	11434188	1329	1329	99.77	51554292	20603721	0	0.01	Pca_chr1	KWZ1.0CAM7
9273651	9274978	30811836	30813163	1328	1328	99.92	51554292	38834322	0	0	Pca_chr1	KWZ1.0CAM1
9273651	9274980	10242629	10243958	1330	1330	99.92	51554292	28296805	0	0	Pca_chr1	KWZ1.0CAM5
9308717	9336153	30871497	30844050	27437	27448	99.53	51554292	38834322	0.05	0.07	Pca_chr1	KWZ1.0CAM1
9336144	9348262	30842827	30830689	12119	12139	99.8	51554292	38834322	0.02	0.03	Pca_chr1	KWZ1.0CAM1
9348254	9364450	30829340	30813160	16197	16181	99.67	51554292	38834322	0.03	0.04	Pca_chr1	KWZ1.0CAM1
9364438	9381062	30811836	30795225	16625	16612	99.83	51554292	38834322	0.03	0.04	Pca_chr1	KWZ1.0CAM1
9381053	9400765	30794197	30774543	19713	19655	99.53	51554292	38834322	0.04	0.05	Pca_chr1	KWZ1.0CAM1
9400824	9424168	30774547	30751179	23345	23369	98.73	51554292	38834322	0.05	0.06	Pca_chr1	KWZ1.0CAM1
9424164	9426438	134582	132295	2275	2288	97.61	51554292	5546318	0	0.04	Pca_chr1	KWZ1.0CAM0
9424164	9432989	29861744	29870587	8826	8844	97.83	51554292	45216402	0.02	0.02	Pca_chr1	KWZ1.0CAM2
9426438	9432990	132121	125579	6553	6543	99.45	51554292	5546318	0.01	0.12	Pca_chr1	KWZ1.0CAM0
9432989	9447168	30751188	30737009	14180	14180	99.94	51554292	38834322	0.03	0.04	Pca_chr1	KWZ1.0CAM1
9448426	9532244	30737016	30653169	83819	83848	99.84	51554292	38834322	0.16	0.22	Pca_chr1	KWZ1.0CAM1
9532240	9570055	30646360	30608468	37816	37893	99.04	51554292	38834322	0.07	0.1	Pca_chr1	KWZ1.0CAM1
9571132	9572793	30604919	30603271	1662	1649	98.32	51554292	38834322	0	0	Pca_chr1	KWZ1.0CAM1
9572792	9621651	30600029	30551109	48860	48921	99.63	51554292	38834322	0.09	0.13	Pca_chr1	KWZ1.0CAM1
9623258	9625651	3957368	3959761	2394	2394	99.92	51554292	20603721	0	0.01	Pca_chr1	KWZ1.0CAM7
9625652	9871672	30551118	30304993	246021	246126	99.65	51554292	38834322	0.48	0.63	Pca_chr1	KWZ1.0CAM1
9871670	9877775	30303903	30297811	6106	6093	98.82	51554292	38834322	0.01	0.02	Pca_chr1	KWZ1.0CAM1
9877959	9895329	30297820	30280474	17371	17347	98.57	51554292	38834322	0.03	0.04	Pca_chr1	KWZ1.0CAM1
9897755	9900460	30280481	30277757	2706	2725	95.39	51554292	38834322	0.01	0.01	Pca_chr1	KWZ1.0CAM1
9902784	9904431	30269788	30268141	1648	1648	97.75	51554292	38834322	0	0	Pca_chr1	KWZ1.0CAM1
9906125	9908682	15297569	15295015	2558	2555	99.61	51554292	20603721	0	0.01	Pca_chr1	KWZ1.0CAM7
9908681	9921385	30267386	30254713	12705	12674	99.42	51554292	38834322	0.02	0.03	Pca_chr1	KWZ1.0CAM1
9922380	9923694	30253522	30252210	1315	1313	98.18	51554292	38834322	0	0	Pca_chr1	KWZ1.0CAM1
9932821	9941838	26031865	26022848	9018	9018	99.8	51554292	28286294	0.02	0.03	Pca_chr1	KWZ1.0CAM3
9944475	9961982	30232668	30215173	17508	17496	99.28	51554292	38834322	0.03	0.05	Pca_chr1	KWZ1.0CAM1
9962296	9967315	30214962	30209941	5020	5022	99.5	51554292	38834322	0.01	0.01	Pca_chr1	KWZ1.0CAM1
9968233	9969732	19065402	19066911	1500	1510	98.54	51554292	28286294	0	0.01	Pca_chr1	KWZ1.0CAM3
9969729	9974306	30209950	30205368	4578	4583	99.41	51554292	38834322	0.01	0.01	Pca_chr1	KWZ1.0CAM1
9974300	9986261	30204963	30193058	11962	11906	98.78	51554292	38834322	0.02	0.03	Pca_chr1	KWZ1.0CAM1
9986470	9998593	30193054	30180882	12124	12173	98.98	51554292	38834322	0.02	0.03	Pca_chr1	KWZ1.0CAM1
9998569	10000191	30180520	30178898	1623	1623	99.57	51554292	38834322	0	0	Pca_chr1	KWZ1.0CAM1
10000192	10003535	7568696	7565382	3344	3315	99.1	51554292	33630106	0.01	0.01	Pca_chr1	KWZ1.0CAM6
10003536	10005215	30178902	30177222	1680	1681	99.64	51554292	38834322	0	0	Pca_chr1	KWZ1.0CAM1
10005210	10017556	30176922	30164542	12347	12381	99.58	51554292	38834322	0.02	0.03	Pca_chr1	KWZ1.0CAM1
10019131	10022258	23441964	23438837	3128	3128	97.57	51554292	45216402	0.01	0.01	Pca_chr1	KWZ1.0CAM2
10019131	10021991	27783093	27780237	2861	2857	96.68	51554292	31150796	0.01	0.01	Pca_chr1	KWZ1.0CAM4
10022259	10029096	30164536	30157690	6838	6847	94.83	51554292	38834322	0.01	0.02	Pca_chr1	KWZ1.0CAM1
10029103	10030997	30156154	30154255	1895	1900	97.02	51554292	38834322	0	0	Pca_chr1	KWZ1.0CAM1
10031644	10034500	30152298	30149453	2857	2846	98.84	51554292	38834322	0.01	0.01	Pca_chr1	KWZ1.0CAM1
10035448	10058913	30149461	30126040	23466	23422	99.42	51554292	38834322	0.05	0.06	Pca_chr1	KWZ1.0CAM1
10058795	10073351	30126040	30111364	14557	14677	97.74	51554292	38834322	0.03	0.04	Pca_chr1	KWZ1.0CAM1
10073391	10080662	30108383	30101090	7272	7294	99.08	51554292	38834322	0.01	0.02	Pca_chr1	KWZ1.0CAM1
10080656	10083569	30094367	30091515	2914	2853	95.41	51554292	38834322	0.01	0.01	Pca_chr1	KWZ1.0CAM1
10084188	10169836	30071918	29986214	85649	85705	99.6	51554292	38834322	0.17	0.22	Pca_chr1	KWZ1.0CAM1
10169829	10186417	29985257	29968691	16589	16567	99.31	51554292	38834322	0.03	0.04	Pca_chr1	KWZ1.0CAM1
10187247	10191568	29968698	29964383	4322	4316	98.52	51554292	38834322	0.01	0.01	Pca_chr1	KWZ1.0CAM1
10192149	10196864	29964390	29959678	4716	4713	99.15	51554292	38834322	0.01	0.01	Pca_chr1	KWZ1.0CAM1
10196860	10205626	29958815	29950054	8767	8762	98.68	51554292	38834322	0.02	0.02	Pca_chr1	KWZ1.0CAM1
10205617	10210088	29949011	29944574	4472	4438	97.55	51554292	38834322	0.01	0.01	Pca_chr1	KWZ1.0CAM1
10210086	10289588	29940579	29861004	79503	79576	99.56	51554292	38834322	0.15	0.2	Pca_chr1	KWZ1.0CAM1
10246871	10252170	41862781	41868089	5300	5309	99.45	51554292	45216402	0.01	0.01	Pca_chr1	KWZ1.0CAM2
10246871	10252170	8269785	8264447	5300	5339	98.93	51554292	28296805	0.01	0.02	Pca_chr1	KWZ1.0CAM5
10290688	10296836	29860688	29854540	6149	6149	99.12	51554292	38834322	0.01	0.02	Pca_chr1	KWZ1.0CAM1
10297242	10316789	29854545	29834995	19548	19551	99.93	51554292	38834322	0.04	0.05	Pca_chr1	KWZ1.0CAM1
10316790	10322323	33650188	33644656	5534	5533	99.87	51554292	45216402	0.01	0.01	Pca_chr1	KWZ1.0CAM2
10316790	10322322	5296264	5290727	5533	5538	99.53	51554292	28296805	0.01	0.02	Pca_chr1	KWZ1.0CAM5
10322323	10327306	29834999	29829995	4984	5005	97.85	51554292	38834322	0.01	0.01	Pca_chr1	KWZ1.0CAM1
10327352	10333999	34688648	34695295	6648	6648	100	51554292	45216402	0.01	0.01	Pca_chr1	KWZ1.0CAM2
10327352	10334001	3980691	3974041	6650	6651	99.89	51554292	31150796	0.01	0.02	Pca_chr1	KWZ1.0CAM4
10334015	10378301	29830010	29785614	44287	44397	99.52	51554292	38834322	0.09	0.11	Pca_chr1	KWZ1.0CAM1
10378300	10381974	16786268	16782595	3675	3674	99.76	51554292	30708646	0.01	0.01	Pca_chr1	KWZ1.0CAM8
10382023	10396597	29785602	29771034	14575	14569	99.72	51554292	38834322	0.03	0.04	Pca_chr1	KWZ1.0CAM1
10396598	10403412	2237359	2244174	6815	6816	99.9	51554292	33630106	0.01	0.02	Pca_chr1	KWZ1.0CAM6
10403413	10417329	29771038	29757157	13917	13882	99.54	51554292	38834322	0.03	0.04	Pca_chr1	KWZ1.0CAM1
10422422	10428058	29757161	29751523	5637	5639	99.22	51554292	38834322	0.01	0.01	Pca_chr1	KWZ1.0CAM1
10428044	10430121	29751325	29749250	2078	2076	98.61	51554292	38834322	0	0.01	Pca_chr1	KWZ1.0CAM1
10430119	10451180	29747781	29726726	21062	21056	99.18	51554292	38834322	0.04	0.05	Pca_chr1	KWZ1.0CAM1
10451383	10458981	29726719	29719162	7599	7558	96.02	51554292	38834322	0.01	0.02	Pca_chr1	KWZ1.0CAM1
10458976	10463644	29718820	29714179	4669	4642	94.87	51554292	38834322	0.01	0.01	Pca_chr1	KWZ1.0CAM1
10463642	10465919	29714101	29711867	2278	2235	95.49	51554292	38834322	0	0.01	Pca_chr1	KWZ1.0CAM1
10474463	10478427	29711532	29707538	3965	3995	97.16	51554292	38834322	0.01	0.01	Pca_chr1	KWZ1.0CAM1
10478643	10501972	29707315	29683868	23330	23448	98.35	51554292	38834322	0.05	0.06	Pca_chr1	KWZ1.0CAM1
10502067	10516992	29678947	29664010	14926	14938	99.16	51554292	38834322	0.03	0.04	Pca_chr1	KWZ1.0CAM1
10517368	10523309	29663991	29658071	5942	5921	99.33	51554292	38834322	0.01	0.02	Pca_chr1	KWZ1.0CAM1
10524560	10539280	29657072	29642321	14721	14752	99.54	51554292	38834322	0.03	0.04	Pca_chr1	KWZ1.0CAM1
10540443	10548608	29642328	29634162	8166	8167	99.66	51554292	38834322	0.02	0.02	Pca_chr1	KWZ1.0CAM1
10549998	10586436	29634165	29597802	36439	36364	98.47	51554292	38834322	0.07	0.09	Pca_chr1	KWZ1.0CAM1
10587145	10634950	29597804	29549943	47806	47862	99.32	51554292	38834322	0.09	0.12	Pca_chr1	KWZ1.0CAM1
10631344	10642099	29553223	29542475	10756	10749	98	51554292	38834322	0.02	0.03	Pca_chr1	KWZ1.0CAM1
10642093	10660533	29527010	29508576	18441	18435	99.93	51554292	38834322	0.04	0.05	Pca_chr1	KWZ1.0CAM1
10661391	10668193	32728245	32721443	6803	6803	99.94	51554292	33630106	0.01	0.02	Pca_chr1	KWZ1.0CAM6
10668450	10754041	29498076	29412431	85592	85646	99.76	51554292	38834322	0.17	0.22	Pca_chr1	KWZ1.0CAM1
10768632	10769915	29412270	29410985	1284	1286	99.46	51554292	38834322	0	0	Pca_chr1	KWZ1.0CAM1
10770694	10773455	29410987	29408225	2762	2763	99.35	51554292	38834322	0.01	0.01	Pca_chr1	KWZ1.0CAM1
10774599	10776207	29408235	29406631	1609	1605	98.57	51554292	38834322	0	0	Pca_chr1	KWZ1.0CAM1
10777257	10801495	29406626	29382427	24239	24200	99.15	51554292	38834322	0.05	0.06	Pca_chr1	KWZ1.0CAM1
10801484	10806306	29381933	29377134	4823	4800	97.08	51554292	38834322	0.01	0.01	Pca_chr1	KWZ1.0CAM1
10809007	10813557	29373927	29369394	4551	4534	96.97	51554292	38834322	0.01	0.01	Pca_chr1	KWZ1.0CAM1
10814193	10820930	17690836	17684042	6738	6795	97.82	51554292	28296805	0.01	0.02	Pca_chr1	KWZ1.0CAM5
10822850	10834434	29368893	29357314	11585	11580	97.06	51554292	38834322	0.02	0.03	Pca_chr1	KWZ1.0CAM1
10834430	10846537	29356961	29344860	12108	12102	98.99	51554292	38834322	0.02	0.03	Pca_chr1	KWZ1.0CAM1
10846827	10848582	29341580	29339851	1756	1730	84.49	51554292	38834322	0	0	Pca_chr1	KWZ1.0CAM1
10849381	10856177	1202549	1209356	6797	6808	99.82	51554292	20603721	0.01	0.03	Pca_chr1	KWZ1.0CAM7
10856479	10867497	29339569	29328541	11019	11029	98.7	51554292	38834322	0.02	0.03	Pca_chr1	KWZ1.0CAM1
10867488	10882114	29327906	29313277	14627	14630	99.95	51554292	38834322	0.03	0.04	Pca_chr1	KWZ1.0CAM1
10882477	11013012	29313279	29182688	130536	130592	99.71	51554292	38834322	0.25	0.34	Pca_chr1	KWZ1.0CAM1
11013005	11022719	29181553	29171835	9715	9719	99.64	51554292	38834322	0.02	0.03	Pca_chr1	KWZ1.0CAM1
11022720	11031399	14897942	14889271	8680	8672	99.48	51554292	33630106	0.02	0.03	Pca_chr1	KWZ1.0CAM6
11022720	11031400	9871304	9879995	8681	8692	99.87	51554292	20603721	0.02	0.04	Pca_chr1	KWZ1.0CAM7
11031399	11033481	29171840	29169758	2083	2083	99.95	51554292	38834322	0	0.01	Pca_chr1	KWZ1.0CAM1
11033533	11067569	29169770	29135730	34037	34041	99.92	51554292	38834322	0.07	0.09	Pca_chr1	KWZ1.0CAM1
11067806	11071700	29135729	29131836	3895	3894	99.46	51554292	38834322	0.01	0.01	Pca_chr1	KWZ1.0CAM1
11071700	11092710	29131598	29110555	21011	21044	99.16	51554292	38834322	0.04	0.05	Pca_chr1	KWZ1.0CAM1
11093826	11095916	29110555	29108479	2091	2077	96.61	51554292	38834322	0	0.01	Pca_chr1	KWZ1.0CAM1
11099939	11101515	29092125	29090572	1577	1554	94.77	51554292	38834322	0	0	Pca_chr1	KWZ1.0CAM1
11103685	11120096	29090460	29074088	16412	16373	98.91	51554292	38834322	0.03	0.04	Pca_chr1	KWZ1.0CAM1
11120094	11123835	29073804	29070055	3742	3750	98.48	51554292	38834322	0.01	0.01	Pca_chr1	KWZ1.0CAM1
11124801	11165570	29070064	29029284	40770	40781	99.65	51554292	38834322	0.08	0.11	Pca_chr1	KWZ1.0CAM1
11165680	11204494	29029284	28990490	38815	38795	99.6	51554292	38834322	0.08	0.1	Pca_chr1	KWZ1.0CAM1
11204489	11230581	28990127	28964046	26093	26082	99.69	51554292	38834322	0.05	0.07	Pca_chr1	KWZ1.0CAM1
11230575	11313800	28961080	28877871	83226	83210	99.67	51554292	38834322	0.16	0.21	Pca_chr1	KWZ1.0CAM1
11314205	11350153	28877877	28841948	35949	35930	99.68	51554292	38834322	0.07	0.09	Pca_chr1	KWZ1.0CAM1
11350146	11352722	18789934	18787360	2577	2575	99.34	51554292	30708646	0	0.01	Pca_chr1	KWZ1.0CAM8
11350153	11352725	12740593	12738020	2573	2574	99.18	51554292	31150796	0	0.01	Pca_chr1	KWZ1.0CAM4
11350154	11351947	25810807	25812602	1794	1796	98.61	51554292	28286294	0	0.01	Pca_chr1	KWZ1.0CAM3
11350154	11351947	18463648	18465441	1794	1794	98.66	51554292	20603721	0	0.01	Pca_chr1	KWZ1.0CAM7
11361385	11379901	28841397	28822903	18517	18495	99.4	51554292	38834322	0.04	0.05	Pca_chr1	KWZ1.0CAM1
11380558	11406949	28822906	28796531	26392	26376	99.79	51554292	38834322	0.05	0.07	Pca_chr1	KWZ1.0CAM1
11410155	11424098	28796540	28782588	13944	13953	99.86	51554292	38834322	0.03	0.04	Pca_chr1	KWZ1.0CAM1
11427306	11448844	28782595	28761109	21539	21487	99.49	51554292	38834322	0.04	0.06	Pca_chr1	KWZ1.0CAM1
11448845	11501656	28760997	28708206	52812	52792	99.26	51554292	38834322	0.1	0.14	Pca_chr1	KWZ1.0CAM1
11481202	11489310	30888791	30880710	8109	8082	97.91	51554292	38834322	0.02	0.02	Pca_chr1	KWZ1.0CAM1
11501642	11510888	28708016	28698743	9247	9274	98.54	51554292	38834322	0.02	0.02	Pca_chr1	KWZ1.0CAM1
11510885	11512070	22214584	22213397	1186	1188	99.16	51554292	28286294	0	0	Pca_chr1	KWZ1.0CAM3
11512071	11515303	28698751	28695558	3233	3194	98.42	51554292	38834322	0.01	0.01	Pca_chr1	KWZ1.0CAM1
11516475	11526437	28694372	28684420	9963	9953	99.63	51554292	38834322	0.02	0.03	Pca_chr1	KWZ1.0CAM1
11541074	11545864	28684433	28679647	4791	4787	99.79	51554292	38834322	0.01	0.01	Pca_chr1	KWZ1.0CAM1
11545809	11569755	28679646	28655713	23947	23934	99.36	51554292	38834322	0.05	0.06	Pca_chr1	KWZ1.0CAM1
11570094	11583738	28655712	28642070	13645	13643	98.81	51554292	38834322	0.03	0.04	Pca_chr1	KWZ1.0CAM1
11584573	11586097	20276709	20278262	1525	1554	96.34	51554292	45216402	0	0	Pca_chr1	KWZ1.0CAM2
11584696	11587639	16589796	16592761	2944	2966	95.93	51554292	28296805	0.01	0.01	Pca_chr1	KWZ1.0CAM5
11585481	11587594	3640748	3642861	2114	2114	98.53	51554292	38834322	0	0.01	Pca_chr1	KWZ1.0CAM1
11586091	11587335	20279924	20281168	1245	1245	99.6	51554292	45216402	0	0	Pca_chr1	KWZ1.0CAM2
11588007	11606882	28642077	28623229	18876	18849	99.59	51554292	38834322	0.04	0.05	Pca_chr1	KWZ1.0CAM1
11610770	11618904	28623235	28615101	8135	8135	99.93	51554292	38834322	0.02	0.02	Pca_chr1	KWZ1.0CAM1
11618902	11638460	28614692	28595165	19559	19528	99.06	51554292	38834322	0.04	0.05	Pca_chr1	KWZ1.0CAM1
11640635	11644075	28595015	28591493	3441	3523	94.98	51554292	38834322	0.01	0.01	Pca_chr1	KWZ1.0CAM1
11646574	11653245	28590599	28583937	6672	6663	98.82	51554292	38834322	0.01	0.02	Pca_chr1	KWZ1.0CAM1
11653242	11654796	28581724	28580155	1555	1570	98.22	51554292	38834322	0	0	Pca_chr1	KWZ1.0CAM1
11655465	11674186	28580158	28561457	18722	18702	99.28	51554292	38834322	0.04	0.05	Pca_chr1	KWZ1.0CAM1
11674177	11683662	28561285	28551657	9486	9629	94.98	51554292	38834322	0.02	0.02	Pca_chr1	KWZ1.0CAM1
11711889	11715638	28554889	28551104	3750	3786	96.63	51554292	38834322	0.01	0.01	Pca_chr1	KWZ1.0CAM1
11715629	11721065	28550862	28545423	5437	5440	99.74	51554292	38834322	0.01	0.01	Pca_chr1	KWZ1.0CAM1
11722610	11724439	28545430	28543604	1830	1827	99.34	51554292	38834322	0	0	Pca_chr1	KWZ1.0CAM1
11727013	11759428	28543605	28511142	32416	32464	99.25	51554292	38834322	0.06	0.08	Pca_chr1	KWZ1.0CAM1
11735772	11740486	39857217	39861956	4715	4740	99.32	51554292	45216402	0.01	0.01	Pca_chr1	KWZ1.0CAM2
11737160	11740484	30223305	30219973	3325	3333	98.98	51554292	33630106	0.01	0.01	Pca_chr1	KWZ1.0CAM6
11759424	11772116	28509675	28496962	12693	12714	98.55	51554292	38834322	0.02	0.03	Pca_chr1	KWZ1.0CAM1
11772421	11775641	28491657	28488437	3221	3221	99.57	51554292	38834322	0.01	0.01	Pca_chr1	KWZ1.0CAM1
11775646	11789129	28488480	28474952	13484	13529	99.28	51554292	38834322	0.03	0.03	Pca_chr1	KWZ1.0CAM1
11789224	11796989	28474952	28467186	7766	7767	96.81	51554292	38834322	0.02	0.02	Pca_chr1	KWZ1.0CAM1
11800816	11814215	28464900	28451630	13400	13271	98.55	51554292	38834322	0.03	0.03	Pca_chr1	KWZ1.0CAM1
11814216	11820862	31381116	31374470	6647	6647	99.92	51554292	33630106	0.01	0.02	Pca_chr1	KWZ1.0CAM6
11820863	11827157	28451634	28445339	6295	6296	99.14	51554292	38834322	0.01	0.02	Pca_chr1	KWZ1.0CAM1
11827728	11830220	28445339	28442847	2493	2493	99.08	51554292	38834322	0	0.01	Pca_chr1	KWZ1.0CAM1
11831638	11838939	28442805	28435522	7302	7284	99.15	51554292	38834322	0.01	0.02	Pca_chr1	KWZ1.0CAM1
11838959	11842979	10496624	10500644	4021	4021	99.8	51554292	28296805	0.01	0.01	Pca_chr1	KWZ1.0CAM5
11842978	11848358	12430953	12436338	5381	5386	97.58	51554292	31150796	0.01	0.02	Pca_chr1	KWZ1.0CAM4
11845262	11848358	31452892	31455978	3097	3087	99.29	51554292	38834322	0.01	0.01	Pca_chr1	KWZ1.0CAM1
11848611	11852037	31456268	31459695	3427	3428	99.27	51554292	38834322	0.01	0.01	Pca_chr1	KWZ1.0CAM1
11853896	11871331	28435535	28418072	17436	17464	99.1	51554292	38834322	0.03	0.04	Pca_chr1	KWZ1.0CAM1
11871328	11874865	28417737	28414159	3538	3579	97.82	51554292	38834322	0.01	0.01	Pca_chr1	KWZ1.0CAM1
11874860	11881520	28413764	28407200	6661	6565	97.87	51554292	38834322	0.01	0.02	Pca_chr1	KWZ1.0CAM1
11881692	11897833	28407208	28391082	16142	16127	99.14	51554292	38834322	0.03	0.04	Pca_chr1	KWZ1.0CAM1
11899343	11916138	28391089	28374292	16796	16798	99.05	51554292	38834322	0.03	0.04	Pca_chr1	KWZ1.0CAM1
11916894	11967895	28365300	28314250	51002	51051	99.69	51554292	38834322	0.1	0.13	Pca_chr1	KWZ1.0CAM1
11967896	11971772	5255581	5259456	3877	3876	99.64	51554292	28286294	0.01	0.01	Pca_chr1	KWZ1.0CAM3
11971793	11990632	28314252	28295397	18840	18856	99.84	51554292	38834322	0.04	0.05	Pca_chr1	KWZ1.0CAM1
11990635	11991915	9189424	9190704	1281	1281	99.84	51554292	31150796	0	0	Pca_chr1	KWZ1.0CAM4
11991916	12001647	28295384	28285650	9732	9735	99.89	51554292	38834322	0.02	0.03	Pca_chr1	KWZ1.0CAM1
12001640	12037152	28284442	28248933	35513	35510	99.81	51554292	38834322	0.07	0.09	Pca_chr1	KWZ1.0CAM1
12037144	12114649	28247324	28169844	77506	77481	99.78	51554292	38834322	0.15	0.2	Pca_chr1	KWZ1.0CAM1
12116335	12157880	28168676	28127154	41546	41523	99.8	51554292	38834322	0.08	0.11	Pca_chr1	KWZ1.0CAM1
12157871	12160305	18159371	18161805	2435	2435	99.79	51554292	28296805	0	0.01	Pca_chr1	KWZ1.0CAM5
12157879	12160299	17076018	17078438	2421	2421	99.96	51554292	28296805	0	0.01	Pca_chr1	KWZ1.0CAM5
12157881	12160302	18169608	18172030	2422	2423	99.96	51554292	38834322	0	0.01	Pca_chr1	KWZ1.0CAM1
12160299	12164797	28127163	28122688	4499	4476	98.14	51554292	38834322	0.01	0.01	Pca_chr1	KWZ1.0CAM1
12165204	12187129	28122692	28100779	21926	21914	99.33	51554292	38834322	0.04	0.06	Pca_chr1	KWZ1.0CAM1
12187102	12215055	28100892	28072937	27954	27956	99.87	51554292	38834322	0.05	0.07	Pca_chr1	KWZ1.0CAM1
12221835	12226803	28072126	28067156	4969	4971	99.96	51554292	38834322	0.01	0.01	Pca_chr1	KWZ1.0CAM1
12226794	12241291	28065892	28051409	14498	14484	99.44	51554292	38834322	0.03	0.04	Pca_chr1	KWZ1.0CAM1
12241287	12291847	28050908	28000296	50561	50613	99.53	51554292	38834322	0.1	0.13	Pca_chr1	KWZ1.0CAM1
12295237	12296711	28000301	27998827	1475	1475	99.59	51554292	38834322	0	0	Pca_chr1	KWZ1.0CAM1
12300337	12301829	27998825	27997331	1493	1495	99.67	51554292	38834322	0	0	Pca_chr1	KWZ1.0CAM1
12307271	12311143	27996095	27992259	3873	3837	98.4	51554292	38834322	0.01	0.01	Pca_chr1	KWZ1.0CAM1
12311888	12317147	8404215	8398957	5260	5259	99.56	51554292	28296805	0.01	0.02	Pca_chr1	KWZ1.0CAM5
12317148	12351200	27992263	27958164	34053	34100	99.4	51554292	38834322	0.07	0.09	Pca_chr1	KWZ1.0CAM1
12351790	12359609	27958158	27950297	7820	7862	98.84	51554292	38834322	0.02	0.02	Pca_chr1	KWZ1.0CAM1
12359607	12399393	27944701	27904912	39787	39790	99.33	51554292	38834322	0.08	0.1	Pca_chr1	KWZ1.0CAM1
12399385	12413211	27903798	27889962	13827	13837	98.9	51554292	38834322	0.03	0.04	Pca_chr1	KWZ1.0CAM1
12413935	12471451	27882642	27825150	57517	57493	99.58	51554292	38834322	0.11	0.15	Pca_chr1	KWZ1.0CAM1
12471793	12504160	27825112	27792769	32368	32344	99.15	51554292	38834322	0.06	0.08	Pca_chr1	KWZ1.0CAM1
12505825	12510766	27792717	27787818	4942	4900	96.47	51554292	38834322	0.01	0.01	Pca_chr1	KWZ1.0CAM1
12517022	12523902	27765301	27758448	6881	6854	95.54	51554292	38834322	0.01	0.02	Pca_chr1	KWZ1.0CAM1
12527162	12533225	23346241	23340119	6064	6123	95.9	51554292	45216402	0.01	0.01	Pca_chr1	KWZ1.0CAM2
12534718	12539864	9526425	9531562	5147	5138	96.94	51554292	20603721	0.01	0.02	Pca_chr1	KWZ1.0CAM7
12539957	12556420	27723181	27706699	16464	16483	97.23	51554292	38834322	0.03	0.04	Pca_chr1	KWZ1.0CAM1
12556426	12563174	27706240	27699436	6749	6805	98.43	51554292	38834322	0.01	0.02	Pca_chr1	KWZ1.0CAM1
12564187	12567422	27699397	27696155	3236	3243	98.22	51554292	38834322	0.01	0.01	Pca_chr1	KWZ1.0CAM1
12567405	12568773	27695724	27694355	1369	1370	98.61	51554292	38834322	0	0	Pca_chr1	KWZ1.0CAM1
12569107	12576168	27694359	27687314	7062	7046	98.26	51554292	38834322	0.01	0.02	Pca_chr1	KWZ1.0CAM1
12576202	12577365	27687338	27686174	1164	1165	99.74	51554292	38834322	0	0	Pca_chr1	KWZ1.0CAM1
12576517	12578392	32729197	32731091	1876	1895	96.74	51554292	38834322	0	0	Pca_chr1	KWZ1.0CAM1
12578216	12579693	27685430	27683950	1478	1481	98.72	51554292	38834322	0	0	Pca_chr1	KWZ1.0CAM1
12579693	12582411	27683781	27681030	2719	2752	97.25	51554292	38834322	0.01	0.01	Pca_chr1	KWZ1.0CAM1
12586146	12589061	27675426	27672522	2916	2905	96.75	51554292	38834322	0.01	0.01	Pca_chr1	KWZ1.0CAM1
12592789	12594339	27672527	27670954	1551	1574	97.84	51554292	38834322	0	0	Pca_chr1	KWZ1.0CAM1
12594465	12597418	27670954	27668045	2954	2910	96.84	51554292	38834322	0.01	0.01	Pca_chr1	KWZ1.0CAM1
12597338	12616915	27667946	27648301	19578	19646	99.09	51554292	38834322	0.04	0.05	Pca_chr1	KWZ1.0CAM1
12617300	12655974	27648303	27609630	38675	38674	99.53	51554292	38834322	0.08	0.1	Pca_chr1	KWZ1.0CAM1
12655974	12662160	31381116	31374930	6187	6187	99.94	51554292	33630106	0.01	0.02	Pca_chr1	KWZ1.0CAM6
12662566	12683190	27609635	27589065	20625	20571	98.93	51554292	38834322	0.04	0.05	Pca_chr1	KWZ1.0CAM1
12683188	12691929	27588679	27579963	8742	8717	98.4	51554292	38834322	0.02	0.02	Pca_chr1	KWZ1.0CAM1
12691921	12696187	27579896	27575643	4267	4254	98.46	51554292	38834322	0.01	0.01	Pca_chr1	KWZ1.0CAM1
12696449	12708612	27575649	27563501	12164	12149	99.61	51554292	38834322	0.02	0.03	Pca_chr1	KWZ1.0CAM1
12708604	12746518	27558158	27520282	37915	37877	99.69	51554292	38834322	0.07	0.1	Pca_chr1	KWZ1.0CAM1
12746514	12750114	27519579	27515975	3601	3605	99.61	51554292	38834322	0.01	0.01	Pca_chr1	KWZ1.0CAM1
12750107	12790807	27515433	27474754	40701	40680	99.74	51554292	38834322	0.08	0.1	Pca_chr1	KWZ1.0CAM1
12790802	12848927	27474349	27416239	58126	58111	99.22	51554292	38834322	0.11	0.15	Pca_chr1	KWZ1.0CAM1
12849155	12850242	27415964	27414896	1088	1069	91.76	51554292	38834322	0	0	Pca_chr1	KWZ1.0CAM1
12866373	12877451	27388033	27376927	11079	11107	96.45	51554292	38834322	0.02	0.03	Pca_chr1	KWZ1.0CAM1
12879518	12885272	9180884	9186657	5755	5774	94.95	51554292	30708646	0.01	0.02	Pca_chr1	KWZ1.0CAM8
12885269	12898033	27375408	27362565	12765	12844	98.15	51554292	38834322	0.02	0.03	Pca_chr1	KWZ1.0CAM1
12898030	12911335	27362157	27348857	13306	13301	99.86	51554292	38834322	0.03	0.03	Pca_chr1	KWZ1.0CAM1
12911481	12940020	27348859	27320256	28540	28604	99.45	51554292	38834322	0.06	0.07	Pca_chr1	KWZ1.0CAM1
12943148	12951412	27321325	27313104	8265	8222	98.98	51554292	38834322	0.02	0.02	Pca_chr1	KWZ1.0CAM1
12951409	12985550	27312631	27278446	34142	34186	99.77	51554292	38834322	0.07	0.09	Pca_chr1	KWZ1.0CAM1
12984084	13074445	27272692	27182305	90362	90388	99.72	51554292	38834322	0.18	0.23	Pca_chr1	KWZ1.0CAM1
13056501	13066222	27406145	27396362	9722	9784	95.49	51554292	38834322	0.02	0.03	Pca_chr1	KWZ1.0CAM1
13074442	13112103	27180685	27143040	37662	37646	99.13	51554292	38834322	0.07	0.1	Pca_chr1	KWZ1.0CAM1
13112100	13126465	27142941	27128594	14366	14348	99.65	51554292	38834322	0.03	0.04	Pca_chr1	KWZ1.0CAM1
13126492	13145192	27128615	27109906	18701	18710	99.55	51554292	38834322	0.04	0.05	Pca_chr1	KWZ1.0CAM1
13145671	13203503	27109905	27052033	57833	57873	99.84	51554292	38834322	0.11	0.15	Pca_chr1	KWZ1.0CAM1
13203493	13208767	27050688	27045415	5275	5274	98.54	51554292	38834322	0.01	0.01	Pca_chr1	KWZ1.0CAM1
13208763	13222615	27043009	27029182	13853	13828	98.54	51554292	38834322	0.03	0.04	Pca_chr1	KWZ1.0CAM1
13216281	13222615	4559838	4566174	6335	6337	99.09	51554292	30708646	0.01	0.02	Pca_chr1	KWZ1.0CAM8
13233087	13249893	27029186	27012342	16807	16845	99.45	51554292	38834322	0.03	0.04	Pca_chr1	KWZ1.0CAM1
13233087	13249893	4566170	4583000	16807	16831	99.47	51554292	30708646	0.03	0.05	Pca_chr1	KWZ1.0CAM8
13250122	13253382	29086836	29090137	3261	3302	93.27	51554292	33630106	0.01	0.01	Pca_chr1	KWZ1.0CAM6
13250551	13270158	26960257	26940642	19608	19616	99.62	51554292	38834322	0.04	0.05	Pca_chr1	KWZ1.0CAM1
13250551	13260914	26962010	26951665	10364	10346	99.32	51554292	31150796	0.02	0.03	Pca_chr1	KWZ1.0CAM4
13270154	13275613	26940684	26935206	5460	5479	99.22	51554292	38834322	0.01	0.01	Pca_chr1	KWZ1.0CAM1
13276053	13280889	26932723	26927888	4837	4836	99.44	51554292	38834322	0.01	0.01	Pca_chr1	KWZ1.0CAM1
13280886	13312719	26927480	26895637	31834	31844	99.64	51554292	38834322	0.06	0.08	Pca_chr1	KWZ1.0CAM1
13313363	13332917	26893970	26874396	19555	19575	98.89	51554292	38834322	0.04	0.05	Pca_chr1	KWZ1.0CAM1
13332909	13334532	6630471	6632088	1624	1618	99.08	51554292	31150796	0	0.01	Pca_chr1	KWZ1.0CAM4
13332917	13334536	11192489	11194108	1620	1620	99.44	51554292	33630106	0	0	Pca_chr1	KWZ1.0CAM6
13334552	13336077	26874372	26872769	1526	1604	93.89	51554292	38834322	0	0	Pca_chr1	KWZ1.0CAM1
13336093	13338463	37136839	37139214	2371	2376	99.49	51554292	45216402	0	0.01	Pca_chr1	KWZ1.0CAM2
13338464	13346617	26872776	26864650	8154	8127	98.24	51554292	38834322	0.02	0.02	Pca_chr1	KWZ1.0CAM1
13347241	13351442	26864654	26860449	4202	4206	99.17	51554292	38834322	0.01	0.01	Pca_chr1	KWZ1.0CAM1
13351979	13353362	26860456	26859099	1384	1358	97.76	51554292	38834322	0	0	Pca_chr1	KWZ1.0CAM1
13353352	13368379	26858603	26843584	15028	15020	99.44	51554292	38834322	0.03	0.04	Pca_chr1	KWZ1.0CAM1
13368390	13373529	14130412	14135526	5140	5115	98.95	51554292	28296805	0.01	0.02	Pca_chr1	KWZ1.0CAM5
13373530	13376166	26843612	26840990	2637	2623	99.47	51554292	38834322	0.01	0.01	Pca_chr1	KWZ1.0CAM1
13390817	13402007	26840998	26829818	11191	11181	99.87	51554292	38834322	0.02	0.03	Pca_chr1	KWZ1.0CAM1
13402006	13415245	32827084	32840389	13240	13306	99.34	51554292	45216402	0.03	0.03	Pca_chr1	KWZ1.0CAM2
13402008	13406416	23672573	23668167	4409	4407	99.64	51554292	31150796	0.01	0.01	Pca_chr1	KWZ1.0CAM4
13410909	13415245	23663552	23659226	4337	4327	99.35	51554292	31150796	0.01	0.01	Pca_chr1	KWZ1.0CAM4
13415246	13437229	26829826	26807800	21984	22027	99.46	51554292	38834322	0.04	0.06	Pca_chr1	KWZ1.0CAM1
13437228	13481006	26807836	26764073	43779	43764	99.94	51554292	38834322	0.08	0.11	Pca_chr1	KWZ1.0CAM1
13481100	13490978	26764073	26754230	9879	9844	99.62	51554292	38834322	0.02	0.03	Pca_chr1	KWZ1.0CAM1
13490883	13496897	26754219	26748210	6015	6010	99.8	51554292	38834322	0.01	0.02	Pca_chr1	KWZ1.0CAM1
13496890	13500686	26747206	26743409	3797	3798	99.95	51554292	38834322	0.01	0.01	Pca_chr1	KWZ1.0CAM1
13507386	13589368	26743413	26661389	81983	82025	99.71	51554292	38834322	0.16	0.21	Pca_chr1	KWZ1.0CAM1
13589716	13618791	26661381	26632317	29076	29065	99.86	51554292	38834322	0.06	0.07	Pca_chr1	KWZ1.0CAM1
13618980	13720847	26632317	26530291	101868	102027	99.49	51554292	38834322	0.2	0.26	Pca_chr1	KWZ1.0CAM1
13720843	13721943	26528683	26527585	1101	1099	99.09	51554292	38834322	0	0	Pca_chr1	KWZ1.0CAM1
13722775	13777306	26527601	26473055	54532	54547	99.66	51554292	38834322	0.11	0.14	Pca_chr1	KWZ1.0CAM1
13777299	13804346	26472083	26445037	27048	27047	99.93	51554292	38834322	0.05	0.07	Pca_chr1	KWZ1.0CAM1
13804342	13807214	26444540	26441668	2873	2873	99.27	51554292	38834322	0.01	0.01	Pca_chr1	KWZ1.0CAM1
13807422	13808699	26441664	26440372	1278	1293	97.14	51554292	38834322	0	0	Pca_chr1	KWZ1.0CAM1
13810042	13843483	26438419	26404965	33442	33455	99.78	51554292	38834322	0.06	0.09	Pca_chr1	KWZ1.0CAM1
13843464	13870282	26404938	26378115	26819	26824	99.68	51554292	38834322	0.05	0.07	Pca_chr1	KWZ1.0CAM1
13885826	13924318	26363043	26324556	38493	38488	99.62	51554292	38834322	0.07	0.1	Pca_chr1	KWZ1.0CAM1
13906080	13907449	11480418	11479032	1370	1387	97.41	51554292	45216402	0	0	Pca_chr1	KWZ1.0CAM2
13917996	13919822	23788612	23790438	1827	1827	99.78	51554292	45216402	0	0	Pca_chr1	KWZ1.0CAM2
13920127	13923258	23790580	23793711	3132	3132	99.97	51554292	45216402	0.01	0.01	Pca_chr1	KWZ1.0CAM2
13924314	13966230	26319209	26277336	41917	41874	99.67	51554292	38834322	0.08	0.11	Pca_chr1	KWZ1.0CAM1
13935996	13964068	16426147	16398086	28073	28062	98.88	51554292	28296805	0.05	0.1	Pca_chr1	KWZ1.0CAM5
13971456	14001559	26277340	26247239	30104	30102	99.84	51554292	38834322	0.06	0.08	Pca_chr1	KWZ1.0CAM1
14002449	14015667	26245779	26232577	13219	13203	99.3	51554292	38834322	0.03	0.03	Pca_chr1	KWZ1.0CAM1
14016031	14122683	26232580	26126001	106653	106580	99.81	51554292	38834322	0.21	0.27	Pca_chr1	KWZ1.0CAM1
14122680	14244737	26125520	26003460	122058	122061	99.37	51554292	38834322	0.24	0.31	Pca_chr1	KWZ1.0CAM1
14244909	14252121	26003468	25996255	7213	7214	99.83	51554292	38834322	0.01	0.02	Pca_chr1	KWZ1.0CAM1
14252929	14346197	25994264	25901103	93269	93162	99.23	51554292	38834322	0.18	0.24	Pca_chr1	KWZ1.0CAM1
14346795	14559969	25901077	25687941	213175	213137	99.7	51554292	38834322	0.41	0.55	Pca_chr1	KWZ1.0CAM1
14351628	14352884	17172293	17173557	1257	1265	99.21	51554292	38834322	0	0	Pca_chr1	KWZ1.0CAM1
14513805	14515151	1702652	1701306	1347	1347	100	51554292	20603721	0	0.01	Pca_chr1	KWZ1.0CAM7
14548571	14552353	814822	818642	3783	3821	98.17	51554292	5546318	0.01	0.07	Pca_chr1	KWZ1.0CAM0
14559962	14614373	25687146	25632725	54412	54422	99.26	51554292	38834322	0.11	0.14	Pca_chr1	KWZ1.0CAM1
14615803	14643647	25631851	25603986	27845	27866	99.53	51554292	38834322	0.05	0.07	Pca_chr1	KWZ1.0CAM1
14643648	14645812	25601820	25599687	2165	2134	96.73	51554292	38834322	0	0.01	Pca_chr1	KWZ1.0CAM1
14645807	14655793	25598118	25588140	9987	9979	99.6	51554292	38834322	0.02	0.03	Pca_chr1	KWZ1.0CAM1
14657237	14662340	25587430	25582325	5104	5106	99.39	51554292	38834322	0.01	0.01	Pca_chr1	KWZ1.0CAM1
14662333	14711421	25581971	25532958	49089	49014	99.16	51554292	38834322	0.1	0.13	Pca_chr1	KWZ1.0CAM1
14687242	14689114	24848649	24850520	1873	1872	99.89	51554292	38834322	0	0	Pca_chr1	KWZ1.0CAM1
14687242	14695128	22646844	22638925	7887	7920	98.81	51554292	31150796	0.02	0.03	Pca_chr1	KWZ1.0CAM4
14690152	14695125	24852108	24857082	4974	4975	99.78	51554292	38834322	0.01	0.01	Pca_chr1	KWZ1.0CAM1
14711421	14725258	25532453	25518615	13838	13839	99.8	51554292	38834322	0.03	0.04	Pca_chr1	KWZ1.0CAM1
14725408	14727913	25518600	25516095	2506	2506	98.09	51554292	38834322	0	0.01	Pca_chr1	KWZ1.0CAM1
14727914	14734466	14166335	14172887	6553	6553	99.91	51554292	31150796	0.01	0.02	Pca_chr1	KWZ1.0CAM4
14727914	14734466	6946375	6939823	6553	6553	99.92	51554292	20603721	0.01	0.03	Pca_chr1	KWZ1.0CAM7
14727918	14734466	12307973	12314526	6549	6554	99.86	51554292	31150796	0.01	0.02	Pca_chr1	KWZ1.0CAM4
14734522	14887720	25516099	25362933	153199	153167	99.78	51554292	38834322	0.3	0.39	Pca_chr1	KWZ1.0CAM1
14887956	14902722	25362941	25348138	14767	14804	99.56	51554292	38834322	0.03	0.04	Pca_chr1	KWZ1.0CAM1
14902731	14940272	25347348	25309748	37542	37601	99.74	51554292	38834322	0.07	0.1	Pca_chr1	KWZ1.0CAM1
14941415	14973890	25308437	25276038	32476	32400	98.7	51554292	38834322	0.06	0.08	Pca_chr1	KWZ1.0CAM1
14973891	14980612	30094367	30101090	6722	6724	99.67	51554292	38834322	0.01	0.02	Pca_chr1	KWZ1.0CAM1
14980613	14995780	25276042	25260876	15168	15167	99.81	51554292	38834322	0.03	0.04	Pca_chr1	KWZ1.0CAM1
14995958	15005727	25260888	25251114	9770	9775	99.64	51554292	38834322	0.02	0.03	Pca_chr1	KWZ1.0CAM1
15005718	15013110	25250339	25242926	7393	7414	99.02	51554292	38834322	0.01	0.02	Pca_chr1	KWZ1.0CAM1
15013107	15025588	25242445	25229971	12482	12475	99.52	51554292	38834322	0.02	0.03	Pca_chr1	KWZ1.0CAM1
15025995	15058827	25229975	25197127	32833	32849	99.63	51554292	38834322	0.06	0.08	Pca_chr1	KWZ1.0CAM1
15060989	15101065	25197131	25157022	40077	40110	99.23	51554292	38834322	0.08	0.1	Pca_chr1	KWZ1.0CAM1
15101063	15138911	25156613	25118775	37849	37839	99.35	51554292	38834322	0.07	0.1	Pca_chr1	KWZ1.0CAM1
15138909	15146352	25111067	25103633	7444	7435	99.58	51554292	38834322	0.01	0.02	Pca_chr1	KWZ1.0CAM1
15147312	15149904	25103641	25101070	2593	2572	98.69	51554292	38834322	0.01	0.01	Pca_chr1	KWZ1.0CAM1
15151037	15153085	25101077	25099000	2049	2078	97.6	51554292	38834322	0	0.01	Pca_chr1	KWZ1.0CAM1
15153738	15175248	25099003	25077506	21511	21498	98.95	51554292	38834322	0.04	0.06	Pca_chr1	KWZ1.0CAM1
15175420	15231387	25077515	25021539	55968	55977	99.62	51554292	38834322	0.11	0.14	Pca_chr1	KWZ1.0CAM1
15231834	15290066	25021532	24963262	58233	58271	99.66	51554292	38834322	0.11	0.15	Pca_chr1	KWZ1.0CAM1
15290473	15326331	24963266	24927382	35859	35885	99.77	51554292	38834322	0.07	0.09	Pca_chr1	KWZ1.0CAM1
15326326	15340867	24927347	24912806	14542	14542	99.79	51554292	38834322	0.03	0.04	Pca_chr1	KWZ1.0CAM1
15341824	15352212	24912813	24902432	10389	10382	99.68	51554292	38834322	0.02	0.03	Pca_chr1	KWZ1.0CAM1
15352206	15385537	24897373	24864053	33332	33321	99.65	51554292	38834322	0.06	0.09	Pca_chr1	KWZ1.0CAM1
15385528	15392222	24863810	24857083	6695	6728	99.01	51554292	38834322	0.01	0.02	Pca_chr1	KWZ1.0CAM1
15392214	15416585	24848648	24824324	24372	24325	99.01	51554292	38834322	0.05	0.06	Pca_chr1	KWZ1.0CAM1
15416576	15421264	24824082	24819395	4689	4688	99.38	51554292	38834322	0.01	0.01	Pca_chr1	KWZ1.0CAM1
15421270	15435607	5108600	5122937	14338	14338	99.98	51554292	30708646	0.03	0.05	Pca_chr1	KWZ1.0CAM8
15435611	15454742	24819392	24800358	19132	19035	98.61	51554292	38834322	0.04	0.05	Pca_chr1	KWZ1.0CAM1
15454739	15457012	24798117	24795853	2274	2265	98.77	51554292	38834322	0	0.01	Pca_chr1	KWZ1.0CAM1
15457010	15633288	24794668	24618356	176279	176313	99.51	51554292	38834322	0.34	0.45	Pca_chr1	KWZ1.0CAM1
15633284	15684201	24603138	24552231	50918	50908	99.7	51554292	38834322	0.1	0.13	Pca_chr1	KWZ1.0CAM1
15690900	15759973	24552236	24483182	69074	69055	99.72	51554292	38834322	0.13	0.18	Pca_chr1	KWZ1.0CAM1
15762102	15889027	24476676	24349706	126926	126971	99.71	51554292	38834322	0.25	0.33	Pca_chr1	KWZ1.0CAM1
15892154	15954646	24339579	24277098	62493	62482	99.61	51554292	38834322	0.12	0.16	Pca_chr1	KWZ1.0CAM1
15954625	15963106	24277061	24268512	8482	8550	98.66	51554292	38834322	0.02	0.02	Pca_chr1	KWZ1.0CAM1
15963266	15970104	24268499	24261657	6839	6843	99.23	51554292	38834322	0.01	0.02	Pca_chr1	KWZ1.0CAM1
15970277	16047700	24261665	24184106	77424	77560	99.08	51554292	38834322	0.15	0.2	Pca_chr1	KWZ1.0CAM1
16047700	16059505	24183997	24172213	11806	11785	99.45	51554292	38834322	0.02	0.03	Pca_chr1	KWZ1.0CAM1
16059501	16083916	24172125	24147664	24416	24462	99.29	51554292	38834322	0.05	0.06	Pca_chr1	KWZ1.0CAM1
16083932	16086280	24147275	24144937	2349	2339	99.02	51554292	38834322	0	0.01	Pca_chr1	KWZ1.0CAM1
16086275	16088097	24139845	24138026	1823	1820	98.04	51554292	38834322	0	0	Pca_chr1	KWZ1.0CAM1
16088066	16183151	24137995	24042950	95086	95046	99.42	51554292	38834322	0.18	0.24	Pca_chr1	KWZ1.0CAM1
16183973	16196497	24042390	24029868	12525	12523	99.86	51554292	38834322	0.02	0.03	Pca_chr1	KWZ1.0CAM1
16196493	16208928	24028653	24016207	12436	12447	99.17	51554292	38834322	0.02	0.03	Pca_chr1	KWZ1.0CAM1
16230424	16253805	24016211	23992885	23382	23327	99.42	51554292	38834322	0.05	0.06	Pca_chr1	KWZ1.0CAM1
16253570	16272845	23992748	23973495	19276	19254	99.79	51554292	38834322	0.04	0.05	Pca_chr1	KWZ1.0CAM1
16273253	16312963	23973498	23933807	39711	39692	99.74	51554292	38834322	0.08	0.1	Pca_chr1	KWZ1.0CAM1
16284088	16288198	16918972	16923050	4111	4079	98.42	51554292	30708646	0.01	0.01	Pca_chr1	KWZ1.0CAM8
16288437	16291625	32479870	32483040	3189	3171	94.85	51554292	33630106	0.01	0.01	Pca_chr1	KWZ1.0CAM6
16312961	16331372	23933601	23915195	18412	18407	99.8	51554292	38834322	0.04	0.05	Pca_chr1	KWZ1.0CAM1
16332158	16392823	23899238	23838530	60666	60709	99.61	51554292	38834322	0.12	0.16	Pca_chr1	KWZ1.0CAM1
16385715	16388676	26170552	26173516	2962	2965	99.46	51554292	30708646	0.01	0.01	Pca_chr1	KWZ1.0CAM8
16392820	16433540	23838122	23797460	40721	40663	99.47	51554292	38834322	0.08	0.1	Pca_chr1	KWZ1.0CAM1
16396848	16400626	7608291	7604592	3779	3700	96.8	51554292	20603721	0.01	0.02	Pca_chr1	KWZ1.0CAM7
16400140	16404110	7604793	7600859	3971	3935	95.73	51554292	20603721	0.01	0.02	Pca_chr1	KWZ1.0CAM7
16403691	16409151	7602245	7596795	5461	5451	98.54	51554292	20603721	0.01	0.03	Pca_chr1	KWZ1.0CAM7
16433784	16445889	23796686	23784575	12106	12112	99.28	51554292	38834322	0.02	0.03	Pca_chr1	KWZ1.0CAM1
16445884	16447287	23773779	23772382	1404	1398	99.07	51554292	38834322	0	0	Pca_chr1	KWZ1.0CAM1
16447499	16465416	23772390	23754402	17918	17989	99.21	51554292	38834322	0.03	0.05	Pca_chr1	KWZ1.0CAM1
16466213	16509927	23754410	23710642	43715	43769	99.32	51554292	38834322	0.08	0.11	Pca_chr1	KWZ1.0CAM1
16510517	16514872	23710639	23706256	4356	4384	97.7	51554292	38834322	0.01	0.01	Pca_chr1	KWZ1.0CAM1
16520478	16542198	23702860	23681138	21721	21723	98.88	51554292	38834322	0.04	0.06	Pca_chr1	KWZ1.0CAM1
16542190	16556608	23680896	23666465	14419	14432	96.55	51554292	38834322	0.03	0.04	Pca_chr1	KWZ1.0CAM1
16552578	16553966	1548170	1546794	1389	1377	97.07	51554292	45216402	0	0	Pca_chr1	KWZ1.0CAM2
16555091	16556608	33109402	33110867	1518	1466	95.72	51554292	45216402	0	0	Pca_chr1	KWZ1.0CAM2
16557001	16607236	23666473	23616268	50236	50206	99.22	51554292	38834322	0.1	0.13	Pca_chr1	KWZ1.0CAM1
16567457	16569022	11303001	11301417	1566	1585	96.17	51554292	33630106	0	0	Pca_chr1	KWZ1.0CAM6
16607228	16645271	23614738	23576635	38044	38104	99.38	51554292	38834322	0.07	0.1	Pca_chr1	KWZ1.0CAM1
16645268	16646782	3928740	3927226	1515	1515	100	51554292	5546318	0	0.03	Pca_chr1	KWZ1.0CAM0
16646783	16691659	23576644	23531764	44877	44881	99.65	51554292	38834322	0.09	0.12	Pca_chr1	KWZ1.0CAM1
16691653	16711434	23526232	23506436	19782	19797	99.63	51554292	38834322	0.04	0.05	Pca_chr1	KWZ1.0CAM1
16716116	16735875	23506439	23486677	19760	19763	99.95	51554292	38834322	0.04	0.05	Pca_chr1	KWZ1.0CAM1
16735874	16741982	23576635	23582761	6109	6127	99.71	51554292	38834322	0.01	0.02	Pca_chr1	KWZ1.0CAM1
16742011	16761113	23487713	23468520	19103	19194	99.11	51554292	38834322	0.04	0.05	Pca_chr1	KWZ1.0CAM1
16742011	16743048	19839457	19840494	1038	1038	100	51554292	28286294	0	0	Pca_chr1	KWZ1.0CAM3
16761071	16778126	23468510	23451344	17056	17167	98.69	51554292	38834322	0.03	0.04	Pca_chr1	KWZ1.0CAM1
16778377	16828407	23451344	23401369	50031	49976	99.48	51554292	38834322	0.1	0.13	Pca_chr1	KWZ1.0CAM1
16828392	16840207	23401349	23389536	11816	11814	99.81	51554292	38834322	0.02	0.03	Pca_chr1	KWZ1.0CAM1
16840205	16890233	23389074	23339083	50029	49992	99.59	51554292	38834322	0.1	0.13	Pca_chr1	KWZ1.0CAM1
16890481	16904807	23339085	23324751	14327	14335	99.46	51554292	38834322	0.03	0.04	Pca_chr1	KWZ1.0CAM1
16904796	16931030	23318074	23291849	26235	26226	99.86	51554292	38834322	0.05	0.07	Pca_chr1	KWZ1.0CAM1
16931037	16951582	23291644	23271105	20546	20540	99.46	51554292	38834322	0.04	0.05	Pca_chr1	KWZ1.0CAM1
16951583	16957703	28371993	28365873	6121	6121	99.44	51554292	38834322	0.01	0.02	Pca_chr1	KWZ1.0CAM1
16958957	16962251	23271110	23267786	3295	3325	97.14	51554292	38834322	0.01	0.01	Pca_chr1	KWZ1.0CAM1
16962732	16988798	23267789	23241702	26067	26088	97.81	51554292	38834322	0.05	0.07	Pca_chr1	KWZ1.0CAM1
16985845	16987450	12935885	12937499	1606	1615	95.38	51554292	28296805	0	0.01	Pca_chr1	KWZ1.0CAM5
16988792	17006522	23241666	23223889	17731	17778	99.65	51554292	38834322	0.03	0.05	Pca_chr1	KWZ1.0CAM1
17006514	17033167	23223646	23196960	26654	26687	99.72	51554292	38834322	0.05	0.07	Pca_chr1	KWZ1.0CAM1
17039867	17062943	23196964	23173900	23077	23065	99.83	51554292	38834322	0.04	0.06	Pca_chr1	KWZ1.0CAM1
17063123	17076194	23173901	23160812	13072	13090	99.58	51554292	38834322	0.03	0.03	Pca_chr1	KWZ1.0CAM1
17076171	17082187	23160775	23154757	6017	6019	99.93	51554292	38834322	0.01	0.02	Pca_chr1	KWZ1.0CAM1
17082180	17145465	23153200	23089929	63286	63272	99.9	51554292	38834322	0.12	0.16	Pca_chr1	KWZ1.0CAM1
17146142	17153329	23089936	23082749	7188	7188	99.97	51554292	38834322	0.01	0.02	Pca_chr1	KWZ1.0CAM1
17153327	17166913	23082267	23068687	13587	13581	99.9	51554292	38834322	0.03	0.03	Pca_chr1	KWZ1.0CAM1
17166913	17182148	23899970	23915195	15236	15226	99.86	51554292	38834322	0.03	0.04	Pca_chr1	KWZ1.0CAM1
17166913	17173615	15851058	15844354	6703	6705	99.82	51554292	20603721	0.01	0.03	Pca_chr1	KWZ1.0CAM7
17166914	17173761	21392667	21399523	6848	6857	99.56	51554292	28296805	0.01	0.02	Pca_chr1	KWZ1.0CAM5
17182149	17237207	23068691	23013614	55059	55078	99.89	51554292	38834322	0.11	0.14	Pca_chr1	KWZ1.0CAM1
17237207	17287209	23014996	22965020	50003	49977	99.3	51554292	38834322	0.1	0.13	Pca_chr1	KWZ1.0CAM1
17287199	17370682	22963718	22880295	83484	83424	99.69	51554292	38834322	0.16	0.21	Pca_chr1	KWZ1.0CAM1
17364531	17365746	6730442	6729220	1216	1223	96.49	51554292	31150796	0	0	Pca_chr1	KWZ1.0CAM4
17370920	17376511	22880308	22874703	5592	5606	98.69	51554292	38834322	0.01	0.01	Pca_chr1	KWZ1.0CAM1
17376912	17423942	22874713	22827658	47031	47056	99.69	51554292	38834322	0.09	0.12	Pca_chr1	KWZ1.0CAM1
17416722	17418772	30095423	30093359	2051	2065	95.19	51554292	33630106	0	0.01	Pca_chr1	KWZ1.0CAM6
17423926	17442812	22821933	22803020	18887	18914	99.15	51554292	38834322	0.04	0.05	Pca_chr1	KWZ1.0CAM1
17440918	17442556	5087463	5089066	1639	1604	96.95	51554292	30708646	0	0.01	Pca_chr1	KWZ1.0CAM8
17442810	17456832	22802945	22788922	14023	14024	99.64	51554292	38834322	0.03	0.04	Pca_chr1	KWZ1.0CAM1
17457505	17461103	22788930	22785333	3599	3598	99	51554292	38834322	0.01	0.01	Pca_chr1	KWZ1.0CAM1
17461325	17515504	22785058	22730829	54180	54230	99.71	51554292	38834322	0.11	0.14	Pca_chr1	KWZ1.0CAM1
17515501	17517327	31182880	31181053	1827	1828	99.78	51554292	38834322	0	0	Pca_chr1	KWZ1.0CAM1
17516141	17517823	6612613	6610931	1683	1683	98.81	51554292	28296805	0	0.01	Pca_chr1	KWZ1.0CAM5
17518151	17520293	31179724	31177582	2143	2143	99.81	51554292	38834322	0	0.01	Pca_chr1	KWZ1.0CAM1
17520279	17544192	22730851	22706923	23914	23929	99.81	51554292	38834322	0.05	0.06	Pca_chr1	KWZ1.0CAM1
17544997	17573515	22706930	22678433	28519	28498	99.81	51554292	38834322	0.06	0.07	Pca_chr1	KWZ1.0CAM1
17573517	17618662	22678330	22633229	45146	45102	99.21	51554292	38834322	0.09	0.12	Pca_chr1	KWZ1.0CAM1
17618632	17762688	22633217	22489242	144057	143976	99.56	51554292	38834322	0.28	0.37	Pca_chr1	KWZ1.0CAM1
17702146	17733818	9092572	9060698	31673	31875	98.25	51554292	45216402	0.06	0.07	Pca_chr1	KWZ1.0CAM2
17762688	17783449	22489122	22468210	20762	20913	97.7	51554292	38834322	0.04	0.05	Pca_chr1	KWZ1.0CAM1
17783446	17787618	22467582	22463408	4173	4175	98.64	51554292	38834322	0.01	0.01	Pca_chr1	KWZ1.0CAM1
17787983	17789989	22463410	22461403	2007	2008	99	51554292	38834322	0	0.01	Pca_chr1	KWZ1.0CAM1
17790804	17793280	22461411	22458949	2477	2463	94.61	51554292	38834322	0	0.01	Pca_chr1	KWZ1.0CAM1
17796047	17798507	22456635	22454201	2461	2435	95.67	51554292	38834322	0	0.01	Pca_chr1	KWZ1.0CAM1
17798753	17800627	22454206	22452320	1875	1887	96.68	51554292	38834322	0	0	Pca_chr1	KWZ1.0CAM1
17838810	17840237	22448599	22447172	1428	1428	96.92	51554292	38834322	0	0	Pca_chr1	KWZ1.0CAM1
17841703	17844136	22447176	22444743	2434	2434	96.96	51554292	38834322	0	0.01	Pca_chr1	KWZ1.0CAM1
17846428	17849852	22444327	22440920	3425	3408	97.33	51554292	38834322	0.01	0.01	Pca_chr1	KWZ1.0CAM1
17849917	17857201	22434053	22426694	7285	7360	97.29	51554292	38834322	0.01	0.02	Pca_chr1	KWZ1.0CAM1
17953345	17955984	22424339	22421640	2640	2700	93.34	51554292	38834322	0.01	0.01	Pca_chr1	KWZ1.0CAM1
17956977	17965809	22421644	22412878	8833	8767	97.69	51554292	38834322	0.02	0.02	Pca_chr1	KWZ1.0CAM1
17965802	17971447	22412600	22406890	5646	5711	97.16	51554292	38834322	0.01	0.01	Pca_chr1	KWZ1.0CAM1
17971443	18007424	22406400	22370425	35982	35976	99.67	51554292	38834322	0.07	0.09	Pca_chr1	KWZ1.0CAM1
17983804	17986733	961794	964739	2930	2946	98.78	51554292	30708646	0.01	0.01	Pca_chr1	KWZ1.0CAM8
18008232	18012518	22368749	22364439	4287	4311	98.77	51554292	38834322	0.01	0.01	Pca_chr1	KWZ1.0CAM1
18013603	18024719	22364443	22353362	11117	11082	99.22	51554292	38834322	0.02	0.03	Pca_chr1	KWZ1.0CAM1
18025392	18030402	22353372	22348362	5011	5011	100	51554292	38834322	0.01	0.01	Pca_chr1	KWZ1.0CAM1
18030398	18057846	22341593	22314095	27449	27499	99.75	51554292	38834322	0.05	0.07	Pca_chr1	KWZ1.0CAM1
18057842	18060656	22312699	22309877	2815	2823	99.72	51554292	38834322	0.01	0.01	Pca_chr1	KWZ1.0CAM1
18060648	18074743	22307569	22293465	14096	14105	99.91	51554292	38834322	0.03	0.04	Pca_chr1	KWZ1.0CAM1
18074740	18122464	22293057	22245332	47725	47726	99.93	51554292	38834322	0.09	0.12	Pca_chr1	KWZ1.0CAM1
18122747	18153757	22245047	22214037	31011	31011	99.97	51554292	38834322	0.06	0.08	Pca_chr1	KWZ1.0CAM1
18153748	18165125	22213865	22202484	11378	11382	99.07	51554292	38834322	0.02	0.03	Pca_chr1	KWZ1.0CAM1
18165332	18195208	22201649	22171779	29877	29871	99.26	51554292	38834322	0.06	0.08	Pca_chr1	KWZ1.0CAM1
18195204	18253550	22169831	22111499	58347	58333	99.72	51554292	38834322	0.11	0.15	Pca_chr1	KWZ1.0CAM1
18253542	18269647	22110061	22094010	16106	16052	98.98	51554292	38834322	0.03	0.04	Pca_chr1	KWZ1.0CAM1
18269640	18284001	22092815	22078421	14362	14395	99.3	51554292	38834322	0.03	0.04	Pca_chr1	KWZ1.0CAM1
18284410	18300699	22078423	22062147	16290	16277	99.28	51554292	38834322	0.03	0.04	Pca_chr1	KWZ1.0CAM1
18301643	18306328	22062154	22057458	4686	4697	99.28	51554292	38834322	0.01	0.01	Pca_chr1	KWZ1.0CAM1
18307296	18316709	22057465	22048063	9414	9403	99.24	51554292	38834322	0.02	0.02	Pca_chr1	KWZ1.0CAM1
18316703	18327667	22046485	22035469	10965	11017	98.96	51554292	38834322	0.02	0.03	Pca_chr1	KWZ1.0CAM1
18327714	18338408	22035470	22024772	10695	10699	98.91	51554292	38834322	0.02	0.03	Pca_chr1	KWZ1.0CAM1
18338406	18347760	22024535	22015161	9355	9375	99.16	51554292	38834322	0.02	0.02	Pca_chr1	KWZ1.0CAM1
18347754	18416332	22006562	21937921	68579	68642	99.78	51554292	38834322	0.13	0.18	Pca_chr1	KWZ1.0CAM1
18416328	18466636	21816213	21765921	50309	50293	99.75	51554292	38834322	0.1	0.13	Pca_chr1	KWZ1.0CAM1
18416328	18436558	26035062	26055279	20231	20218	99.63	51554292	28286294	0.04	0.07	Pca_chr1	KWZ1.0CAM3
18466636	18473358	22844812	22838089	6723	6724	99.38	51554292	31150796	0.01	0.02	Pca_chr1	KWZ1.0CAM4
18473358	18526678	21765926	21712569	53321	53358	99.83	51554292	38834322	0.1	0.14	Pca_chr1	KWZ1.0CAM1
18527174	18533778	21711656	21705079	6605	6578	99.09	51554292	38834322	0.01	0.02	Pca_chr1	KWZ1.0CAM1
18533779	18539029	14395829	14401084	5251	5256	98.99	51554292	30708646	0.01	0.02	Pca_chr1	KWZ1.0CAM8
18539333	18552335	21705087	21692084	13003	13004	99.86	51554292	38834322	0.03	0.03	Pca_chr1	KWZ1.0CAM1
18552498	18580791	21692083	21663799	28294	28285	99.72	51554292	38834322	0.05	0.07	Pca_chr1	KWZ1.0CAM1
18580787	18597329	21663603	21647061	16543	16543	99.49	51554292	38834322	0.03	0.04	Pca_chr1	KWZ1.0CAM1
18597735	18606250	21647066	21638543	8516	8524	99.15	51554292	38834322	0.02	0.02	Pca_chr1	KWZ1.0CAM1
18607642	18612578	19929599	19924716	4937	4884	98.8	51554292	20603721	0.01	0.02	Pca_chr1	KWZ1.0CAM7
18612578	18647929	21636884	21601500	35352	35385	99.76	51554292	38834322	0.07	0.09	Pca_chr1	KWZ1.0CAM1
18647945	18658532	21598432	21587812	10588	10621	99.29	51554292	38834322	0.02	0.03	Pca_chr1	KWZ1.0CAM1
18658565	18664514	21587835	21581871	5950	5965	99.66	51554292	38834322	0.01	0.02	Pca_chr1	KWZ1.0CAM1
18664517	18667520	21581074	21578070	3004	3005	99.93	51554292	38834322	0.01	0.01	Pca_chr1	KWZ1.0CAM1
18668314	18713701	21578093	21532688	45388	45406	99.71	51554292	38834322	0.09	0.12	Pca_chr1	KWZ1.0CAM1
18714454	18737551	21532697	21509565	23098	23133	99.31	51554292	38834322	0.04	0.06	Pca_chr1	KWZ1.0CAM1
18739120	18744989	21509563	21503688	5870	5876	99.3	51554292	38834322	0.01	0.02	Pca_chr1	KWZ1.0CAM1
18744989	18764367	21503516	21484136	19379	19381	99.51	51554292	38834322	0.04	0.05	Pca_chr1	KWZ1.0CAM1
18764357	18772818	21484187	21475703	8462	8485	99.49	51554292	38834322	0.02	0.02	Pca_chr1	KWZ1.0CAM1
18773014	18847355	21475717	21401329	74342	74389	99.67	51554292	38834322	0.14	0.19	Pca_chr1	KWZ1.0CAM1
18818920	18824828	10837490	10843398	5909	5909	99.37	51554292	30708646	0.01	0.02	Pca_chr1	KWZ1.0CAM8
18847350	18851847	19068194	19072691	4498	4498	99.91	51554292	28286294	0.01	0.02	Pca_chr1	KWZ1.0CAM3
18847355	18851854	11101220	11096721	4500	4500	99.93	51554292	33630106	0.01	0.01	Pca_chr1	KWZ1.0CAM6
18847355	18851854	21925957	21930456	4500	4500	99.93	51554292	30708646	0.01	0.01	Pca_chr1	KWZ1.0CAM8
18851854	18862296	21401335	21390924	10443	10412	98.15	51554292	38834322	0.02	0.03	Pca_chr1	KWZ1.0CAM1
18863737	18886536	21390933	21368126	22800	22808	99.22	51554292	38834322	0.04	0.06	Pca_chr1	KWZ1.0CAM1
18886528	18891683	21367954	21362793	5156	5162	99.54	51554292	38834322	0.01	0.01	Pca_chr1	KWZ1.0CAM1
18891686	18892939	4982640	4983903	1254	1264	98.26	51554292	38834322	0	0	Pca_chr1	KWZ1.0CAM1
18892937	18895212	4998011	5000239	2276	2229	96.84	51554292	38834322	0	0.01	Pca_chr1	KWZ1.0CAM1
18903766	18905799	21354410	21352375	2034	2036	99.21	51554292	38834322	0	0.01	Pca_chr1	KWZ1.0CAM1
18913621	18918847	18421279	18426590	5227	5312	96.37	51554292	30708646	0.01	0.02	Pca_chr1	KWZ1.0CAM8
18920777	18940266	21366624	21347124	19490	19501	98.33	51554292	38834322	0.04	0.05	Pca_chr1	KWZ1.0CAM1
18940371	18948035	21347116	21339429	7665	7688	98.65	51554292	38834322	0.01	0.02	Pca_chr1	KWZ1.0CAM1
18949802	18953961	21339846	21335680	4160	4167	99.02	51554292	38834322	0.01	0.01	Pca_chr1	KWZ1.0CAM1
18951886	18955286	18416042	18419467	3401	3426	96.91	51554292	30708646	0.01	0.01	Pca_chr1	KWZ1.0CAM8
18954087	18971881	21335683	21318067	17795	17617	98.41	51554292	38834322	0.03	0.05	Pca_chr1	KWZ1.0CAM1
18973315	18991077	21318071	21300377	17763	17695	99.07	51554292	38834322	0.03	0.05	Pca_chr1	KWZ1.0CAM1
18991073	18996421	21299783	21294425	5349	5359	98.25	51554292	38834322	0.01	0.01	Pca_chr1	KWZ1.0CAM1
18996518	19023335	21294425	21267565	26818	26861	98.39	51554292	38834322	0.05	0.07	Pca_chr1	KWZ1.0CAM1
19023654	19043493	21266671	21246892	19840	19780	98.84	51554292	38834322	0.04	0.05	Pca_chr1	KWZ1.0CAM1
19043476	19084813	21246680	21205293	41338	41388	99.74	51554292	38834322	0.08	0.11	Pca_chr1	KWZ1.0CAM1
19084806	19087873	21203918	21200866	3068	3053	97.01	51554292	38834322	0.01	0.01	Pca_chr1	KWZ1.0CAM1
19087966	19090504	21200866	21198342	2539	2525	98.5	51554292	38834322	0	0.01	Pca_chr1	KWZ1.0CAM1
19090500	19093332	21196814	21194018	2833	2797	96.69	51554292	38834322	0.01	0.01	Pca_chr1	KWZ1.0CAM1
19094063	19120692	21194025	21167239	26630	26787	97.35	51554292	38834322	0.05	0.07	Pca_chr1	KWZ1.0CAM1
19124527	19132019	21160825	21153495	7493	7331	95.8	51554292	38834322	0.01	0.02	Pca_chr1	KWZ1.0CAM1
19133662	19141394	12321998	12314274	7733	7725	99.2	51554292	33630106	0.01	0.02	Pca_chr1	KWZ1.0CAM6
19151108	19157550	21134057	21127644	6443	6414	99.18	51554292	38834322	0.01	0.02	Pca_chr1	KWZ1.0CAM1
19157618	19158768	21127651	21126496	1151	1156	97.76	51554292	38834322	0	0	Pca_chr1	KWZ1.0CAM1
19158759	19163796	21124397	21119361	5038	5037	98.71	51554292	38834322	0.01	0.01	Pca_chr1	KWZ1.0CAM1
19164471	19174434	21117679	21107709	9964	9971	99.53	51554292	38834322	0.02	0.03	Pca_chr1	KWZ1.0CAM1
19174534	19190552	21107710	21091815	16019	15896	97.78	51554292	38834322	0.03	0.04	Pca_chr1	KWZ1.0CAM1
19190552	19201766	18541569	18530298	11215	11272	99.07	51554292	45216402	0.02	0.02	Pca_chr1	KWZ1.0CAM2
19204594	19207362	21091819	21089052	2769	2768	99.39	51554292	38834322	0.01	0.01	Pca_chr1	KWZ1.0CAM1
19207357	19220465	21087899	21074789	13109	13111	98.68	51554292	38834322	0.03	0.03	Pca_chr1	KWZ1.0CAM1
19220599	19256449	21074630	21038814	35851	35817	98.93	51554292	38834322	0.07	0.09	Pca_chr1	KWZ1.0CAM1
19224594	19228126	26404032	26400496	3533	3537	96.69	51554292	28286294	0.01	0.01	Pca_chr1	KWZ1.0CAM3
19256446	19308126	21029017	20977223	51681	51795	99.15	51554292	38834322	0.1	0.13	Pca_chr1	KWZ1.0CAM1
19257917	19262592	22834072	22838754	4676	4683	94.01	51554292	30708646	0.01	0.02	Pca_chr1	KWZ1.0CAM8
19308438	19329935	20977147	20955641	21498	21507	99.54	51554292	38834322	0.04	0.06	Pca_chr1	KWZ1.0CAM1
19331136	19369627	20954723	20916257	38492	38467	99.82	51554292	38834322	0.07	0.1	Pca_chr1	KWZ1.0CAM1
19369625	19394824	20916191	20890994	25200	25198	99.4	51554292	38834322	0.05	0.06	Pca_chr1	KWZ1.0CAM1
19395623	19397495	20890759	20888866	1873	1894	94.11	51554292	38834322	0	0	Pca_chr1	KWZ1.0CAM1
19397715	19405491	20888870	20881092	7777	7779	98.81	51554292	38834322	0.02	0.02	Pca_chr1	KWZ1.0CAM1
19405573	19416441	20880742	20869872	10869	10871	99.5	51554292	38834322	0.02	0.03	Pca_chr1	KWZ1.0CAM1
19416440	19444023	20869675	20842046	27584	27630	99.73	51554292	38834322	0.05	0.07	Pca_chr1	KWZ1.0CAM1
19417862	19419270	27477501	27476095	1409	1407	99.43	51554292	28286294	0	0	Pca_chr1	KWZ1.0CAM3
19417868	19419274	14360953	14359535	1407	1419	99.01	51554292	20603721	0	0.01	Pca_chr1	KWZ1.0CAM7
19417870	19419270	19519456	19520854	1401	1399	99.86	51554292	28296805	0	0	Pca_chr1	KWZ1.0CAM5
19444014	19463503	20841844	20822358	19490	19487	99.89	51554292	38834322	0.04	0.05	Pca_chr1	KWZ1.0CAM1
19463503	19477750	896049	881802	14248	14248	99.99	51554292	30708646	0.03	0.05	Pca_chr1	KWZ1.0CAM8
19477749	19532290	20822366	20767748	54542	54619	99.68	51554292	38834322	0.11	0.14	Pca_chr1	KWZ1.0CAM1
19532284	19534944	20765678	20763018	2661	2661	99.96	51554292	38834322	0.01	0.01	Pca_chr1	KWZ1.0CAM1
19534940	19553537	20757944	20739342	18598	18603	99.87	51554292	38834322	0.04	0.05	Pca_chr1	KWZ1.0CAM1
19553537	19564094	21499229	21509799	10558	10571	99.39	51554292	28286294	0.02	0.04	Pca_chr1	KWZ1.0CAM3
19564095	19577281	20739345	20726098	13187	13248	99.37	51554292	38834322	0.03	0.03	Pca_chr1	KWZ1.0CAM1
19577330	19598710	20726115	20704694	21381	21422	98.67	51554292	38834322	0.04	0.06	Pca_chr1	KWZ1.0CAM1
19598850	19673136	20704792	20630306	74287	74487	99.31	51554292	38834322	0.14	0.19	Pca_chr1	KWZ1.0CAM1
19673239	19675458	20630193	20627963	2220	2231	99.15	51554292	38834322	0	0.01	Pca_chr1	KWZ1.0CAM1
19675460	19679140	20627871	20624185	3681	3687	99.73	51554292	38834322	0.01	0.01	Pca_chr1	KWZ1.0CAM1
19679135	19903923	20622855	20398094	224789	224762	99.52	51554292	38834322	0.44	0.58	Pca_chr1	KWZ1.0CAM1
19903980	19944788	20398105	20357244	40809	40862	99.23	51554292	38834322	0.08	0.11	Pca_chr1	KWZ1.0CAM1
19944780	19946785	20356656	20354648	2006	2009	97.61	51554292	38834322	0	0.01	Pca_chr1	KWZ1.0CAM1
19951039	20014168	20354643	20291490	63130	63154	99.71	51554292	38834322	0.12	0.16	Pca_chr1	KWZ1.0CAM1
20014156	20015807	15707949	15709609	1652	1661	98.2	51554292	33630106	0	0	Pca_chr1	KWZ1.0CAM6
20016423	20020457	20291498	20287477	4035	4022	99.08	51554292	38834322	0.01	0.01	Pca_chr1	KWZ1.0CAM1
20020443	20027876	20286173	20278737	7434	7437	98.71	51554292	38834322	0.01	0.02	Pca_chr1	KWZ1.0CAM1
20027872	20067317	20278635	20239244	39446	39392	99.62	51554292	38834322	0.08	0.1	Pca_chr1	KWZ1.0CAM1
20068512	20108424	20239251	20199280	39913	39972	99.76	51554292	38834322	0.08	0.1	Pca_chr1	KWZ1.0CAM1
20080230	20084519	27133499	27137762	4290	4264	97.69	51554292	30708646	0.01	0.01	Pca_chr1	KWZ1.0CAM8
20108422	20110202	22649730	22647947	1781	1784	99.66	51554292	28296805	0	0.01	Pca_chr1	KWZ1.0CAM5
20110202	20117881	22647766	22640087	7680	7680	99.69	51554292	28296805	0.01	0.03	Pca_chr1	KWZ1.0CAM5
20117882	20152752	20199291	20164378	34871	34914	99.18	51554292	38834322	0.07	0.09	Pca_chr1	KWZ1.0CAM1
20153860	20171123	2978260	2961003	17264	17258	99.41	51554292	38834322	0.03	0.04	Pca_chr1	KWZ1.0CAM1
20153860	20172194	20162437	20144105	18335	18333	99.77	51554292	38834322	0.04	0.05	Pca_chr1	KWZ1.0CAM1
20162316	20170648	2435671	2444006	8333	8336	99.64	51554292	45216402	0.02	0.02	Pca_chr1	KWZ1.0CAM2
20170425	20178051	19188272	19180649	7627	7624	99.65	51554292	45216402	0.01	0.02	Pca_chr1	KWZ1.0CAM2
20177354	20184148	20139415	20132621	6795	6795	99.76	51554292	38834322	0.01	0.02	Pca_chr1	KWZ1.0CAM1
20177354	20184148	21210333	21217128	6795	6796	99.82	51554292	31150796	0.01	0.02	Pca_chr1	KWZ1.0CAM4
20177354	20182158	16669635	16674428	4805	4794	99.52	51554292	28296805	0.01	0.02	Pca_chr1	KWZ1.0CAM5
20177828	20184148	10862530	10856209	6321	6322	99.76	51554292	31150796	0.01	0.02	Pca_chr1	KWZ1.0CAM4
20184153	20191974	36007658	35999845	7822	7814	99.58	51554292	45216402	0.02	0.02	Pca_chr1	KWZ1.0CAM2
20191989	20193377	37136839	37138224	1389	1386	99.21	51554292	45216402	0	0	Pca_chr1	KWZ1.0CAM2
20197349	20218948	35999382	35977756	21600	21627	99.74	51554292	45216402	0.04	0.05	Pca_chr1	KWZ1.0CAM2
20218892	20221818	35977752	35974823	2927	2930	99.86	51554292	45216402	0.01	0.01	Pca_chr1	KWZ1.0CAM2
20221816	20223913	35974443	35972346	2098	2098	100	51554292	45216402	0	0	Pca_chr1	KWZ1.0CAM2
20227774	20247161	35971806	35952413	19388	19394	99.88	51554292	45216402	0.04	0.04	Pca_chr1	KWZ1.0CAM2
20248486	20276171	20160324	20132617	27686	27708	99.63	51554292	38834322	0.05	0.07	Pca_chr1	KWZ1.0CAM1
20254801	20265669	28346888	28357764	10869	10877	99.52	51554292	31150796	0.02	0.03	Pca_chr1	KWZ1.0CAM4
20267875	20294979	19500824	19473734	27105	27091	99.49	51554292	38834322	0.05	0.07	Pca_chr1	KWZ1.0CAM1
20289061	20290914	119098	120957	1854	1860	96.35	51554292	45216402	0	0	Pca_chr1	KWZ1.0CAM2
20291848	20294124	121097	123353	2277	2257	95.35	51554292	45216402	0	0	Pca_chr1	KWZ1.0CAM2
20294967	20303089	19472829	19464709	8123	8121	99.95	51554292	38834322	0.02	0.02	Pca_chr1	KWZ1.0CAM1
20308567	20316396	18015270	18023118	7830	7849	97.39	51554292	30708646	0.02	0.03	Pca_chr1	KWZ1.0CAM8
20315479	20333300	19466310	19448491	17822	17820	99.88	51554292	38834322	0.03	0.05	Pca_chr1	KWZ1.0CAM1
20333282	20376995	19448450	19404722	43714	43729	99.71	51554292	38834322	0.08	0.11	Pca_chr1	KWZ1.0CAM1
20377326	20410449	19404576	19371472	33124	33105	99.63	51554292	38834322	0.06	0.09	Pca_chr1	KWZ1.0CAM1
20410651	20463838	19371481	19318326	53188	53156	99.58	51554292	38834322	0.1	0.14	Pca_chr1	KWZ1.0CAM1
20464565	20466592	19318335	19316308	2028	2028	99.51	51554292	38834322	0	0.01	Pca_chr1	KWZ1.0CAM1
20466764	20468678	19316317	19314330	1915	1988	93.17	51554292	38834322	0	0.01	Pca_chr1	KWZ1.0CAM1
20468572	20485400	19314364	19297529	16829	16836	99.03	51554292	38834322	0.03	0.04	Pca_chr1	KWZ1.0CAM1
20486088	20512242	19297493	19271308	26155	26186	99.77	51554292	38834322	0.05	0.07	Pca_chr1	KWZ1.0CAM1
20512225	20541967	19271283	19241485	29743	29799	99.4	51554292	38834322	0.06	0.08	Pca_chr1	KWZ1.0CAM1
20544491	20549743	19241459	19236221	5253	5239	99.73	51554292	38834322	0.01	0.01	Pca_chr1	KWZ1.0CAM1
20549743	20551549	34452009	34453810	1807	1802	99.28	51554292	45216402	0	0	Pca_chr1	KWZ1.0CAM2
20551549	20620511	19236226	19167270	68963	68957	99.89	51554292	38834322	0.13	0.18	Pca_chr1	KWZ1.0CAM1
20620480	20631941	19167242	19155826	11462	11417	98.67	51554292	38834322	0.02	0.03	Pca_chr1	KWZ1.0CAM1
20631938	20640838	19155748	19146847	8901	8902	99.74	51554292	38834322	0.02	0.02	Pca_chr1	KWZ1.0CAM1
20641757	20658828	19146854	19129775	17072	17080	99.81	51554292	38834322	0.03	0.04	Pca_chr1	KWZ1.0CAM1
20658824	20669401	19129368	19118760	10578	10609	99.34	51554292	38834322	0.02	0.03	Pca_chr1	KWZ1.0CAM1
20666234	20668605	4838462	4840837	2372	2376	98.36	51554292	28286294	0	0.01	Pca_chr1	KWZ1.0CAM3
20666236	20671540	1720323	1715047	5305	5277	99.15	51554292	31150796	0.01	0.02	Pca_chr1	KWZ1.0CAM4
20669400	20711892	19118588	19076171	42493	42418	99.6	51554292	38834322	0.08	0.11	Pca_chr1	KWZ1.0CAM1
20669726	20671783	44470532	44472592	2058	2061	98.98	51554292	45216402	0	0	Pca_chr1	KWZ1.0CAM2
20711901	20791191	19071879	18992596	79291	79284	99.74	51554292	38834322	0.15	0.2	Pca_chr1	KWZ1.0CAM1
20790927	20880780	18992520	18902709	89854	89812	99.87	51554292	38834322	0.17	0.23	Pca_chr1	KWZ1.0CAM1
20808185	20809452	24929222	24930491	1268	1270	99.61	51554292	33630106	0	0	Pca_chr1	KWZ1.0CAM6
20880765	20918816	18902673	18864596	38052	38078	99.89	51554292	38834322	0.07	0.1	Pca_chr1	KWZ1.0CAM1
20918509	20940231	18864718	18843021	21723	21698	99.82	51554292	38834322	0.04	0.06	Pca_chr1	KWZ1.0CAM1
20940224	20965735	18841815	18816297	25512	25519	99.75	51554292	38834322	0.05	0.07	Pca_chr1	KWZ1.0CAM1
20966968	21024165	18816298	18759128	57198	57171	99.66	51554292	38834322	0.11	0.15	Pca_chr1	KWZ1.0CAM1
21024747	21045151	18759133	18738721	20405	20413	99.29	51554292	38834322	0.04	0.05	Pca_chr1	KWZ1.0CAM1
21045097	21109828	18738715	18673950	64732	64766	99.73	51554292	38834322	0.13	0.17	Pca_chr1	KWZ1.0CAM1
21109879	21113211	18673955	18670683	3333	3273	97.36	51554292	38834322	0.01	0.01	Pca_chr1	KWZ1.0CAM1
21114292	21129291	18659535	18644517	15000	15019	98.51	51554292	38834322	0.03	0.04	Pca_chr1	KWZ1.0CAM1
21137747	21147291	18642216	18632667	9545	9550	98.88	51554292	38834322	0.02	0.02	Pca_chr1	KWZ1.0CAM1
21147282	21154734	18632494	18625038	7453	7457	98.6	51554292	38834322	0.01	0.02	Pca_chr1	KWZ1.0CAM1
21155227	21159190	18625037	18621069	3964	3969	98.82	51554292	38834322	0.01	0.01	Pca_chr1	KWZ1.0CAM1
21155951	21159190	13445991	13449239	3240	3249	95.97	51554292	28296805	0.01	0.01	Pca_chr1	KWZ1.0CAM5
21155952	21159190	12098624	12095405	3239	3220	97.23	51554292	28296805	0.01	0.01	Pca_chr1	KWZ1.0CAM5
21159191	21164928	18606737	18601010	5738	5728	98.29	51554292	38834322	0.01	0.01	Pca_chr1	KWZ1.0CAM1
21164921	21206658	18600297	18558678	41738	41620	99.27	51554292	38834322	0.08	0.11	Pca_chr1	KWZ1.0CAM1
21206656	21209421	27059745	27062510	2766	2766	99.89	51554292	45216402	0.01	0.01	Pca_chr1	KWZ1.0CAM2
21209421	21232568	18558684	18535555	23148	23130	99.67	51554292	38834322	0.04	0.06	Pca_chr1	KWZ1.0CAM1
21232704	21245063	18535552	18523132	12360	12421	98.79	51554292	38834322	0.02	0.03	Pca_chr1	KWZ1.0CAM1
21245060	21247518	18522772	18520314	2459	2459	97.13	51554292	38834322	0	0.01	Pca_chr1	KWZ1.0CAM1
21248140	21272652	18520307	18495746	24513	24562	99	51554292	38834322	0.05	0.06	Pca_chr1	KWZ1.0CAM1
21272624	21274070	18495720	18494274	1447	1447	99.79	51554292	38834322	0	0	Pca_chr1	KWZ1.0CAM1
21274051	21345293	18494243	18422991	71243	71253	99.66	51554292	38834322	0.14	0.18	Pca_chr1	KWZ1.0CAM1
21345287	21364740	18420884	18401430	19454	19455	99.94	51554292	38834322	0.04	0.05	Pca_chr1	KWZ1.0CAM1
21372407	21374425	18400676	18398658	2019	2019	100	51554292	38834322	0	0.01	Pca_chr1	KWZ1.0CAM1
21375264	21383020	18398640	18390881	7757	7760	99.78	51554292	38834322	0.02	0.02	Pca_chr1	KWZ1.0CAM1
21382394	21417772	18391077	18355688	35379	35390	99.88	51554292	38834322	0.07	0.09	Pca_chr1	KWZ1.0CAM1
21422867	21459226	18355692	18319453	36360	36240	99.29	51554292	38834322	0.07	0.09	Pca_chr1	KWZ1.0CAM1
21464528	21474541	18319207	18309146	10014	10062	98.77	51554292	38834322	0.02	0.03	Pca_chr1	KWZ1.0CAM1
21475096	21482230	18309154	18302020	7135	7135	99.92	51554292	38834322	0.01	0.02	Pca_chr1	KWZ1.0CAM1
21482292	21640312	18302026	18143957	158021	158070	99.64	51554292	38834322	0.31	0.41	Pca_chr1	KWZ1.0CAM1
21640908	21647948	18143968	18136893	7041	7076	98.63	51554292	38834322	0.01	0.02	Pca_chr1	KWZ1.0CAM1
21667796	21692699	18120257	18095366	24904	24892	99.27	51554292	38834322	0.05	0.06	Pca_chr1	KWZ1.0CAM1
21692886	21698759	18095544	18089670	5874	5875	99.2	51554292	38834322	0.01	0.02	Pca_chr1	KWZ1.0CAM1
21699950	21701251	18088366	18087067	1302	1300	98.09	51554292	38834322	0	0	Pca_chr1	KWZ1.0CAM1
21702031	21704022	13808498	13806546	1992	1953	96.89	51554292	38834322	0	0.01	Pca_chr1	KWZ1.0CAM1
21744139	21745987	13769888	13768040	1849	1849	98.54	51554292	38834322	0	0	Pca_chr1	KWZ1.0CAM1
21749212	21752114	18065959	18063048	2903	2912	97.8	51554292	38834322	0.01	0.01	Pca_chr1	KWZ1.0CAM1
21761023	21767440	13766323	13759908	6418	6416	98.24	51554292	38834322	0.01	0.02	Pca_chr1	KWZ1.0CAM1
21761023	21767440	18064225	18057787	6418	6439	97.75	51554292	38834322	0.01	0.02	Pca_chr1	KWZ1.0CAM1
21780031	21784699	13759913	13755300	4669	4614	97.45	51554292	38834322	0.01	0.01	Pca_chr1	KWZ1.0CAM1
21780031	21797488	18057792	18040288	17458	17505	99.2	51554292	38834322	0.03	0.05	Pca_chr1	KWZ1.0CAM1
21797488	21798892	20277345	20275941	1405	1405	99.86	51554292	20603721	0	0.01	Pca_chr1	KWZ1.0CAM7
21798892	21803573	18040290	18035609	4682	4682	99.96	51554292	38834322	0.01	0.01	Pca_chr1	KWZ1.0CAM1
21803568	21805775	18026087	18023880	2208	2208	100	51554292	38834322	0	0.01	Pca_chr1	KWZ1.0CAM1
21805859	21932662	18023881	17897048	126804	126834	99.75	51554292	38834322	0.25	0.33	Pca_chr1	KWZ1.0CAM1
21844107	21849081	21581403	21576427	4975	4977	99.08	51554292	45216402	0.01	0.01	Pca_chr1	KWZ1.0CAM2
21931822	21945213	17887207	17873817	13392	13391	99.92	51554292	38834322	0.03	0.03	Pca_chr1	KWZ1.0CAM1
21945696	21967874	17873824	17851692	22179	22133	99.26	51554292	38834322	0.04	0.06	Pca_chr1	KWZ1.0CAM1
21967873	21981981	35858188	35844075	14109	14114	99.35	51554292	45216402	0.03	0.03	Pca_chr1	KWZ1.0CAM2
21967875	21981977	6351659	6337561	14103	14099	99.51	51554292	28296805	0.03	0.05	Pca_chr1	KWZ1.0CAM5
21968367	21981977	12542214	12528574	13611	13641	98.71	51554292	28286294	0.03	0.05	Pca_chr1	KWZ1.0CAM3
21973857	21981977	5155374	5163479	8121	8106	99.24	51554292	28296805	0.02	0.03	Pca_chr1	KWZ1.0CAM5
21976520	21981977	16930782	16936242	5458	5461	99.52	51554292	45216402	0.01	0.01	Pca_chr1	KWZ1.0CAM2
21981978	21995382	17851694	17838236	13405	13459	97.8	51554292	38834322	0.03	0.03	Pca_chr1	KWZ1.0CAM1
21995382	22039883	17838140	17793674	44502	44467	98.5	51554292	38834322	0.09	0.11	Pca_chr1	KWZ1.0CAM1
22039873	22182332	17792931	17650351	142460	142581	99.71	51554292	38834322	0.28	0.37	Pca_chr1	KWZ1.0CAM1
22117220	22118519	31446570	31445273	1300	1298	98.85	51554292	33630106	0	0	Pca_chr1	KWZ1.0CAM6
22182575	22223245	17650359	17609651	40671	40709	99.75	51554292	38834322	0.08	0.1	Pca_chr1	KWZ1.0CAM1
22196529	22198385	37610655	37612502	1857	1848	96.53	51554292	38834322	0	0	Pca_chr1	KWZ1.0CAM1
22196534	22198379	16950939	16949156	1846	1784	94.07	51554292	28296805	0	0.01	Pca_chr1	KWZ1.0CAM5
22223089	22310030	17609646	17522750	86942	86897	99.88	51554292	38834322	0.17	0.22	Pca_chr1	KWZ1.0CAM1
22259639	22265075	3934356	3928918	5437	5439	99.14	51554292	30708646	0.01	0.02	Pca_chr1	KWZ1.0CAM8
22310503	22347150	17522753	17486052	36648	36702	99.62	51554292	38834322	0.07	0.09	Pca_chr1	KWZ1.0CAM1
22347144	22403197	17479241	17423166	56054	56076	99.81	51554292	38834322	0.11	0.14	Pca_chr1	KWZ1.0CAM1
22403605	22408727	17423169	17418055	5123	5115	99.75	51554292	38834322	0.01	0.01	Pca_chr1	KWZ1.0CAM1
22408728	22427789	25143816	25124754	19062	19063	99.92	51554292	30708646	0.04	0.06	Pca_chr1	KWZ1.0CAM8
22427785	22473845	17418063	17371984	46061	46080	99.82	51554292	38834322	0.09	0.12	Pca_chr1	KWZ1.0CAM1
22473835	22475269	17365177	17363745	1435	1433	99.09	51554292	38834322	0	0	Pca_chr1	KWZ1.0CAM1
22475879	22498784	17363072	17340154	22906	22919	99.63	51554292	38834322	0.04	0.06	Pca_chr1	KWZ1.0CAM1
22498775	22511608	17339969	17327155	12834	12815	99.61	51554292	38834322	0.02	0.03	Pca_chr1	KWZ1.0CAM1
22512077	22519896	17327160	17319339	7820	7822	99.91	51554292	38834322	0.02	0.02	Pca_chr1	KWZ1.0CAM1
22520233	22536672	17319346	17302912	16440	16435	99.44	51554292	38834322	0.03	0.04	Pca_chr1	KWZ1.0CAM1
22536926	22556576	17302899	17283109	19651	19791	98.34	51554292	38834322	0.04	0.05	Pca_chr1	KWZ1.0CAM1
22554254	22555931	6672862	6674537	1678	1676	98.03	51554292	30708646	0	0.01	Pca_chr1	KWZ1.0CAM8
22556569	22608556	17280935	17228933	51988	52003	99.63	51554292	38834322	0.1	0.13	Pca_chr1	KWZ1.0CAM1
22589215	22591391	17283110	17280936	2177	2175	99.91	51554292	38834322	0	0.01	Pca_chr1	KWZ1.0CAM1
22589216	22591391	19249255	19247100	2176	2156	97.57	51554292	30708646	0	0.01	Pca_chr1	KWZ1.0CAM8
22589217	22591391	5481401	5479232	2175	2170	96.83	51554292	45216402	0	0	Pca_chr1	KWZ1.0CAM2
22589217	22591391	26559502	26557327	2175	2176	98.26	51554292	31150796	0	0.01	Pca_chr1	KWZ1.0CAM4
22601555	22612247	25255419	25266097	10693	10679	99.56	51554292	45216402	0.02	0.02	Pca_chr1	KWZ1.0CAM2
22612655	22619232	25266094	25272690	6578	6597	99.39	51554292	45216402	0.01	0.01	Pca_chr1	KWZ1.0CAM2
22633864	22664441	17238990	17208435	30578	30556	99.4	51554292	38834322	0.06	0.08	Pca_chr1	KWZ1.0CAM1
22664583	22670958	17208434	17202069	6376	6366	99.19	51554292	38834322	0.01	0.02	Pca_chr1	KWZ1.0CAM1
22674762	22682086	23583088	23590398	7325	7311	97.24	51554292	30708646	0.01	0.02	Pca_chr1	KWZ1.0CAM8
22684198	22687441	17199555	17196297	3244	3259	97.48	51554292	38834322	0.01	0.01	Pca_chr1	KWZ1.0CAM1
22688520	22702676	17196302	17182199	14157	14104	96.87	51554292	38834322	0.03	0.04	Pca_chr1	KWZ1.0CAM1
22691588	22695046	2975180	2978639	3459	3460	93.59	51554292	45216402	0.01	0.01	Pca_chr1	KWZ1.0CAM2
22701785	22704510	17182174	17179406	2726	2769	96.5	51554292	38834322	0.01	0.01	Pca_chr1	KWZ1.0CAM1
22705123	22706756	17179413	17177784	1634	1630	98.66	51554292	38834322	0	0	Pca_chr1	KWZ1.0CAM1
22708138	22711383	17176807	17173553	3246	3255	98.04	51554292	38834322	0.01	0.01	Pca_chr1	KWZ1.0CAM1
22711375	22713894	17172292	17169779	2520	2514	98.13	51554292	38834322	0	0.01	Pca_chr1	KWZ1.0CAM1
22714559	22731380	17169783	17152974	16822	16810	99.23	51554292	38834322	0.03	0.04	Pca_chr1	KWZ1.0CAM1
22731373	22732902	17151994	17150469	1530	1526	99.22	51554292	38834322	0	0	Pca_chr1	KWZ1.0CAM1
22733104	22737523	17150477	17146056	4420	4422	99.91	51554292	38834322	0.01	0.01	Pca_chr1	KWZ1.0CAM1
22737517	22743896	17137137	17130733	6380	6405	99.28	51554292	38834322	0.01	0.02	Pca_chr1	KWZ1.0CAM1
22743889	22758496	17128394	17113783	14608	14612	99.74	51554292	38834322	0.03	0.04	Pca_chr1	KWZ1.0CAM1
22760337	22782480	17108214	17086088	22144	22127	99.73	51554292	38834322	0.04	0.06	Pca_chr1	KWZ1.0CAM1
22782445	22785633	17086075	17082887	3189	3189	99.94	51554292	38834322	0.01	0.01	Pca_chr1	KWZ1.0CAM1
22785750	22803539	17082887	17065111	17790	17777	99.09	51554292	38834322	0.03	0.05	Pca_chr1	KWZ1.0CAM1
22803536	22805839	17063938	17061645	2304	2294	97.14	51554292	38834322	0	0.01	Pca_chr1	KWZ1.0CAM1
22805835	22808715	17060601	17057732	2881	2870	97.48	51554292	38834322	0.01	0.01	Pca_chr1	KWZ1.0CAM1
22810626	22823568	17056772	17043868	12943	12905	98.31	51554292	38834322	0.03	0.03	Pca_chr1	KWZ1.0CAM1
22823724	22871458	17043870	16996144	47735	47727	99.73	51554292	38834322	0.09	0.12	Pca_chr1	KWZ1.0CAM1
22871536	22888922	16996212	16978845	17387	17368	99.59	51554292	38834322	0.03	0.04	Pca_chr1	KWZ1.0CAM1
22889294	22892108	16978853	16976041	2815	2813	98.54	51554292	38834322	0.01	0.01	Pca_chr1	KWZ1.0CAM1
22892910	22905896	16975128	16962117	12987	13012	99.73	51554292	38834322	0.03	0.03	Pca_chr1	KWZ1.0CAM1
22905899	22936026	16961693	16931566	30128	30128	99.77	51554292	38834322	0.06	0.08	Pca_chr1	KWZ1.0CAM1
22905940	22907005	16961781	16962842	1066	1062	99.53	51554292	38834322	0	0	Pca_chr1	KWZ1.0CAM1
22937282	22944689	16929660	16922259	7408	7402	98.57	51554292	38834322	0.01	0.02	Pca_chr1	KWZ1.0CAM1
22944894	22946235	16922259	16920918	1342	1342	99.7	51554292	38834322	0	0	Pca_chr1	KWZ1.0CAM1
22946229	22958333	16919962	16907802	12105	12161	99.04	51554292	38834322	0.02	0.03	Pca_chr1	KWZ1.0CAM1
22958329	22978453	16902275	16882205	20125	20071	99.29	51554292	38834322	0.04	0.05	Pca_chr1	KWZ1.0CAM1
22978472	23023193	16882224	16837510	44722	44715	99.92	51554292	38834322	0.09	0.12	Pca_chr1	KWZ1.0CAM1
22999297	23002484	3110425	3113580	3188	3156	93.11	51554292	38834322	0.01	0.01	Pca_chr1	KWZ1.0CAM1
23000182	23004295	27679253	27683367	4114	4115	94.61	51554292	31150796	0.01	0.01	Pca_chr1	KWZ1.0CAM4
23023183	23033855	16827472	16816790	10673	10683	99.85	51554292	38834322	0.02	0.03	Pca_chr1	KWZ1.0CAM1
23033941	23105815	16816797	16744901	71875	71897	99.82	51554292	38834322	0.14	0.19	Pca_chr1	KWZ1.0CAM1
23040285	23052193	4688921	4700933	11909	12013	97.29	51554292	20603721	0.02	0.06	Pca_chr1	KWZ1.0CAM7
23056907	23059206	13077116	13079391	2300	2276	96.74	51554292	38834322	0	0.01	Pca_chr1	KWZ1.0CAM1
23056907	23059206	4705061	4707383	2300	2323	97.2	51554292	20603721	0	0.01	Pca_chr1	KWZ1.0CAM7
23106522	23193382	16744905	16658138	86861	86768	99.64	51554292	38834322	0.17	0.22	Pca_chr1	KWZ1.0CAM1
23168567	23172010	24002148	24005584	3444	3437	94.94	51554292	28296805	0.01	0.01	Pca_chr1	KWZ1.0CAM5
23193488	23205388	16658138	16646243	11901	11896	99.37	51554292	38834322	0.02	0.03	Pca_chr1	KWZ1.0CAM1
23201191	23205814	12515189	12519863	4624	4675	86.27	51554292	38834322	0.01	0.01	Pca_chr1	KWZ1.0CAM1
23205386	23208874	16642265	16638773	3489	3493	99.03	51554292	38834322	0.01	0.01	Pca_chr1	KWZ1.0CAM1
23209104	23259139	16638784	16588716	50036	50069	99.58	51554292	38834322	0.1	0.13	Pca_chr1	KWZ1.0CAM1
23214989	23216658	22978645	22980327	1670	1683	97.4	51554292	31150796	0	0.01	Pca_chr1	KWZ1.0CAM4
23259540	23270207	16567846	16557160	10668	10687	99.38	51554292	38834322	0.02	0.03	Pca_chr1	KWZ1.0CAM1
23270438	23332558	16557168	16495019	62121	62150	99.72	51554292	38834322	0.12	0.16	Pca_chr1	KWZ1.0CAM1
23333275	23339922	16495017	16488502	6648	6516	95.15	51554292	38834322	0.01	0.02	Pca_chr1	KWZ1.0CAM1
23339822	23344086	21160969	21165218	4265	4250	98.97	51554292	38834322	0.01	0.01	Pca_chr1	KWZ1.0CAM1
23339914	23354158	16486977	16472709	14245	14269	99.58	51554292	38834322	0.03	0.04	Pca_chr1	KWZ1.0CAM1
23340520	23344081	7632665	7636222	3562	3558	96.46	51554292	30708646	0.01	0.01	Pca_chr1	KWZ1.0CAM8
23353620	23403774	16468447	16418209	50155	50239	99.43	51554292	38834322	0.1	0.13	Pca_chr1	KWZ1.0CAM1
23404182	23449297	16418212	16373105	45116	45108	99.65	51554292	38834322	0.09	0.12	Pca_chr1	KWZ1.0CAM1
23439481	23444440	25493791	25498746	4960	4956	99.23	51554292	28296805	0.01	0.02	Pca_chr1	KWZ1.0CAM5
23447380	23484452	16376910	16339826	37073	37085	99.46	51554292	38834322	0.07	0.1	Pca_chr1	KWZ1.0CAM1
23484451	23505963	16339022	16317453	21513	21570	99.52	51554292	38834322	0.04	0.06	Pca_chr1	KWZ1.0CAM1
23505983	23547500	16314658	16273129	41518	41530	99.5	51554292	38834322	0.08	0.11	Pca_chr1	KWZ1.0CAM1
23547480	23554291	16266419	16259612	6812	6808	99.13	51554292	38834322	0.01	0.02	Pca_chr1	KWZ1.0CAM1
23559035	23565734	9231439	9224712	6700	6728	97.89	51554292	33630106	0.01	0.02	Pca_chr1	KWZ1.0CAM6
23565734	23567889	16259617	16257461	2156	2157	99.3	51554292	38834322	0	0.01	Pca_chr1	KWZ1.0CAM1
23567881	23579884	16257257	16245251	12004	12007	99.49	51554292	38834322	0.02	0.03	Pca_chr1	KWZ1.0CAM1
23579438	23587384	16237425	16229445	7947	7981	98.63	51554292	38834322	0.02	0.02	Pca_chr1	KWZ1.0CAM1
23587748	23606045	16229448	16211165	18298	18284	97.92	51554292	38834322	0.04	0.05	Pca_chr1	KWZ1.0CAM1
23608030	23621677	3715326	3701643	13648	13684	95.84	51554292	31150796	0.03	0.04	Pca_chr1	KWZ1.0CAM4
23608474	23616900	2797409	2788982	8427	8428	99.43	51554292	28286294	0.02	0.03	Pca_chr1	KWZ1.0CAM3
23618057	23621444	2788982	2785591	3388	3392	98.47	51554292	28286294	0.01	0.01	Pca_chr1	KWZ1.0CAM3
23623770	23630205	16211169	16204730	6436	6440	99.91	51554292	38834322	0.01	0.02	Pca_chr1	KWZ1.0CAM1
23631244	23632597	9744647	9743293	1354	1355	99.85	51554292	31150796	0	0	Pca_chr1	KWZ1.0CAM4
23632594	23641835	16204691	16195453	9242	9239	99.81	51554292	38834322	0.02	0.02	Pca_chr1	KWZ1.0CAM1
23641833	23692022	16187260	16137039	50190	50222	99.53	51554292	38834322	0.1	0.13	Pca_chr1	KWZ1.0CAM1
23692018	23698794	16130797	16124006	6777	6792	98.44	51554292	38834322	0.01	0.02	Pca_chr1	KWZ1.0CAM1
23698775	23703907	16123320	16118188	5133	5133	98.43	51554292	38834322	0.01	0.01	Pca_chr1	KWZ1.0CAM1
23706454	23716295	25130095	25120265	9842	9831	99.53	51554292	31150796	0.02	0.03	Pca_chr1	KWZ1.0CAM4
23710257	23719279	6103406	6112428	9023	9023	99.12	51554292	20603721	0.02	0.04	Pca_chr1	KWZ1.0CAM7
23720440	23721581	16092610	16091464	1142	1147	98	51554292	38834322	0	0	Pca_chr1	KWZ1.0CAM1
23734977	23737118	16091467	16089314	2142	2154	97.77	51554292	38834322	0	0.01	Pca_chr1	KWZ1.0CAM1
23737996	23742552	16089321	16084765	4557	4557	97.81	51554292	38834322	0.01	0.01	Pca_chr1	KWZ1.0CAM1
23742552	23761051	16084182	16065599	18500	18584	96.59	51554292	38834322	0.04	0.05	Pca_chr1	KWZ1.0CAM1
23761535	23763113	16065590	16064003	1579	1588	97.55	51554292	38834322	0	0	Pca_chr1	KWZ1.0CAM1
23763521	23789343	16062614	16036852	25823	25763	98.99	51554292	38834322	0.05	0.07	Pca_chr1	KWZ1.0CAM1
23793982	23799671	1222617	1228306	5690	5690	97.45	51554292	33630106	0.01	0.02	Pca_chr1	KWZ1.0CAM6
23800253	23803362	1408913	1405815	3110	3099	96.7	51554292	28286294	0.01	0.01	Pca_chr1	KWZ1.0CAM3
23800262	23808658	9518827	9510433	8397	8395	99.11	51554292	33630106	0.02	0.02	Pca_chr1	KWZ1.0CAM6
23804531	23808661	1404795	1400717	4131	4079	96.39	51554292	28286294	0.01	0.01	Pca_chr1	KWZ1.0CAM3
23808737	23810112	16034400	16033026	1376	1375	97.69	51554292	38834322	0	0	Pca_chr1	KWZ1.0CAM1
23810105	23832637	16032258	16009625	22533	22634	97.93	51554292	38834322	0.04	0.06	Pca_chr1	KWZ1.0CAM1
23832636	23834876	29570209	29572451	2241	2243	99.69	51554292	45216402	0	0	Pca_chr1	KWZ1.0CAM2
23832638	23834876	7206466	7208705	2239	2240	99.91	51554292	31150796	0	0.01	Pca_chr1	KWZ1.0CAM4
23834876	23852962	16009630	15991567	18087	18064	99.4	51554292	38834322	0.04	0.05	Pca_chr1	KWZ1.0CAM1
23852957	23860139	15987304	15980119	7183	7186	99.18	51554292	38834322	0.01	0.02	Pca_chr1	KWZ1.0CAM1
23860485	23885037	15980161	15955596	24553	24566	99.4	51554292	38834322	0.05	0.06	Pca_chr1	KWZ1.0CAM1
23864737	23866398	9692345	9694003	1662	1659	97.65	51554292	20603721	0	0.01	Pca_chr1	KWZ1.0CAM7
23885029	24037636	15955353	15802733	152608	152621	99.79	51554292	38834322	0.3	0.39	Pca_chr1	KWZ1.0CAM1
24002332	24007026	10120269	10115568	4695	4702	94.54	51554292	28286294	0.01	0.02	Pca_chr1	KWZ1.0CAM3
24002332	24006980	28202833	28207491	4649	4659	94.7	51554292	33630106	0.01	0.01	Pca_chr1	KWZ1.0CAM6
24040897	24054167	15794459	15781186	13271	13274	99.86	51554292	38834322	0.03	0.03	Pca_chr1	KWZ1.0CAM1
24054167	24077267	15778430	15755347	23101	23084	99.85	51554292	38834322	0.04	0.06	Pca_chr1	KWZ1.0CAM1
24071230	24077211	7671	13672	5982	6002	97.81	51554292	45216402	0.01	0.01	Pca_chr1	KWZ1.0CAM2
24077263	24097448	15752430	15732243	20186	20188	99.81	51554292	38834322	0.04	0.05	Pca_chr1	KWZ1.0CAM1
24097439	24120967	15730808	15707244	23529	23565	99.6	51554292	38834322	0.05	0.06	Pca_chr1	KWZ1.0CAM1
24120952	24130275	15704442	15695113	9324	9330	99.83	51554292	38834322	0.02	0.02	Pca_chr1	KWZ1.0CAM1
24130279	24196750	15692449	15625952	66472	66498	99.53	51554292	38834322	0.13	0.17	Pca_chr1	KWZ1.0CAM1
24196742	24200720	15624467	15620494	3979	3974	98.67	51554292	38834322	0.01	0.01	Pca_chr1	KWZ1.0CAM1
24200717	24236111	15620389	15585035	35395	35355	99.08	51554292	38834322	0.07	0.09	Pca_chr1	KWZ1.0CAM1
24238872	24240818	15585044	15583096	1947	1949	99.59	51554292	38834322	0	0.01	Pca_chr1	KWZ1.0CAM1
24240891	24248926	15583099	15575057	8036	8043	99.03	51554292	38834322	0.02	0.02	Pca_chr1	KWZ1.0CAM1
24248269	24253544	15574971	15569678	5276	5294	99.38	51554292	38834322	0.01	0.01	Pca_chr1	KWZ1.0CAM1
24253543	24260320	1620021	1613216	6778	6806	99.13	51554292	28296805	0.01	0.02	Pca_chr1	KWZ1.0CAM5
24261248	24271311	15569678	15559598	10064	10081	99.32	51554292	38834322	0.02	0.03	Pca_chr1	KWZ1.0CAM1
24271311	24280528	15558481	15549199	9218	9283	99.06	51554292	38834322	0.02	0.02	Pca_chr1	KWZ1.0CAM1
24283215	24293002	15549200	15539409	9788	9792	99.72	51554292	38834322	0.02	0.03	Pca_chr1	KWZ1.0CAM1
24292996	24359403	15539656	15473215	66408	66442	99.75	51554292	38834322	0.13	0.17	Pca_chr1	KWZ1.0CAM1
24337109	24342071	16976772	16971810	4963	4963	99.68	51554292	28296805	0.01	0.02	Pca_chr1	KWZ1.0CAM5
24337113	24342067	25816131	25821081	4955	4951	99.37	51554292	28286294	0.01	0.02	Pca_chr1	KWZ1.0CAM3
24359486	24406199	15473220	15426529	46714	46692	99.51	51554292	38834322	0.09	0.12	Pca_chr1	KWZ1.0CAM1
24406209	24430883	15425019	15400412	24675	24608	98.71	51554292	38834322	0.05	0.06	Pca_chr1	KWZ1.0CAM1
24431747	24434548	15400421	15397627	2802	2795	99	51554292	38834322	0.01	0.01	Pca_chr1	KWZ1.0CAM1
24435532	24454548	15397635	15378633	19017	19003	97.95	51554292	38834322	0.04	0.05	Pca_chr1	KWZ1.0CAM1
24454542	24470872	15373330	15356857	16331	16474	97.77	51554292	38834322	0.03	0.04	Pca_chr1	KWZ1.0CAM1
24471554	24476628	15356837	15351753	5075	5085	97.04	51554292	38834322	0.01	0.01	Pca_chr1	KWZ1.0CAM1
24500916	24507039	19679259	19673133	6124	6127	99.62	51554292	33630106	0.01	0.02	Pca_chr1	KWZ1.0CAM6
24507036	24509593	15351218	15348618	2558	2601	95.6	51554292	38834322	0	0.01	Pca_chr1	KWZ1.0CAM1
24509596	24512653	15348422	15345356	3058	3067	93.94	51554292	38834322	0.01	0.01	Pca_chr1	KWZ1.0CAM1
24513873	24537289	15341215	15317879	23417	23337	99.44	51554292	38834322	0.05	0.06	Pca_chr1	KWZ1.0CAM1
24537211	24543749	15317921	15311374	6539	6548	98.78	51554292	38834322	0.01	0.02	Pca_chr1	KWZ1.0CAM1
24537480	24539104	4898158	4899764	1625	1607	97.97	51554292	5546318	0	0.03	Pca_chr1	KWZ1.0CAM0
24543741	24607473	15305864	15242112	63733	63753	99.8	51554292	38834322	0.12	0.16	Pca_chr1	KWZ1.0CAM1
24567362	24582369	38831121	38816108	15008	15014	99.09	51554292	45216402	0.03	0.03	Pca_chr1	KWZ1.0CAM2
24583741	24598502	11458652	11443908	14762	14745	98.96	51554292	45216402	0.03	0.03	Pca_chr1	KWZ1.0CAM2
24583741	24598756	38816108	38831121	15016	15014	99.03	51554292	45216402	0.03	0.03	Pca_chr1	KWZ1.0CAM2
24607565	24609848	15242117	15239836	2284	2282	99.91	51554292	38834322	0	0.01	Pca_chr1	KWZ1.0CAM1
24609839	24651728	15239594	15197724	41890	41871	99.44	51554292	38834322	0.08	0.11	Pca_chr1	KWZ1.0CAM1
24651728	24714684	15197266	15134249	62957	63018	99.71	51554292	38834322	0.12	0.16	Pca_chr1	KWZ1.0CAM1
24714677	24778515	15133605	15069779	63839	63827	99.24	51554292	38834322	0.12	0.16	Pca_chr1	KWZ1.0CAM1
24779322	24796266	15069785	15052826	16945	16960	99.36	51554292	38834322	0.03	0.04	Pca_chr1	KWZ1.0CAM1
24797416	24805671	15032147	15023897	8256	8251	98.66	51554292	38834322	0.02	0.02	Pca_chr1	KWZ1.0CAM1
24805663	24865155	15020631	14961249	59493	59383	98.88	51554292	38834322	0.12	0.15	Pca_chr1	KWZ1.0CAM1
24865889	24868894	25798468	25795451	3006	3018	97.59	51554292	28296805	0.01	0.01	Pca_chr1	KWZ1.0CAM5
24870091	24925326	14959367	14904266	55236	55102	99.35	51554292	38834322	0.11	0.14	Pca_chr1	KWZ1.0CAM1
24925310	24937102	14904070	14892279	11793	11792	99.92	51554292	38834322	0.02	0.03	Pca_chr1	KWZ1.0CAM1
24937055	24986947	14892371	14842549	49893	49823	98.29	51554292	38834322	0.1	0.13	Pca_chr1	KWZ1.0CAM1
24987750	24997652	14842785	14832892	9903	9894	99.43	51554292	38834322	0.02	0.03	Pca_chr1	KWZ1.0CAM1
24997644	25005086	14828167	14820645	7443	7523	96.85	51554292	38834322	0.01	0.02	Pca_chr1	KWZ1.0CAM1
25005079	25012221	14818347	14811200	7143	7148	99.61	51554292	38834322	0.01	0.02	Pca_chr1	KWZ1.0CAM1
25012221	25053434	14811019	14769786	41214	41234	99.79	51554292	38834322	0.08	0.11	Pca_chr1	KWZ1.0CAM1
25061958	25065325	14741198	14744580	3368	3383	98.79	51554292	38834322	0.01	0.01	Pca_chr1	KWZ1.0CAM1
25065326	25067440	14744720	14746842	2115	2123	93.28	51554292	38834322	0	0.01	Pca_chr1	KWZ1.0CAM1
25070521	25075560	14769787	14774863	5040	5077	95.2	51554292	38834322	0.01	0.01	Pca_chr1	KWZ1.0CAM1
25083083	25111393	14744702	14716416	28311	28287	99.63	51554292	38834322	0.05	0.07	Pca_chr1	KWZ1.0CAM1
25086247	25089419	23287678	23290786	3173	3109	97.29	51554292	28286294	0.01	0.01	Pca_chr1	KWZ1.0CAM3
25088855	25090741	23289876	23291765	1887	1890	98.26	51554292	28286294	0	0.01	Pca_chr1	KWZ1.0CAM3
25096292	25097958	27879302	27880987	1667	1686	97.93	51554292	45216402	0	0	Pca_chr1	KWZ1.0CAM2
25111524	25116305	15711302	15716081	4782	4780	99.6	51554292	20603721	0.01	0.02	Pca_chr1	KWZ1.0CAM7
25116359	25138891	14716420	14693927	22533	22494	99.49	51554292	38834322	0.04	0.06	Pca_chr1	KWZ1.0CAM1
25138876	25150668	14693533	14681760	11793	11774	99.64	51554292	38834322	0.02	0.03	Pca_chr1	KWZ1.0CAM1
25150666	25152455	14681117	14679322	1790	1796	96.91	51554292	38834322	0	0	Pca_chr1	KWZ1.0CAM1
25152863	25154191	14679325	14677987	1329	1339	98.73	51554292	38834322	0	0	Pca_chr1	KWZ1.0CAM1
25154182	25156318	14676403	14674268	2137	2136	97.3	51554292	38834322	0	0.01	Pca_chr1	KWZ1.0CAM1
25157590	25253383	14674273	14578503	95794	95771	99.43	51554292	38834322	0.19	0.25	Pca_chr1	KWZ1.0CAM1
25254383	25259274	14578511	14573611	4892	4901	97.48	51554292	38834322	0.01	0.01	Pca_chr1	KWZ1.0CAM1
25259454	25303522	14573611	14529566	44069	44046	98.99	51554292	38834322	0.09	0.11	Pca_chr1	KWZ1.0CAM1
25303521	25314171	10368603	10379262	10651	10660	99.54	51554292	33630106	0.02	0.03	Pca_chr1	KWZ1.0CAM6
25314992	25364048	14526252	14477232	49057	49021	99.78	51554292	38834322	0.1	0.13	Pca_chr1	KWZ1.0CAM1
25315196	25317842	4484838	4487469	2647	2632	97.86	51554292	33630106	0.01	0.01	Pca_chr1	KWZ1.0CAM6
25354932	25364048	2144073	2134994	9117	9080	99.09	51554292	28296805	0.02	0.03	Pca_chr1	KWZ1.0CAM5
25356890	25364048	8751317	8758475	7159	7159	99.64	51554292	30708646	0.01	0.02	Pca_chr1	KWZ1.0CAM8
25364047	25370748	2331081	2324367	6702	6715	99.46	51554292	28296805	0.01	0.02	Pca_chr1	KWZ1.0CAM5
25364048	25370748	24603139	24609840	6701	6702	99.81	51554292	38834322	0.01	0.02	Pca_chr1	KWZ1.0CAM1
25364048	25370748	44868665	44875367	6701	6703	99.76	51554292	45216402	0.01	0.01	Pca_chr1	KWZ1.0CAM2
25364048	25372277	1003767	995535	8230	8233	99.9	51554292	31150796	0.02	0.03	Pca_chr1	KWZ1.0CAM4
25364048	25370748	12424592	12431292	6701	6701	99.82	51554292	33630106	0.01	0.02	Pca_chr1	KWZ1.0CAM6
25364048	25370748	3946641	3939940	6701	6702	99.79	51554292	20603721	0.01	0.03	Pca_chr1	KWZ1.0CAM7
25376268	25385708	14477237	14467765	9441	9473	99.34	51554292	38834322	0.02	0.02	Pca_chr1	KWZ1.0CAM1
25385715	25408007	14448551	14426241	22293	22311	99.59	51554292	38834322	0.04	0.06	Pca_chr1	KWZ1.0CAM1
25407981	25427347	14426231	14406866	19367	19366	99.35	51554292	38834322	0.04	0.05	Pca_chr1	KWZ1.0CAM1
25427339	25431484	14405926	14401782	4146	4145	99.04	51554292	38834322	0.01	0.01	Pca_chr1	KWZ1.0CAM1
25435888	25439305	14401787	14398370	3418	3418	99.71	51554292	38834322	0.01	0.01	Pca_chr1	KWZ1.0CAM1
25439297	25454671	14397627	14382244	15375	15384	98.82	51554292	38834322	0.03	0.04	Pca_chr1	KWZ1.0CAM1
25440655	25443687	23096947	23099959	3033	3013	93.86	51554292	33630106	0.01	0.01	Pca_chr1	KWZ1.0CAM6
25451350	25466433	14382248	14367166	15084	15083	99.12	51554292	38834322	0.03	0.04	Pca_chr1	KWZ1.0CAM1
25454240	25458609	7166206	7170473	4370	4268	90.67	51554292	45216402	0.01	0.01	Pca_chr1	KWZ1.0CAM2
25466432	25468926	14367068	14364556	2495	2513	98.25	51554292	38834322	0	0.01	Pca_chr1	KWZ1.0CAM1
25468478	25470696	14356755	14358946	2219	2192	97.61	51554292	38834322	0	0.01	Pca_chr1	KWZ1.0CAM1
25470005	25481126	14364555	14353446	11122	11110	99.03	51554292	38834322	0.02	0.03	Pca_chr1	KWZ1.0CAM1
25475639	25477831	20614935	20617118	2193	2184	97.59	51554292	28296805	0	0.01	Pca_chr1	KWZ1.0CAM5
25475648	25477830	20614676	20612500	2183	2177	96.77	51554292	28296805	0	0.01	Pca_chr1	KWZ1.0CAM5
25477831	25481291	23108369	23111877	3461	3509	96.5	51554292	33630106	0.01	0.01	Pca_chr1	KWZ1.0CAM6
25477961	25483261	11924383	11929735	5301	5353	95.62	51554292	38834322	0.01	0.01	Pca_chr1	KWZ1.0CAM1
25481117	25488234	14332085	14324953	7118	7133	98.99	51554292	38834322	0.01	0.02	Pca_chr1	KWZ1.0CAM1
25501717	25503407	11947343	11949024	1691	1682	97.7	51554292	38834322	0	0	Pca_chr1	KWZ1.0CAM1
25503408	25507962	10877460	10872870	4555	4591	97.69	51554292	20603721	0.01	0.02	Pca_chr1	KWZ1.0CAM7
25505465	25518911	14324966	14311542	13447	13425	99.27	51554292	38834322	0.03	0.03	Pca_chr1	KWZ1.0CAM1
25508403	25514042	3448697	3443024	5640	5674	96.9	51554292	45216402	0.01	0.01	Pca_chr1	KWZ1.0CAM2
25514699	25518911	11949016	11953254	4213	4239	97.71	51554292	38834322	0.01	0.01	Pca_chr1	KWZ1.0CAM1
25518912	25531681	6351659	6338892	12770	12768	99.61	51554292	28296805	0.02	0.05	Pca_chr1	KWZ1.0CAM5
25527999	25532980	10318523	10323507	4982	4985	99.58	51554292	33630106	0.01	0.01	Pca_chr1	KWZ1.0CAM6
25532981	25535602	11953252	11955878	2622	2627	98.21	51554292	38834322	0.01	0.01	Pca_chr1	KWZ1.0CAM1
25532981	25552974	14311544	14291511	19994	20034	98.92	51554292	38834322	0.04	0.05	Pca_chr1	KWZ1.0CAM1
25547526	25552813	12410440	12405159	5288	5282	96.82	51554292	45216402	0.01	0.01	Pca_chr1	KWZ1.0CAM2
25552806	25554139	12404231	12402897	1334	1335	98.43	51554292	45216402	0	0	Pca_chr1	KWZ1.0CAM2
25553314	25564253	14291511	14280572	10940	10940	99.36	51554292	38834322	0.02	0.03	Pca_chr1	KWZ1.0CAM1
25565310	25574542	14279227	14270031	9233	9197	98.83	51554292	38834322	0.02	0.02	Pca_chr1	KWZ1.0CAM1
25574734	25579844	14270031	14264923	5111	5109	99.43	51554292	38834322	0.01	0.01	Pca_chr1	KWZ1.0CAM1
25579845	25593147	14259718	14246494	13303	13225	98.27	51554292	38834322	0.03	0.03	Pca_chr1	KWZ1.0CAM1
25593407	25600220	14245790	14238943	6814	6848	94.03	51554292	38834322	0.01	0.02	Pca_chr1	KWZ1.0CAM1
25604728	25718919	14228922	14114713	114192	114210	99.4	51554292	38834322	0.22	0.29	Pca_chr1	KWZ1.0CAM1
25699742	25721120	10423782	10445156	21379	21375	99.88	51554292	38834322	0.04	0.06	Pca_chr1	KWZ1.0CAM1
25699745	25703847	17510220	17506122	4103	4099	99.71	51554292	33630106	0.01	0.01	Pca_chr1	KWZ1.0CAM6
25721111	25723057	10459774	10461720	1947	1947	99.95	51554292	38834322	0	0.01	Pca_chr1	KWZ1.0CAM1
25723534	25748177	10461726	10486382	24644	24657	99.74	51554292	38834322	0.05	0.06	Pca_chr1	KWZ1.0CAM1
25748178	25749736	12607989	12609538	1559	1550	98.08	51554292	28286294	0	0.01	Pca_chr1	KWZ1.0CAM3
25749735	25764516	10486375	10501157	14782	14783	99.66	51554292	38834322	0.03	0.04	Pca_chr1	KWZ1.0CAM1
25763757	25765200	11367088	11368580	1444	1493	93.98	51554292	28286294	0	0.01	Pca_chr1	KWZ1.0CAM3
25764508	25781032	10506966	10523497	16525	16532	99.67	51554292	38834322	0.03	0.04	Pca_chr1	KWZ1.0CAM1
25773194	25781032	12217120	12209321	7839	7800	99.07	51554292	33630106	0.02	0.02	Pca_chr1	KWZ1.0CAM6
25781027	25802228	19561735	19582947	21202	21213	99.46	51554292	38834322	0.04	0.05	Pca_chr1	KWZ1.0CAM1
25802255	25804679	19590331	19592757	2425	2427	99.71	51554292	38834322	0	0.01	Pca_chr1	KWZ1.0CAM1
25809210	25816456	7251263	7258513	7247	7251	98.46	51554292	30708646	0.01	0.02	Pca_chr1	KWZ1.0CAM8
25816854	25829529	19592751	19605427	12676	12677	99.13	51554292	38834322	0.02	0.03	Pca_chr1	KWZ1.0CAM1
25829524	25832063	19613908	19616446	2540	2539	97.91	51554292	38834322	0	0.01	Pca_chr1	KWZ1.0CAM1
25832009	25836750	19616047	19620791	4742	4745	97.19	51554292	38834322	0.01	0.01	Pca_chr1	KWZ1.0CAM1
25844528	25849246	19620784	19625467	4719	4684	97.67	51554292	38834322	0.01	0.01	Pca_chr1	KWZ1.0CAM1
25850288	25856512	19633218	19639476	6225	6259	97.9	51554292	38834322	0.01	0.02	Pca_chr1	KWZ1.0CAM1
25856503	25893759	19646769	19684027	37257	37259	99.91	51554292	38834322	0.07	0.1	Pca_chr1	KWZ1.0CAM1
25879662	25883638	5896136	5892156	3977	3981	92.97	51554292	28296805	0.01	0.01	Pca_chr1	KWZ1.0CAM5
25893761	25910647	19687359	19704248	16887	16890	99.87	51554292	38834322	0.03	0.04	Pca_chr1	KWZ1.0CAM1
25910643	25914829	19725566	19729732	4187	4167	99.47	51554292	38834322	0.01	0.01	Pca_chr1	KWZ1.0CAM1
25915403	25919472	18572773	18576813	4070	4041	98.11	51554292	28286294	0.01	0.01	Pca_chr1	KWZ1.0CAM3
25925016	25999119	19729728	19803805	74104	74078	99.42	51554292	38834322	0.14	0.19	Pca_chr1	KWZ1.0CAM1
25966440	25969423	327116	330129	2984	3014	93.22	51554292	20603721	0.01	0.01	Pca_chr1	KWZ1.0CAM7
25999119	26040049	19804055	19844973	40931	40919	99.8	51554292	38834322	0.08	0.11	Pca_chr1	KWZ1.0CAM1
26040045	26049507	19845380	19854825	9463	9446	99.69	51554292	38834322	0.02	0.02	Pca_chr1	KWZ1.0CAM1
26049853	26068910	25143816	25124760	19058	19057	99.9	51554292	30708646	0.04	0.06	Pca_chr1	KWZ1.0CAM8
26068907	26140779	19854875	19926761	71873	71887	99.62	51554292	38834322	0.14	0.19	Pca_chr1	KWZ1.0CAM1
26140983	26153514	19926967	19939514	12532	12548	99.51	51554292	38834322	0.02	0.03	Pca_chr1	KWZ1.0CAM1
26153315	26155450	14647040	14644931	2136	2110	95.04	51554292	30708646	0	0.01	Pca_chr1	KWZ1.0CAM8
26153506	26164591	19940950	19952041	11086	11092	99.69	51554292	38834322	0.02	0.03	Pca_chr1	KWZ1.0CAM1
26165872	26205867	19952034	19992012	39996	39979	99.68	51554292	38834322	0.08	0.1	Pca_chr1	KWZ1.0CAM1
26205864	26239597	19993294	20027036	33734	33743	99.69	51554292	38834322	0.07	0.09	Pca_chr1	KWZ1.0CAM1
26239297	26261366	20027234	20049367	22070	22134	99.11	51554292	38834322	0.04	0.06	Pca_chr1	KWZ1.0CAM1
26261599	26271086	20049365	20058867	9488	9503	99.16	51554292	38834322	0.02	0.02	Pca_chr1	KWZ1.0CAM1
26271081	26284738	20065662	20079315	13658	13654	98.18	51554292	38834322	0.03	0.04	Pca_chr1	KWZ1.0CAM1
26274456	26277225	3927863	3925117	2770	2747	97.65	51554292	31150796	0.01	0.01	Pca_chr1	KWZ1.0CAM4
26284846	26298709	20079468	20093325	13864	13858	98.79	51554292	38834322	0.03	0.04	Pca_chr1	KWZ1.0CAM1
26309844	26311556	20130874	20132616	1713	1743	93.77	51554292	38834322	0	0	Pca_chr1	KWZ1.0CAM1
26311548	26316177	13670358	13665790	4630	4569	96.86	51554292	38834322	0.01	0.01	Pca_chr1	KWZ1.0CAM1
26316985	26382252	13664746	13599469	65268	65278	99.5	51554292	38834322	0.13	0.17	Pca_chr1	KWZ1.0CAM1
26382249	26399326	13599551	13582531	17078	17021	97.4	51554292	38834322	0.03	0.04	Pca_chr1	KWZ1.0CAM1
26400911	26403217	13582534	13580232	2307	2303	97.1	51554292	38834322	0	0.01	Pca_chr1	KWZ1.0CAM1
26404257	26411970	13579057	13571372	7714	7686	97.24	51554292	38834322	0.01	0.02	Pca_chr1	KWZ1.0CAM1
26412038	26415827	25628680	25624823	3790	3858	97.64	51554292	45216402	0.01	0.01	Pca_chr1	KWZ1.0CAM2
26415826	26424495	13571276	13562588	8670	8689	97.82	51554292	38834322	0.02	0.02	Pca_chr1	KWZ1.0CAM1
26455098	26470938	23529262	23513423	15841	15840	99.79	51554292	33630106	0.03	0.05	Pca_chr1	KWZ1.0CAM6
26470939	26549899	13562597	13483622	78961	78976	99.74	51554292	38834322	0.15	0.2	Pca_chr1	KWZ1.0CAM1
26508470	26511459	27566943	27563957	2990	2987	97.37	51554292	45216402	0.01	0.01	Pca_chr1	KWZ1.0CAM2
26549866	26554282	10358663	10354247	4417	4417	99.84	51554292	33630106	0.01	0.01	Pca_chr1	KWZ1.0CAM6
26554257	26592587	13483655	13445348	38331	38308	99.79	51554292	38834322	0.07	0.1	Pca_chr1	KWZ1.0CAM1
26604073	26648092	13445352	13401328	44020	44025	99.9	51554292	38834322	0.09	0.11	Pca_chr1	KWZ1.0CAM1
26633938	26635936	20105504	20103506	1999	1999	99.55	51554292	31150796	0	0.01	Pca_chr1	KWZ1.0CAM4
26648092	26667459	13401053	13381687	19368	19367	99.86	51554292	38834322	0.04	0.05	Pca_chr1	KWZ1.0CAM1
26655789	26660809	3360565	3355513	5021	5053	93.15	51554292	45216402	0.01	0.01	Pca_chr1	KWZ1.0CAM2
26668366	26691893	9896737	9873210	23528	23528	99.86	51554292	38834322	0.05	0.06	Pca_chr1	KWZ1.0CAM1
26691876	26702626	9044337	9055057	10751	10721	98.4	51554292	33630106	0.02	0.03	Pca_chr1	KWZ1.0CAM6
26702627	26716661	9873233	9859200	14035	14034	99.87	51554292	38834322	0.03	0.04	Pca_chr1	KWZ1.0CAM1
26711455	26728247	9860724	9843931	16793	16794	99.86	51554292	38834322	0.03	0.04	Pca_chr1	KWZ1.0CAM1
26760773	26762154	4637306	4638688	1382	1383	98.84	51554292	20603721	0	0.01	Pca_chr1	KWZ1.0CAM7
26801470	26831983	19736430	19766988	30514	30559	97.64	51554292	28286294	0.06	0.11	Pca_chr1	KWZ1.0CAM3
26877455	26879132	838998	840676	1678	1679	99.82	51554292	28296805	0	0.01	Pca_chr1	KWZ1.0CAM5
26883439	26886552	248263	251376	3114	3114	99.1	51554292	20603721	0.01	0.02	Pca_chr1	KWZ1.0CAM7
26886553	26889957	258971	262375	3405	3405	98.18	51554292	20603721	0.01	0.02	Pca_chr1	KWZ1.0CAM7
26961837	26972531	849698	839000	10695	10699	99.82	51554292	28296805	0.02	0.04	Pca_chr1	KWZ1.0CAM5
26961837	26972533	12297425	12308122	10697	10698	99.89	51554292	28296805	0.02	0.04	Pca_chr1	KWZ1.0CAM5
27045786	27049362	6124354	6127929	3577	3576	99.52	51554292	45216402	0.01	0.01	Pca_chr1	KWZ1.0CAM2
27049224	27055934	6127642	6134354	6711	6713	99.48	51554292	45216402	0.01	0.01	Pca_chr1	KWZ1.0CAM2
27057039	27067878	6144098	6154938	10840	10841	95.11	51554292	45216402	0.02	0.02	Pca_chr1	KWZ1.0CAM2
27066950	27068044	6153844	6154938	1095	1095	99.82	51554292	45216402	0	0	Pca_chr1	KWZ1.0CAM2
27124607	27128568	9391726	9395687	3962	3962	97.55	51554292	38834322	0.01	0.01	Pca_chr1	KWZ1.0CAM1
27127664	27133502	9394616	9400459	5839	5844	93.35	51554292	38834322	0.01	0.02	Pca_chr1	KWZ1.0CAM1
27130228	27145462	9395687	9410934	15235	15248	98.12	51554292	38834322	0.03	0.04	Pca_chr1	KWZ1.0CAM1
27145457	27151121	9418793	9424457	5665	5665	99.91	51554292	38834322	0.01	0.01	Pca_chr1	KWZ1.0CAM1
27153268	27157548	9724820	9729098	4281	4279	96.95	51554292	38834322	0.01	0.01	Pca_chr1	KWZ1.0CAM1
27239093	27244445	11452862	11458196	5353	5335	98.49	51554292	30708646	0.01	0.02	Pca_chr1	KWZ1.0CAM8
27249782	27255987	11315504	11309268	6206	6237	96.4	51554292	28286294	0.01	0.02	Pca_chr1	KWZ1.0CAM3
27291798	27297194	11448622	11443229	5397	5394	98.69	51554292	30708646	0.01	0.02	Pca_chr1	KWZ1.0CAM8
27292023	27298582	38363947	38357401	6560	6547	97.54	51554292	45216402	0.01	0.01	Pca_chr1	KWZ1.0CAM2
27292493	27294874	10617406	10619777	2382	2372	99.16	51554292	45216402	0	0.01	Pca_chr1	KWZ1.0CAM2
27298566	27301669	9903581	9906691	3104	3111	98.97	51554292	38834322	0.01	0.01	Pca_chr1	KWZ1.0CAM1
27298566	27301345	11451410	11448623	2780	2788	99.32	51554292	30708646	0.01	0.01	Pca_chr1	KWZ1.0CAM8
27299649	27301669	15061969	15063991	2021	2023	99.36	51554292	45216402	0	0	Pca_chr1	KWZ1.0CAM2
27327801	27334445	10837314	10843979	6645	6666	94.23	51554292	45216402	0.01	0.01	Pca_chr1	KWZ1.0CAM2
27330286	27335215	10840483	10845413	4930	4931	98.9	51554292	45216402	0.01	0.01	Pca_chr1	KWZ1.0CAM2
27334479	27338457	10852183	10856161	3979	3979	99.3	51554292	45216402	0.01	0.01	Pca_chr1	KWZ1.0CAM2
27337623	27345266	10865996	10873638	7644	7643	98.42	51554292	45216402	0.01	0.02	Pca_chr1	KWZ1.0CAM2
27357901	27363374	13852645	13847198	5474	5448	96.67	51554292	28286294	0.01	0.02	Pca_chr1	KWZ1.0CAM3
27361134	27366925	13848456	13842666	5792	5791	96.05	51554292	28286294	0.01	0.02	Pca_chr1	KWZ1.0CAM3
27365179	27366650	13834603	13833132	1472	1472	97.42	51554292	28286294	0	0.01	Pca_chr1	KWZ1.0CAM3
27372005	27379649	13824319	13816717	7645	7603	91.45	51554292	28286294	0.01	0.03	Pca_chr1	KWZ1.0CAM3
27378374	27379921	13816719	13815168	1548	1552	99.16	51554292	28286294	0	0.01	Pca_chr1	KWZ1.0CAM3
27410699	27418382	10741894	10734188	7684	7707	92.73	51554292	45216402	0.01	0.02	Pca_chr1	KWZ1.0CAM2
27418611	27420931	10722082	10719759	2321	2324	99.53	51554292	45216402	0	0.01	Pca_chr1	KWZ1.0CAM2
27422813	27429530	13835932	13842650	6718	6719	97.95	51554292	28286294	0.01	0.02	Pca_chr1	KWZ1.0CAM3
27448225	27461746	9520343	9506859	13522	13485	97.42	51554292	38834322	0.03	0.03	Pca_chr1	KWZ1.0CAM1
27455687	27463676	9514738	9506755	7990	7984	90.79	51554292	38834322	0.02	0.02	Pca_chr1	KWZ1.0CAM1
27463671	27474663	9494118	9483112	10993	11007	98.66	51554292	38834322	0.02	0.03	Pca_chr1	KWZ1.0CAM1
27472284	27478085	9486660	9480876	5802	5785	91.78	51554292	38834322	0.01	0.01	Pca_chr1	KWZ1.0CAM1
27477917	27483845	9471007	9465078	5929	5930	99.22	51554292	38834322	0.01	0.02	Pca_chr1	KWZ1.0CAM1
27489035	27493819	9939640	9934844	4785	4797	94.73	51554292	38834322	0.01	0.01	Pca_chr1	KWZ1.0CAM1
27493831	27501698	15035368	15043228	7868	7861	98.77	51554292	45216402	0.02	0.02	Pca_chr1	KWZ1.0CAM2
27509950	27520612	10320320	10330990	10663	10671	93.5	51554292	45216402	0.02	0.02	Pca_chr1	KWZ1.0CAM2
27520777	27525562	10330990	10335791	4786	4802	94.55	51554292	45216402	0.01	0.01	Pca_chr1	KWZ1.0CAM2
27525562	27532105	10335957	10342502	6544	6546	95.08	51554292	45216402	0.01	0.01	Pca_chr1	KWZ1.0CAM2
27564112	27581676	9066237	9083800	17565	17564	99.87	51554292	33630106	0.03	0.05	Pca_chr1	KWZ1.0CAM6
27588852	27604250	9073060	9088472	15399	15413	98.95	51554292	33630106	0.03	0.05	Pca_chr1	KWZ1.0CAM6
27605200	27609459	9088472	9092768	4260	4297	97.26	51554292	33630106	0.01	0.01	Pca_chr1	KWZ1.0CAM6
27612642	27615628	9107230	9104232	2987	2999	93.54	51554292	33630106	0.01	0.01	Pca_chr1	KWZ1.0CAM6
27615636	27617275	11823557	11825196	1640	1640	99.82	51554292	28286294	0	0.01	Pca_chr1	KWZ1.0CAM3
27617272	27622708	9106559	9112014	5437	5456	92.6	51554292	33630106	0.01	0.02	Pca_chr1	KWZ1.0CAM6
27627439	27633417	12314118	12308121	5979	5998	97.73	51554292	28296805	0.01	0.02	Pca_chr1	KWZ1.0CAM5
27633877	27640736	12296926	12290046	6860	6881	94.86	51554292	28296805	0.01	0.02	Pca_chr1	KWZ1.0CAM5
27637902	27642646	12293719	12288966	4745	4754	93.02	51554292	28296805	0.01	0.02	Pca_chr1	KWZ1.0CAM5
27641565	27643575	12289881	12287871	2011	2011	95.8	51554292	28296805	0	0.01	Pca_chr1	KWZ1.0CAM5
27670136	27675067	9719759	9724681	4932	4923	97.97	51554292	38834322	0.01	0.01	Pca_chr1	KWZ1.0CAM1
27675062	27680732	9730950	9736619	5671	5670	99.63	51554292	38834322	0.01	0.01	Pca_chr1	KWZ1.0CAM1
27790353	27801048	3316290	3305539	10696	10752	99.38	51554292	38834322	0.02	0.03	Pca_chr1	KWZ1.0CAM1
27790353	27801049	12297425	12308121	10697	10697	99.86	51554292	28296805	0.02	0.04	Pca_chr1	KWZ1.0CAM5
27814850	27817405	9655753	9658308	2556	2556	96.79	51554292	38834322	0	0.01	Pca_chr1	KWZ1.0CAM1
27817567	27821662	9664830	9668929	4096	4100	94.83	51554292	38834322	0.01	0.01	Pca_chr1	KWZ1.0CAM1
27822011	27823684	38339756	38341430	1674	1675	99.34	51554292	45216402	0	0	Pca_chr1	KWZ1.0CAM2
27872556	27878814	14092303	14086048	6259	6256	98.66	51554292	28286294	0.01	0.02	Pca_chr1	KWZ1.0CAM3
27879290	27884297	9745741	9750749	5008	5009	91.98	51554292	38834322	0.01	0.01	Pca_chr1	KWZ1.0CAM1
27994129	28011725	24727531	24745214	17597	17684	97.45	51554292	45216402	0.03	0.04	Pca_chr1	KWZ1.0CAM2
28020637	28034757	21045071	21030950	14121	14122	99.59	51554292	28296805	0.03	0.05	Pca_chr1	KWZ1.0CAM5
28043391	28055330	24877964	24865995	11940	11970	99.7	51554292	45216402	0.02	0.03	Pca_chr1	KWZ1.0CAM2
28055330	28106813	24865443	24813907	51484	51537	98.77	51554292	45216402	0.1	0.11	Pca_chr1	KWZ1.0CAM2
28061148	28066902	14079516	14085292	5755	5777	99.48	51554292	28296805	0.01	0.02	Pca_chr1	KWZ1.0CAM5
28100429	28107961	24818969	24811433	7533	7537	97.07	51554292	45216402	0.01	0.02	Pca_chr1	KWZ1.0CAM2
28110176	28114103	24804652	24800725	3928	3928	99.72	51554292	45216402	0.01	0.01	Pca_chr1	KWZ1.0CAM2
28139614	28146191	9778212	9784776	6578	6565	99.6	51554292	38834322	0.01	0.02	Pca_chr1	KWZ1.0CAM1
28145973	28148315	9784729	9787071	2343	2343	99.62	51554292	38834322	0	0.01	Pca_chr1	KWZ1.0CAM1
28148320	28165305	9816295	9833299	16986	17005	97.33	51554292	38834322	0.03	0.04	Pca_chr1	KWZ1.0CAM1
28161072	28174799	9828568	9842289	13728	13722	98.38	51554292	38834322	0.03	0.04	Pca_chr1	KWZ1.0CAM1
28174797	28175840	9842787	9843830	1044	1044	99.81	51554292	38834322	0	0	Pca_chr1	KWZ1.0CAM1
28182946	28187168	9939637	9935410	4223	4228	94.48	51554292	38834322	0.01	0.01	Pca_chr1	KWZ1.0CAM1
28187170	28190897	9935242	9931513	3728	3730	90.65	51554292	38834322	0.01	0.01	Pca_chr1	KWZ1.0CAM1
28190040	28199047	10701003	10710008	9008	9006	98.32	51554292	38834322	0.02	0.02	Pca_chr1	KWZ1.0CAM1
28197044	28222076	10705183	10730222	25033	25040	97.85	51554292	38834322	0.05	0.06	Pca_chr1	KWZ1.0CAM1
28229762	28239250	19288597	19298085	9489	9489	99.82	51554292	45216402	0.02	0.02	Pca_chr1	KWZ1.0CAM2
28239251	28284891	10730218	10775817	45641	45600	99.79	51554292	38834322	0.09	0.12	Pca_chr1	KWZ1.0CAM1
28275404	28289472	16774352	16788420	14069	14069	99.67	51554292	28286294	0.03	0.05	Pca_chr1	KWZ1.0CAM3
28285532	28391952	10775816	10882289	106421	106474	99.77	51554292	38834322	0.21	0.27	Pca_chr1	KWZ1.0CAM1
28351773	28354629	20280146	20283091	2857	2946	92.1	51554292	28296805	0.01	0.01	Pca_chr1	KWZ1.0CAM5
28352023	28355606	11331323	11327699	3584	3625	91.82	51554292	33630106	0.01	0.01	Pca_chr1	KWZ1.0CAM6
28391937	28406504	10882466	10897043	14568	14578	99.43	51554292	38834322	0.03	0.04	Pca_chr1	KWZ1.0CAM1
28405097	28406271	11124516	11123341	1175	1176	99.74	51554292	38834322	0	0	Pca_chr1	KWZ1.0CAM1
28406504	28438376	10900876	10932751	31873	31876	99.69	51554292	38834322	0.06	0.08	Pca_chr1	KWZ1.0CAM1
28433038	28436653	11534545	11530925	3616	3621	94.89	51554292	28286294	0.01	0.01	Pca_chr1	KWZ1.0CAM3
28433038	28438200	12866713	12871883	5163	5171	94.31	51554292	30708646	0.01	0.02	Pca_chr1	KWZ1.0CAM8
28438273	28456368	10932762	10950872	18096	18111	99.48	51554292	38834322	0.04	0.05	Pca_chr1	KWZ1.0CAM1
28458393	28465641	10950888	10958204	7249	7317	98.52	51554292	38834322	0.01	0.02	Pca_chr1	KWZ1.0CAM1
28465636	28491025	10958250	10983699	25390	25450	99.44	51554292	38834322	0.05	0.07	Pca_chr1	KWZ1.0CAM1
28492641	28503686	10983696	10994748	11046	11053	99.73	51554292	38834322	0.02	0.03	Pca_chr1	KWZ1.0CAM1
28503947	28510627	10994757	11001437	6681	6681	99.64	51554292	38834322	0.01	0.02	Pca_chr1	KWZ1.0CAM1
28510626	28533172	11005135	11027679	22547	22545	99.7	51554292	38834322	0.04	0.06	Pca_chr1	KWZ1.0CAM1
28539615	28577326	11027711	11065480	37712	37770	99.49	51554292	38834322	0.07	0.1	Pca_chr1	KWZ1.0CAM1
28577321	28582274	11079557	11084509	4954	4953	99.68	51554292	38834322	0.01	0.01	Pca_chr1	KWZ1.0CAM1
28583983	28605783	11085578	11107392	21801	21815	99.61	51554292	38834322	0.04	0.06	Pca_chr1	KWZ1.0CAM1
28605865	28607452	11109615	11111202	1588	1588	99.5	51554292	38834322	0	0	Pca_chr1	KWZ1.0CAM1
28607452	28609322	11111296	11113166	1871	1871	99.41	51554292	38834322	0	0	Pca_chr1	KWZ1.0CAM1
28616766	28626950	11113159	11123341	10185	10183	99.74	51554292	38834322	0.02	0.03	Pca_chr1	KWZ1.0CAM1
28626948	28645912	11124511	11143465	18965	18955	99.71	51554292	38834322	0.04	0.05	Pca_chr1	KWZ1.0CAM1
28645906	28710888	11143402	11208499	64983	65098	99.25	51554292	38834322	0.13	0.17	Pca_chr1	KWZ1.0CAM1
28712292	28720155	11210237	11218085	7864	7849	99.52	51554292	38834322	0.02	0.02	Pca_chr1	KWZ1.0CAM1
28712292	28718295	29280564	29286595	6004	6032	98.72	51554292	31150796	0.01	0.02	Pca_chr1	KWZ1.0CAM4
28729326	28731421	11218096	11220191	2096	2096	99.62	51554292	38834322	0	0.01	Pca_chr1	KWZ1.0CAM1
28731209	28740573	11221950	11231315	9365	9366	99.34	51554292	38834322	0.02	0.02	Pca_chr1	KWZ1.0CAM1
28731209	28734776	11235276	11231707	3568	3570	98.88	51554292	38834322	0.01	0.01	Pca_chr1	KWZ1.0CAM1
28751760	28760480	3416535	3425268	8721	8734	99.45	51554292	38834322	0.02	0.02	Pca_chr1	KWZ1.0CAM1
28752156	28760480	14345114	14353445	8325	8332	99.35	51554292	38834322	0.02	0.02	Pca_chr1	KWZ1.0CAM1
28760483	28832833	11238543	11310924	72351	72382	99.86	51554292	38834322	0.14	0.19	Pca_chr1	KWZ1.0CAM1
28832831	28835896	11311332	11314426	3066	3095	98.74	51554292	38834322	0.01	0.01	Pca_chr1	KWZ1.0CAM1
28837318	28855924	11314411	11333044	18607	18634	99.59	51554292	38834322	0.04	0.05	Pca_chr1	KWZ1.0CAM1
28855915	28862368	11333247	11339717	6454	6471	99.01	51554292	38834322	0.01	0.02	Pca_chr1	KWZ1.0CAM1
28862830	28876701	11339713	11353634	13872	13922	98.01	51554292	38834322	0.03	0.04	Pca_chr1	KWZ1.0CAM1
28877321	28890286	11353630	11366603	12966	12974	98.88	51554292	38834322	0.03	0.03	Pca_chr1	KWZ1.0CAM1
28890296	28914512	11367361	11391541	24217	24181	98.3	51554292	38834322	0.05	0.06	Pca_chr1	KWZ1.0CAM1
28902503	28908031	8678132	8683665	5529	5534	96.34	51554292	45216402	0.01	0.01	Pca_chr1	KWZ1.0CAM2
28915706	28919813	11391562	11395672	4108	4111	97.07	51554292	38834322	0.01	0.01	Pca_chr1	KWZ1.0CAM1
28922568	28925870	11398313	11401592	3303	3280	97.61	51554292	38834322	0.01	0.01	Pca_chr1	KWZ1.0CAM1
28925867	28927552	11401878	11403558	1686	1681	98.64	51554292	38834322	0	0	Pca_chr1	KWZ1.0CAM1
28942450	28947011	6797020	6792479	4562	4542	97.94	51554292	30708646	0.01	0.01	Pca_chr1	KWZ1.0CAM8
28966469	28968565	18392282	18394360	2097	2079	92.56	51554292	38834322	0	0.01	Pca_chr1	KWZ1.0CAM1
28995305	29015549	11413703	11433912	20245	20210	99.08	51554292	38834322	0.04	0.05	Pca_chr1	KWZ1.0CAM1
29019574	29036716	11429355	11446501	17143	17147	99.76	51554292	38834322	0.03	0.04	Pca_chr1	KWZ1.0CAM1
29024132	29026181	32981943	32983987	2050	2045	97.37	51554292	33630106	0	0.01	Pca_chr1	KWZ1.0CAM6
29036817	29095298	11444942	11503371	58482	58430	99.8	51554292	38834322	0.11	0.15	Pca_chr1	KWZ1.0CAM1
29071182	29073508	13969884	13967559	2327	2326	98.15	51554292	38834322	0	0.01	Pca_chr1	KWZ1.0CAM1
29095290	29128568	11503649	11536923	33279	33275	99.85	51554292	38834322	0.06	0.09	Pca_chr1	KWZ1.0CAM1
29131073	29134446	7539013	7535640	3374	3374	99.91	51554292	33630106	0.01	0.01	Pca_chr1	KWZ1.0CAM6
29134446	29242492	11536917	11644945	108047	108029	99.82	51554292	38834322	0.21	0.28	Pca_chr1	KWZ1.0CAM1
29241744	29376892	11652390	11787467	135149	135078	99.65	51554292	38834322	0.26	0.35	Pca_chr1	KWZ1.0CAM1
29250995	29254807	3615759	3611942	3813	3818	96.14	51554292	45216402	0.01	0.01	Pca_chr1	KWZ1.0CAM2
29376888	29395660	11799236	11818034	18773	18799	99.63	51554292	38834322	0.04	0.05	Pca_chr1	KWZ1.0CAM1
29395511	29455121	11818672	11878341	59611	59670	99.66	51554292	38834322	0.12	0.15	Pca_chr1	KWZ1.0CAM1
29462274	29464242	10135970	10134000	1969	1971	97.77	51554292	33630106	0	0.01	Pca_chr1	KWZ1.0CAM6
29463437	29469218	11879034	11884815	5782	5782	99.81	51554292	38834322	0.01	0.01	Pca_chr1	KWZ1.0CAM1
29469352	29511386	11884815	11926849	42035	42035	99.44	51554292	38834322	0.08	0.11	Pca_chr1	KWZ1.0CAM1
29472658	29472800	23100084	23100226	143	143	97.9	51554292	33630106	0	0	Pca_chr1	KWZ1.0CAM6
29473207	29477449	23100586	23104885	4243	4300	96.77	51554292	33630106	0.01	0.01	Pca_chr1	KWZ1.0CAM6
29484717	29488063	30270055	30266674	3347	3382	94.03	51554292	31150796	0.01	0.01	Pca_chr1	KWZ1.0CAM4
29494180	29497450	23104960	23108216	3271	3257	97.44	51554292	33630106	0.01	0.01	Pca_chr1	KWZ1.0CAM6
29500911	29508265	18823457	18815927	7355	7531	93.12	51554292	33630106	0.01	0.02	Pca_chr1	KWZ1.0CAM6
29504955	29508562	14315324	14318933	3608	3610	94.89	51554292	28296805	0.01	0.01	Pca_chr1	KWZ1.0CAM5
29511384	29523152	24401748	24390010	11769	11739	98.2	51554292	45216402	0.02	0.03	Pca_chr1	KWZ1.0CAM2
29513787	29521753	20732035	20724058	7967	7978	97.23	51554292	30708646	0.02	0.03	Pca_chr1	KWZ1.0CAM8
29528128	29538073	11928590	11938530	9946	9941	99.03	51554292	38834322	0.02	0.03	Pca_chr1	KWZ1.0CAM1
29538386	29543348	11938571	11943534	4963	4964	98.41	51554292	38834322	0.01	0.01	Pca_chr1	KWZ1.0CAM1
29543348	29544952	8912363	8913963	1605	1601	99.75	51554292	28296805	0	0.01	Pca_chr1	KWZ1.0CAM5
29543667	29553902	17084388	17094655	10236	10268	96.51	51554292	33630106	0.02	0.03	Pca_chr1	KWZ1.0CAM6
29544276	29549426	2632668	2627529	5151	5140	98.91	51554292	20603721	0.01	0.02	Pca_chr1	KWZ1.0CAM7
29553421	29555019	8912364	8913964	1599	1601	99.88	51554292	28296805	0	0.01	Pca_chr1	KWZ1.0CAM5
29555018	29560835	11943529	11949351	5818	5823	98.25	51554292	38834322	0.01	0.01	Pca_chr1	KWZ1.0CAM1
29567122	29574491	11979401	11986678	7370	7278	95.41	51554292	38834322	0.01	0.02	Pca_chr1	KWZ1.0CAM1
29577177	29581545	11990988	11995365	4369	4378	96.69	51554292	38834322	0.01	0.01	Pca_chr1	KWZ1.0CAM1
29583064	29585574	11995359	11997929	2511	2571	96.34	51554292	38834322	0	0.01	Pca_chr1	KWZ1.0CAM1
29587378	29597421	11999230	12009150	10044	9921	97.55	51554292	38834322	0.02	0.03	Pca_chr1	KWZ1.0CAM1
29593956	29598323	13296547	13300877	4368	4331	93.04	51554292	45216402	0.01	0.01	Pca_chr1	KWZ1.0CAM2
29598135	29600170	12021597	12023633	2036	2037	98.58	51554292	38834322	0	0.01	Pca_chr1	KWZ1.0CAM1
29600162	29612124	12035050	12046975	11963	11926	97.9	51554292	38834322	0.02	0.03	Pca_chr1	KWZ1.0CAM1
29612455	29614372	12066427	12068334	1918	1908	96.84	51554292	38834322	0	0	Pca_chr1	KWZ1.0CAM1
29615447	29619338	12079386	12083241	3892	3856	97.25	51554292	38834322	0.01	0.01	Pca_chr1	KWZ1.0CAM1
29619549	29625806	12084123	12090370	6258	6248	98.4	51554292	38834322	0.01	0.02	Pca_chr1	KWZ1.0CAM1
29626821	29628410	12099106	12100728	1590	1623	96.24	51554292	38834322	0	0	Pca_chr1	KWZ1.0CAM1
29628410	29636201	38418637	38426408	7792	7772	95.11	51554292	45216402	0.02	0.02	Pca_chr1	KWZ1.0CAM2
29636201	29639335	38426675	38429805	3135	3131	96.24	51554292	45216402	0.01	0.01	Pca_chr1	KWZ1.0CAM2
29639335	29646909	12100723	12108245	7575	7523	97.62	51554292	38834322	0.01	0.02	Pca_chr1	KWZ1.0CAM1
29647533	29654266	12108241	12114978	6734	6738	98.78	51554292	38834322	0.01	0.02	Pca_chr1	KWZ1.0CAM1
29658809	29661136	12115293	12117615	2328	2323	96.71	51554292	38834322	0	0.01	Pca_chr1	KWZ1.0CAM1
29661643	29666737	10626594	10621531	5095	5064	93.4	51554292	38834322	0.01	0.01	Pca_chr1	KWZ1.0CAM1
29663305	29671299	12117612	12125591	7995	7980	96.96	51554292	38834322	0.02	0.02	Pca_chr1	KWZ1.0CAM1
29671393	29677517	12125591	12131735	6125	6145	98.02	51554292	38834322	0.01	0.02	Pca_chr1	KWZ1.0CAM1
29677565	29682235	12142297	12146946	4671	4650	98.52	51554292	38834322	0.01	0.01	Pca_chr1	KWZ1.0CAM1
29682604	29688821	12149566	12155761	6218	6196	98.16	51554292	38834322	0.01	0.02	Pca_chr1	KWZ1.0CAM1
29689057	29701020	12155777	12167821	11964	12045	97.01	51554292	38834322	0.02	0.03	Pca_chr1	KWZ1.0CAM1
29702320	29705454	12167815	12170947	3135	3133	96.48	51554292	38834322	0.01	0.01	Pca_chr1	KWZ1.0CAM1
29705447	29708724	12171527	12174815	3278	3289	95.49	51554292	38834322	0.01	0.01	Pca_chr1	KWZ1.0CAM1
29708799	29713313	12174814	12179266	4515	4453	94.16	51554292	38834322	0.01	0.01	Pca_chr1	KWZ1.0CAM1
29714503	29717938	12179289	12182718	3436	3430	92.6	51554292	38834322	0.01	0.01	Pca_chr1	KWZ1.0CAM1
29718368	29720031	12182716	12184388	1664	1673	95.52	51554292	38834322	0	0	Pca_chr1	KWZ1.0CAM1
29720052	29725688	12185221	12190864	5637	5644	98.04	51554292	38834322	0.01	0.01	Pca_chr1	KWZ1.0CAM1
29730381	29733406	12200381	12203408	3026	3028	96.96	51554292	38834322	0.01	0.01	Pca_chr1	KWZ1.0CAM1
29730522	29733406	38755235	38758126	2885	2892	96.99	51554292	45216402	0.01	0.01	Pca_chr1	KWZ1.0CAM2
29734386	29740477	38758498	38764592	6092	6095	96.26	51554292	45216402	0.01	0.01	Pca_chr1	KWZ1.0CAM2
29734830	29741710	12206602	12213490	6881	6889	96.71	51554292	38834322	0.01	0.02	Pca_chr1	KWZ1.0CAM1
29740296	29750422	38765031	38775175	10127	10145	97.25	51554292	45216402	0.02	0.02	Pca_chr1	KWZ1.0CAM2
29742145	29759164	12213487	12230573	17020	17087	96.79	51554292	38834322	0.03	0.04	Pca_chr1	KWZ1.0CAM1
29770608	29781065	12230574	12240980	10458	10407	97.9	51554292	38834322	0.02	0.03	Pca_chr1	KWZ1.0CAM1
29781069	29787832	12246990	12253766	6764	6777	98.01	51554292	38834322	0.01	0.02	Pca_chr1	KWZ1.0CAM1
29788605	29792679	12253758	12257832	4075	4075	98.07	51554292	38834322	0.01	0.01	Pca_chr1	KWZ1.0CAM1
29793274	29815152	12257820	12279786	21879	21967	97.86	51554292	38834322	0.04	0.06	Pca_chr1	KWZ1.0CAM1
29815157	29824740	12280482	12290038	9584	9557	98.38	51554292	38834322	0.02	0.02	Pca_chr1	KWZ1.0CAM1
29849120	29850171	12290032	12291083	1052	1052	99.24	51554292	38834322	0	0	Pca_chr1	KWZ1.0CAM1
29851299	29853463	12291076	12293184	2165	2109	94.13	51554292	38834322	0	0.01	Pca_chr1	KWZ1.0CAM1
29853460	29863872	38434553	38444965	10413	10413	99.81	51554292	45216402	0.02	0.02	Pca_chr1	KWZ1.0CAM2
29865136	29889323	12295571	12319655	24188	24085	98.96	51554292	38834322	0.05	0.06	Pca_chr1	KWZ1.0CAM1
29892783	29909534	12320132	12336847	16752	16716	99.55	51554292	38834322	0.03	0.04	Pca_chr1	KWZ1.0CAM1
29892858	29896295	23103811	23100268	3438	3544	92.36	51554292	33630106	0.01	0.01	Pca_chr1	KWZ1.0CAM6
29896538	29896707	23100038	23099868	170	171	94.74	51554292	33630106	0	0	Pca_chr1	KWZ1.0CAM6
29902727	29906734	23081956	23078052	4008	3905	91.49	51554292	33630106	0.01	0.01	Pca_chr1	KWZ1.0CAM6
29922194	29926899	17069066	17064359	4706	4708	99.53	51554292	30708646	0.01	0.02	Pca_chr1	KWZ1.0CAM8
29923525	29952430	12338147	12367033	28906	28887	99.55	51554292	38834322	0.06	0.07	Pca_chr1	KWZ1.0CAM1
29938637	29942015	25164607	25161244	3379	3364	99.26	51554292	28296805	0.01	0.01	Pca_chr1	KWZ1.0CAM5
29939922	29942014	4634204	4632202	2093	2003	89.07	51554292	45216402	0	0	Pca_chr1	KWZ1.0CAM2
29952427	29966249	12368731	12382457	13823	13727	99.06	51554292	38834322	0.03	0.04	Pca_chr1	KWZ1.0CAM1
29966249	29984590	12382917	12401320	18342	18404	98.37	51554292	38834322	0.04	0.05	Pca_chr1	KWZ1.0CAM1
29989943	29991897	17056982	17058961	1955	1980	93.96	51554292	28286294	0	0.01	Pca_chr1	KWZ1.0CAM3
29994977	29998130	12405288	12408426	3154	3139	89.77	51554292	38834322	0.01	0.01	Pca_chr1	KWZ1.0CAM1
30000486	30007010	12415249	12421783	6525	6535	96.28	51554292	38834322	0.01	0.02	Pca_chr1	KWZ1.0CAM1
30019962	30028604	12422693	12431339	8643	8647	97.65	51554292	38834322	0.02	0.02	Pca_chr1	KWZ1.0CAM1
30020310	30028604	16009726	16018057	8295	8332	97.36	51554292	28286294	0.02	0.03	Pca_chr1	KWZ1.0CAM3
30029245	30037787	12432285	12440850	8543	8566	96.98	51554292	38834322	0.02	0.02	Pca_chr1	KWZ1.0CAM1
30029245	30036648	16018983	16026516	7404	7534	95.18	51554292	28286294	0.01	0.03	Pca_chr1	KWZ1.0CAM3
30054560	30061304	12445557	12452347	6745	6791	93.78	51554292	38834322	0.01	0.02	Pca_chr1	KWZ1.0CAM1
30073814	30077322	12454044	12457540	3509	3497	93.89	51554292	38834322	0.01	0.01	Pca_chr1	KWZ1.0CAM1
30078181	30082756	12464077	12468713	4576	4637	96.08	51554292	38834322	0.01	0.01	Pca_chr1	KWZ1.0CAM1
30087289	30094513	12482368	12489503	7225	7136	94.97	51554292	38834322	0.01	0.02	Pca_chr1	KWZ1.0CAM1
30095388	30104592	12503470	12512688	9205	9219	94.91	51554292	38834322	0.02	0.02	Pca_chr1	KWZ1.0CAM1
30107995	30109933	12522626	12524608	1939	1983	94.67	51554292	38834322	0	0.01	Pca_chr1	KWZ1.0CAM1
30114177	30116163	12532649	12534629	1987	1981	91.75	51554292	38834322	0	0.01	Pca_chr1	KWZ1.0CAM1
30125113	30130809	12352965	12358655	5697	5691	98.58	51554292	28296805	0.01	0.02	Pca_chr1	KWZ1.0CAM5
30144417	30147789	5421369	5417983	3373	3387	92.54	51554292	20603721	0.01	0.02	Pca_chr1	KWZ1.0CAM7
30169559	30172928	3451615	3448203	3370	3413	95.16	51554292	45216402	0.01	0.01	Pca_chr1	KWZ1.0CAM2
30170236	30172928	7136721	7133989	2693	2733	95.26	51554292	28296805	0.01	0.01	Pca_chr1	KWZ1.0CAM5
30177929	30180231	12551244	12553540	2303	2297	94.64	51554292	38834322	0	0.01	Pca_chr1	KWZ1.0CAM1
30191362	30192966	12008980	12010583	1605	1604	98.94	51554292	28296805	0	0.01	Pca_chr1	KWZ1.0CAM5
30214394	30219076	19924716	19929348	4683	4633	97.74	51554292	20603721	0.01	0.02	Pca_chr1	KWZ1.0CAM7
30242268	30243929	15681267	15679590	1662	1678	96.9	51554292	28296805	0	0.01	Pca_chr1	KWZ1.0CAM5
30242268	30243932	4700601	4698927	1665	1675	96.73	51554292	30708646	0	0.01	Pca_chr1	KWZ1.0CAM8
30244691	30247737	199677	196676	3047	3002	91.98	51554292	5546318	0.01	0.05	Pca_chr1	KWZ1.0CAM0
30249008	30252640	16598429	16594756	3633	3674	96.57	51554292	45216402	0.01	0.01	Pca_chr1	KWZ1.0CAM2
30259924	30262735	8713144	8715940	2812	2797	97.69	51554292	20603721	0.01	0.01	Pca_chr1	KWZ1.0CAM7
30276652	30279720	22775970	22772892	3069	3079	91.56	51554292	31150796	0.01	0.01	Pca_chr1	KWZ1.0CAM4
30287842	30290656	7772740	7769962	2815	2779	90.63	51554292	28296805	0.01	0.01	Pca_chr1	KWZ1.0CAM5
30345435	30348522	10918955	10915867	3088	3089	96.74	51554292	28296805	0.01	0.01	Pca_chr1	KWZ1.0CAM5
30348530	30349800	14683486	14682195	1271	1292	94.14	51554292	30708646	0	0	Pca_chr1	KWZ1.0CAM8
30349801	30352608	31807311	31804522	2808	2790	96.19	51554292	33630106	0.01	0.01	Pca_chr1	KWZ1.0CAM6
30351961	30356404	12684869	12680435	4444	4435	95.86	51554292	20603721	0.01	0.02	Pca_chr1	KWZ1.0CAM7
30362006	30368140	23784516	23790654	6135	6139	98.89	51554292	30708646	0.01	0.02	Pca_chr1	KWZ1.0CAM8
30380354	30383408	38337225	38334151	3055	3075	96.98	51554292	45216402	0.01	0.01	Pca_chr1	KWZ1.0CAM2
30380354	30383408	12914156	12917231	3055	3076	96.49	51554292	28296805	0.01	0.01	Pca_chr1	KWZ1.0CAM5
30397577	30405021	10427058	10434533	7445	7476	98.56	51554292	30708646	0.01	0.02	Pca_chr1	KWZ1.0CAM8
30397578	30403539	4218178	4212204	5962	5975	97.32	51554292	45216402	0.01	0.01	Pca_chr1	KWZ1.0CAM2
30404348	30411187	5501843	5495011	6840	6833	98.99	51554292	20603721	0.01	0.03	Pca_chr1	KWZ1.0CAM7
30409987	30411805	11180036	11178216	1819	1821	98.9	51554292	30708646	0	0.01	Pca_chr1	KWZ1.0CAM8
30410636	30411808	11003305	11004477	1173	1173	99.32	51554292	30708646	0	0	Pca_chr1	KWZ1.0CAM8
30533335	30535359	12554793	12556775	2025	1983	94.39	51554292	38834322	0	0.01	Pca_chr1	KWZ1.0CAM1
30535357	30536948	12557978	12559517	1592	1540	93.47	51554292	38834322	0	0	Pca_chr1	KWZ1.0CAM1
30539105	30544245	12560443	12565551	5141	5109	94.6	51554292	38834322	0.01	0.01	Pca_chr1	KWZ1.0CAM1
30549688	30552398	10437178	10434529	2711	2650	92.29	51554292	30708646	0.01	0.01	Pca_chr1	KWZ1.0CAM8
30581132	30582285	4241157	4242309	1154	1153	99.22	51554292	38834322	0	0	Pca_chr1	KWZ1.0CAM1
30600285	30610816	12569628	12580217	10532	10590	96.48	51554292	38834322	0.02	0.03	Pca_chr1	KWZ1.0CAM1
30610902	30613781	12590172	12593080	2880	2909	95.78	51554292	38834322	0.01	0.01	Pca_chr1	KWZ1.0CAM1
30614015	30615920	12593074	12594986	1906	1913	95.37	51554292	38834322	0	0	Pca_chr1	KWZ1.0CAM1
30619606	30623653	12595000	12598928	4048	3929	93.78	51554292	38834322	0.01	0.01	Pca_chr1	KWZ1.0CAM1
30624791	30633702	12599815	12608820	8912	9006	94.8	51554292	38834322	0.02	0.02	Pca_chr1	KWZ1.0CAM1
30635119	30637516	12610428	12612835	2398	2408	90.28	51554292	38834322	0	0.01	Pca_chr1	KWZ1.0CAM1
30637514	30639594	12617641	12619729	2081	2089	92.69	51554292	38834322	0	0.01	Pca_chr1	KWZ1.0CAM1
30641277	30643743	12623012	12625478	2467	2467	92.67	51554292	38834322	0	0.01	Pca_chr1	KWZ1.0CAM1
30667679	30669453	12626967	12628764	1775	1798	90.98	51554292	38834322	0	0	Pca_chr1	KWZ1.0CAM1
30673049	30676676	17558985	17562549	3628	3565	93.98	51554292	30708646	0.01	0.01	Pca_chr1	KWZ1.0CAM8
30676985	30679078	12628957	12631075	2094	2119	87.95	51554292	38834322	0	0.01	Pca_chr1	KWZ1.0CAM1
30679096	30682033	12631202	12634178	2938	2977	92.66	51554292	38834322	0.01	0.01	Pca_chr1	KWZ1.0CAM1
30682029	30691815	12635950	12645687	9787	9738	97.17	51554292	38834322	0.02	0.03	Pca_chr1	KWZ1.0CAM1
30692232	30701118	12646400	12655289	8887	8890	94.68	51554292	38834322	0.02	0.02	Pca_chr1	KWZ1.0CAM1
30701561	30705859	12655302	12659639	4299	4338	95.6	51554292	38834322	0.01	0.01	Pca_chr1	KWZ1.0CAM1
30716476	30783575	12659634	12726677	67100	67044	99.69	51554292	38834322	0.13	0.17	Pca_chr1	KWZ1.0CAM1
30773115	30783575	13399619	13389166	10461	10454	99.34	51554292	33630106	0.02	0.03	Pca_chr1	KWZ1.0CAM6
30793989	30831363	12726673	12764140	37375	37468	99.33	51554292	38834322	0.07	0.1	Pca_chr1	KWZ1.0CAM1
30798904	30802464	32979101	32982663	3561	3563	97.31	51554292	33630106	0.01	0.01	Pca_chr1	KWZ1.0CAM6
30831362	30832753	12765889	12767280	1392	1392	96.56	51554292	38834322	0	0	Pca_chr1	KWZ1.0CAM1
30855410	30860883	12767295	12772750	5474	5456	96.52	51554292	38834322	0.01	0.01	Pca_chr1	KWZ1.0CAM1
30864149	30866628	17987935	17990414	2480	2480	99.88	51554292	31150796	0	0.01	Pca_chr1	KWZ1.0CAM4
30864501	30866628	8633763	8631606	2128	2158	96.94	51554292	38834322	0	0.01	Pca_chr1	KWZ1.0CAM1
30876805	30879264	12772748	12775233	2460	2486	96.58	51554292	38834322	0	0.01	Pca_chr1	KWZ1.0CAM1
30879260	30880860	12775962	12777576	1601	1615	94.97	51554292	38834322	0	0	Pca_chr1	KWZ1.0CAM1
30881166	30887814	12777570	12784241	6649	6672	97.66	51554292	38834322	0.01	0.02	Pca_chr1	KWZ1.0CAM1
30887806	30888893	12785844	12786931	1088	1088	98.71	51554292	38834322	0	0	Pca_chr1	KWZ1.0CAM1
30890066	30894846	12803010	12807869	4781	4860	94.9	51554292	38834322	0.01	0.01	Pca_chr1	KWZ1.0CAM1
30901846	30905154	30836723	30833415	3309	3309	99.73	51554292	31150796	0.01	0.01	Pca_chr1	KWZ1.0CAM4
30901846	30905154	19295269	19298577	3309	3309	99.76	51554292	33630106	0.01	0.01	Pca_chr1	KWZ1.0CAM6
30905154	30909468	14096301	14091994	4315	4308	99.35	51554292	30708646	0.01	0.01	Pca_chr1	KWZ1.0CAM8
30912398	30916694	20888512	20892829	4297	4318	99.12	51554292	28296805	0.01	0.02	Pca_chr1	KWZ1.0CAM5
30916695	30919831	5553031	5549901	3137	3131	99.49	51554292	28296805	0.01	0.01	Pca_chr1	KWZ1.0CAM5
30919830	30927690	25496627	25488782	7861	7846	99.14	51554292	31150796	0.02	0.03	Pca_chr1	KWZ1.0CAM4
30944935	30950742	12809367	12815195	5808	5829	98.11	51554292	38834322	0.01	0.02	Pca_chr1	KWZ1.0CAM1
30952440	30960746	10692667	10700902	8307	8236	93.51	51554292	38834322	0.02	0.02	Pca_chr1	KWZ1.0CAM1
30952440	30962439	12815191	12825195	10000	10005	98.39	51554292	38834322	0.02	0.03	Pca_chr1	KWZ1.0CAM1
30980802	30988540	12843579	12851415	7739	7837	96.1	51554292	38834322	0.02	0.02	Pca_chr1	KWZ1.0CAM1
30988293	30992517	12851412	12855667	4225	4256	97.26	51554292	38834322	0.01	0.01	Pca_chr1	KWZ1.0CAM1
30992502	31000568	12861796	12869889	8067	8094	99.19	51554292	38834322	0.02	0.02	Pca_chr1	KWZ1.0CAM1
31002860	31046876	12870501	12914496	44017	43996	99.65	51554292	38834322	0.09	0.11	Pca_chr1	KWZ1.0CAM1
31046874	31053147	12656966	12663239	6274	6274	99.86	51554292	28286294	0.01	0.02	Pca_chr1	KWZ1.0CAM3
31056430	31071676	12914489	12929755	15247	15267	99.7	51554292	38834322	0.03	0.04	Pca_chr1	KWZ1.0CAM1
31074563	31117458	12929753	12972644	42896	42892	99.83	51554292	38834322	0.08	0.11	Pca_chr1	KWZ1.0CAM1
31117593	31137884	12972644	12992978	20292	20335	99.55	51554292	38834322	0.04	0.05	Pca_chr1	KWZ1.0CAM1
31137886	31174956	12993079	13030095	37071	37017	99	51554292	38834322	0.07	0.1	Pca_chr1	KWZ1.0CAM1
31138793	31149740	26982287	26993225	10948	10939	94.45	51554292	31150796	0.02	0.04	Pca_chr1	KWZ1.0CAM4
31177656	31180196	13030892	13033450	2541	2559	95.86	51554292	38834322	0	0.01	Pca_chr1	KWZ1.0CAM1
31194547	31196393	13080520	13082377	1847	1858	95.59	51554292	38834322	0	0	Pca_chr1	KWZ1.0CAM1
31196390	31202079	13082704	13088509	5690	5806	92.12	51554292	38834322	0.01	0.01	Pca_chr1	KWZ1.0CAM1
31202085	31205571	13088168	13091674	3487	3507	92.53	51554292	38834322	0.01	0.01	Pca_chr1	KWZ1.0CAM1
31205573	31220584	13092776	13107782	15012	15007	98.08	51554292	38834322	0.03	0.04	Pca_chr1	KWZ1.0CAM1
31220575	31221804	13123998	13125224	1230	1227	98.13	51554292	38834322	0	0	Pca_chr1	KWZ1.0CAM1
31221796	31227523	13125469	13131224	5728	5756	98.23	51554292	38834322	0.01	0.01	Pca_chr1	KWZ1.0CAM1
31227666	31228859	13131222	13132415	1194	1194	98.49	51554292	38834322	0	0	Pca_chr1	KWZ1.0CAM1
31232415	31233628	13137128	13138368	1214	1241	95.82	51554292	38834322	0	0	Pca_chr1	KWZ1.0CAM1
31243373	31251549	13138364	13146539	8177	8176	98.62	51554292	38834322	0.02	0.02	Pca_chr1	KWZ1.0CAM1
31265806	31268783	13149020	13151972	2978	2953	93.94	51554292	38834322	0.01	0.01	Pca_chr1	KWZ1.0CAM1
31272502	31274573	13152745	13154856	2072	2112	94.06	51554292	38834322	0	0.01	Pca_chr1	KWZ1.0CAM1
31276868	31294729	13158069	13175921	17862	17853	97.91	51554292	38834322	0.03	0.05	Pca_chr1	KWZ1.0CAM1
31295978	31300118	13176848	13180990	4141	4143	99.25	51554292	38834322	0.01	0.01	Pca_chr1	KWZ1.0CAM1
31300119	31306137	26792603	26798592	6019	5990	99.14	51554292	38834322	0.01	0.02	Pca_chr1	KWZ1.0CAM1
31306137	31315496	13180985	13190344	9360	9360	99.64	51554292	38834322	0.02	0.02	Pca_chr1	KWZ1.0CAM1
31315496	31346870	13190968	13222393	31375	31426	99.25	51554292	38834322	0.06	0.08	Pca_chr1	KWZ1.0CAM1
31346943	31352810	13222391	13228258	5868	5868	99.8	51554292	38834322	0.01	0.02	Pca_chr1	KWZ1.0CAM1
31352943	31388432	13228257	13263826	35490	35570	99.47	51554292	38834322	0.07	0.09	Pca_chr1	KWZ1.0CAM1
31373789	31375349	8218884	8217308	1561	1577	98.03	51554292	33630106	0	0	Pca_chr1	KWZ1.0CAM6
31388478	31393872	13263821	13269203	5395	5383	98.27	51554292	38834322	0.01	0.01	Pca_chr1	KWZ1.0CAM1
31393865	31395698	13270172	13272007	1834	1836	99.67	51554292	38834322	0	0	Pca_chr1	KWZ1.0CAM1
31396172	31406276	13275854	13285910	10105	10057	99.06	51554292	38834322	0.02	0.03	Pca_chr1	KWZ1.0CAM1
31406274	31453233	13286033	13333029	46960	46997	99.43	51554292	38834322	0.09	0.12	Pca_chr1	KWZ1.0CAM1
31453226	31466877	10421887	10408195	13652	13693	99.46	51554292	38834322	0.03	0.04	Pca_chr1	KWZ1.0CAM1
31453226	31466877	13334823	13348516	13652	13694	99.5	51554292	38834322	0.03	0.04	Pca_chr1	KWZ1.0CAM1
31466868	31475663	10407553	10398790	8796	8764	97.67	51554292	38834322	0.02	0.02	Pca_chr1	KWZ1.0CAM1
31466868	31475663	13349159	13358008	8796	8850	96.31	51554292	38834322	0.02	0.02	Pca_chr1	KWZ1.0CAM1
31475897	31481517	10398536	10392906	5621	5631	97.31	51554292	38834322	0.01	0.01	Pca_chr1	KWZ1.0CAM1
31475897	31476380	13358262	13358744	484	483	98.55	51554292	38834322	0	0	Pca_chr1	KWZ1.0CAM1
31481515	31490859	10389884	10380568	9345	9317	98.91	51554292	38834322	0.02	0.02	Pca_chr1	KWZ1.0CAM1
31491698	31496181	10306566	10302037	4484	4530	95.57	51554292	38834322	0.01	0.01	Pca_chr1	KWZ1.0CAM1
31496175	31498072	10300559	10298687	1898	1873	95.85	51554292	38834322	0	0	Pca_chr1	KWZ1.0CAM1
31499529	31510500	24605052	24594109	10972	10944	92.7	51554292	45216402	0.02	0.02	Pca_chr1	KWZ1.0CAM2
31502815	31512321	11773825	11764314	9507	9512	94.3	51554292	38834322	0.02	0.02	Pca_chr1	KWZ1.0CAM1
31513723	31536085	10298693	10276329	22363	22365	98.76	51554292	38834322	0.04	0.06	Pca_chr1	KWZ1.0CAM1
31534615	31658910	10268907	10144640	124296	124268	99.85	51554292	38834322	0.24	0.32	Pca_chr1	KWZ1.0CAM1
31542087	31547419	15995926	15990595	5333	5332	98.13	51554292	28286294	0.01	0.02	Pca_chr1	KWZ1.0CAM3
31542087	31547419	22505578	22510838	5333	5261	98.29	51554292	28286294	0.01	0.02	Pca_chr1	KWZ1.0CAM3
31611091	31616436	26319210	26324556	5346	5347	99.94	51554292	38834322	0.01	0.01	Pca_chr1	KWZ1.0CAM1
31622756	31626162	21389277	21392666	3407	3390	93.21	51554292	28296805	0.01	0.01	Pca_chr1	KWZ1.0CAM5
31627554	31636867	21409364	21418672	9314	9309	94.55	51554292	28296805	0.02	0.03	Pca_chr1	KWZ1.0CAM5
31627555	31637455	7038995	7029120	9901	9876	93.84	51554292	45216402	0.02	0.02	Pca_chr1	KWZ1.0CAM2
31659430	31765171	10144645	10038933	105742	105713	99.91	51554292	38834322	0.21	0.27	Pca_chr1	KWZ1.0CAM1
31807647	31812376	9377814	9373074	4730	4741	97.33	51554292	38834322	0.01	0.01	Pca_chr1	KWZ1.0CAM1
31813226	31862313	9373081	9323930	49088	49152	99.22	51554292	38834322	0.1	0.13	Pca_chr1	KWZ1.0CAM1
31862310	31922925	9323522	9262878	60616	60645	99.9	51554292	38834322	0.12	0.16	Pca_chr1	KWZ1.0CAM1
31922901	31954916	9262854	9230843	32016	32012	99.97	51554292	38834322	0.06	0.08	Pca_chr1	KWZ1.0CAM1
31947768	31949713	25373113	25371169	1946	1945	99.33	51554292	30708646	0	0.01	Pca_chr1	KWZ1.0CAM8
31947928	31949712	36383540	36385319	1785	1780	97.65	51554292	45216402	0	0	Pca_chr1	KWZ1.0CAM2
31954905	31995343	9216501	9176057	40439	40445	99.93	51554292	38834322	0.08	0.1	Pca_chr1	KWZ1.0CAM1
31975327	32050415	9196080	9120920	75089	75161	99.78	51554292	38834322	0.15	0.19	Pca_chr1	KWZ1.0CAM1
32044885	32101404	9029984	8973454	56520	56531	99.87	51554292	38834322	0.11	0.15	Pca_chr1	KWZ1.0CAM1
32071528	32084307	14443366	14430579	12780	12788	99.56	51554292	33630106	0.02	0.04	Pca_chr1	KWZ1.0CAM6
32093157	32096539	6285687	6282307	3383	3381	93.18	51554292	45216402	0.01	0.01	Pca_chr1	KWZ1.0CAM2
32093157	32101391	13892834	13901093	8235	8260	94.97	51554292	45216402	0.02	0.02	Pca_chr1	KWZ1.0CAM2
32093166	32109895	8964963	8981692	16730	16730	99.91	51554292	38834322	0.03	0.04	Pca_chr1	KWZ1.0CAM1
32097189	32101368	6290000	6285810	4180	4191	96.11	51554292	45216402	0.01	0.01	Pca_chr1	KWZ1.0CAM2
32101616	32109895	13901132	13892843	8280	8290	94.81	51554292	45216402	0.02	0.02	Pca_chr1	KWZ1.0CAM2
32101657	32132519	8973201	8942321	30863	30881	99.84	51554292	38834322	0.06	0.08	Pca_chr1	KWZ1.0CAM1
32119470	32126695	23143478	23136230	7226	7249	99.3	51554292	30708646	0.01	0.02	Pca_chr1	KWZ1.0CAM8
32119517	32121502	5263214	5261204	1986	2011	95.54	51554292	5546318	0	0.04	Pca_chr1	KWZ1.0CAM0
32119517	32122378	14907890	14904977	2862	2914	95.48	51554292	45216402	0.01	0.01	Pca_chr1	KWZ1.0CAM2
32119517	32126698	16451913	16459167	7182	7255	96.82	51554292	45216402	0.01	0.02	Pca_chr1	KWZ1.0CAM2
32132519	32148693	13033989	13050165	16175	16177	99.98	51554292	28296805	0.03	0.06	Pca_chr1	KWZ1.0CAM5
32139840	32151692	4074857	4063005	11853	11853	99.97	51554292	33630106	0.02	0.04	Pca_chr1	KWZ1.0CAM6
32151688	32175940	8942329	8918069	24253	24261	99.64	51554292	38834322	0.05	0.06	Pca_chr1	KWZ1.0CAM1
32175338	32215036	8912373	8872627	39699	39747	99.83	51554292	38834322	0.08	0.1	Pca_chr1	KWZ1.0CAM1
32220409	32278896	8808043	8749570	58488	58474	99.76	51554292	38834322	0.11	0.15	Pca_chr1	KWZ1.0CAM1
32312182	32384503	7391796	7464054	72322	72259	99.69	51554292	38834322	0.14	0.19	Pca_chr1	KWZ1.0CAM1
32337025	32340237	5110313	5113515	3213	3203	99.53	51554292	33630106	0.01	0.01	Pca_chr1	KWZ1.0CAM6
32337939	32340237	2047182	2049484	2299	2303	99.52	51554292	5546318	0	0.04	Pca_chr1	KWZ1.0CAM0
32384500	32403636	7464336	7483463	19137	19128	98.06	51554292	38834322	0.04	0.05	Pca_chr1	KWZ1.0CAM1
32405342	32417974	7486363	7499060	12633	12698	97.68	51554292	38834322	0.02	0.03	Pca_chr1	KWZ1.0CAM1
32420023	32431873	7499535	7511396	11851	11862	99.23	51554292	38834322	0.02	0.03	Pca_chr1	KWZ1.0CAM1
32432572	32444695	7511853	7523980	12124	12128	99.58	51554292	38834322	0.02	0.03	Pca_chr1	KWZ1.0CAM1
32445596	32448768	23350400	23353572	3173	3173	99.68	51554292	45216402	0.01	0.01	Pca_chr1	KWZ1.0CAM2
32445602	32461433	6885526	6869690	15832	15837	99.63	51554292	38834322	0.03	0.04	Pca_chr1	KWZ1.0CAM1
32445602	32453939	13670359	13678698	8338	8340	99.71	51554292	38834322	0.02	0.02	Pca_chr1	KWZ1.0CAM1
32447140	32453939	161283	168075	6800	6793	98.49	51554292	28296805	0.01	0.02	Pca_chr1	KWZ1.0CAM5
32452261	32461373	14762629	14753511	9113	9119	99.66	51554292	38834322	0.02	0.02	Pca_chr1	KWZ1.0CAM1
32453243	32460391	20138717	20145873	7149	7157	99.65	51554292	38834322	0.01	0.02	Pca_chr1	KWZ1.0CAM1
32453939	32460391	11235843	11229390	6453	6454	99.61	51554292	31150796	0.01	0.02	Pca_chr1	KWZ1.0CAM4
32455350	32463227	12832986	12840866	7878	7881	99.77	51554292	38834322	0.02	0.02	Pca_chr1	KWZ1.0CAM1
32459695	32466018	14751777	14758100	6324	6324	99.68	51554292	28286294	0.01	0.02	Pca_chr1	KWZ1.0CAM3
32472459	32477035	8512567	8517185	4577	4619	94.13	51554292	38834322	0.01	0.01	Pca_chr1	KWZ1.0CAM1
32473630	32478967	7532213	7537579	5338	5367	96.35	51554292	38834322	0.01	0.01	Pca_chr1	KWZ1.0CAM1
32479180	32481201	7537607	7539651	2022	2045	93.83	51554292	38834322	0	0.01	Pca_chr1	KWZ1.0CAM1
32479447	32482183	8519138	8521855	2737	2718	93.68	51554292	38834322	0.01	0.01	Pca_chr1	KWZ1.0CAM1
32481185	32491231	7539875	7549923	10047	10049	96.05	51554292	38834322	0.02	0.03	Pca_chr1	KWZ1.0CAM1
32482995	32491964	8521961	8530910	8970	8950	97.27	51554292	38834322	0.02	0.02	Pca_chr1	KWZ1.0CAM1
32492354	32503919	7550612	7562220	11566	11609	98.91	51554292	38834322	0.02	0.03	Pca_chr1	KWZ1.0CAM1
32492365	32503919	8530910	8542478	11555	11569	98.05	51554292	38834322	0.02	0.03	Pca_chr1	KWZ1.0CAM1
32505726	32531880	7562216	7588397	26155	26182	97.9	51554292	38834322	0.05	0.07	Pca_chr1	KWZ1.0CAM1
32507382	32519991	8543576	8556249	12610	12674	97.5	51554292	38834322	0.02	0.03	Pca_chr1	KWZ1.0CAM1
32521272	32526674	8557422	8562830	5403	5409	99.3	51554292	38834322	0.01	0.01	Pca_chr1	KWZ1.0CAM1
32529627	32531880	8563737	8565958	2254	2222	96.59	51554292	38834322	0	0.01	Pca_chr1	KWZ1.0CAM1
32539552	32541227	7589242	7590922	1676	1681	97.33	51554292	38834322	0	0	Pca_chr1	KWZ1.0CAM1
32539552	32541855	8566804	8569085	2304	2282	95.55	51554292	38834322	0	0.01	Pca_chr1	KWZ1.0CAM1
32541221	32551371	7592486	7602661	10151	10176	97.2	51554292	38834322	0.02	0.03	Pca_chr1	KWZ1.0CAM1
32541870	32551364	8570157	8579675	9495	9519	98.06	51554292	38834322	0.02	0.02	Pca_chr1	KWZ1.0CAM1
32552250	32561427	8600596	8609854	9178	9259	96.59	51554292	38834322	0.02	0.02	Pca_chr1	KWZ1.0CAM1
32553099	32556004	8657031	8659961	2906	2931	96.71	51554292	38834322	0.01	0.01	Pca_chr1	KWZ1.0CAM1
32564375	32568354	8624541	8628519	3980	3979	98.84	51554292	38834322	0.01	0.01	Pca_chr1	KWZ1.0CAM1
32564692	32567415	3832068	3834820	2724	2753	94.92	51554292	30708646	0.01	0.01	Pca_chr1	KWZ1.0CAM8
32565221	32569540	13296547	13300881	4320	4335	93.87	51554292	45216402	0.01	0.01	Pca_chr1	KWZ1.0CAM2
32568746	32569877	8628527	8629658	1132	1132	99.2	51554292	38834322	0	0	Pca_chr1	KWZ1.0CAM1
32569875	32581768	8634058	8646023	11894	11966	98.01	51554292	38834322	0.02	0.03	Pca_chr1	KWZ1.0CAM1
32583626	32597859	7622769	7637019	14234	14251	98.57	51554292	38834322	0.03	0.04	Pca_chr1	KWZ1.0CAM1
32597859	32817561	7641294	7860992	219703	219699	99.82	51554292	38834322	0.43	0.57	Pca_chr1	KWZ1.0CAM1
32598747	32602496	6896099	6892300	3750	3800	92.87	51554292	30708646	0.01	0.01	Pca_chr1	KWZ1.0CAM8
32714519	32725092	21499229	21509799	10574	10571	99.56	51554292	28286294	0.02	0.04	Pca_chr1	KWZ1.0CAM3
32795170	32798578	4894949	4891517	3409	3433	95.27	51554292	45216402	0.01	0.01	Pca_chr1	KWZ1.0CAM2
32796277	32798468	31574	33718	2192	2145	96.53	51554292	30708646	0	0.01	Pca_chr1	KWZ1.0CAM8
32817561	32826381	7861079	7869895	8821	8817	98.91	51554292	38834322	0.02	0.02	Pca_chr1	KWZ1.0CAM1
32831640	32844246	7874762	7887466	12607	12705	98.08	51554292	38834322	0.02	0.03	Pca_chr1	KWZ1.0CAM1
32844557	32852203	7894638	7902234	7647	7597	99.05	51554292	38834322	0.01	0.02	Pca_chr1	KWZ1.0CAM1
32852203	32876373	7902837	7926951	24171	24115	98.53	51554292	38834322	0.05	0.06	Pca_chr1	KWZ1.0CAM1
32887093	32889156	7927733	7929813	2064	2081	97.79	51554292	38834322	0	0.01	Pca_chr1	KWZ1.0CAM1
32889163	32913881	7930183	7955051	24719	24869	98.22	51554292	38834322	0.05	0.06	Pca_chr1	KWZ1.0CAM1
32909645	32932399	7959203	7981941	22755	22739	99.88	51554292	38834322	0.04	0.06	Pca_chr1	KWZ1.0CAM1
32915419	32916404	22199042	22200028	986	987	98.69	51554292	30708646	0	0	Pca_chr1	KWZ1.0CAM8
32932392	32942248	7983219	7993120	9857	9902	98.9	51554292	38834322	0.02	0.03	Pca_chr1	KWZ1.0CAM1
32942249	32945063	11853574	11850750	2815	2825	99.15	51554292	31150796	0.01	0.01	Pca_chr1	KWZ1.0CAM4
32945062	32975297	7993111	8023350	30236	30240	99.93	51554292	38834322	0.06	0.08	Pca_chr1	KWZ1.0CAM1
32975293	33043086	8023757	8091523	67794	67767	99.76	51554292	38834322	0.13	0.17	Pca_chr1	KWZ1.0CAM1
33043674	33049755	255138	261226	6082	6089	99.56	51554292	33630106	0.01	0.02	Pca_chr1	KWZ1.0CAM6
33043674	33049341	296923	291249	5668	5675	99.54	51554292	33630106	0.01	0.02	Pca_chr1	KWZ1.0CAM6
33050621	33103656	8091518	8144553	53036	53036	99.66	51554292	38834322	0.1	0.14	Pca_chr1	KWZ1.0CAM1
33103652	33109558	8146290	8152194	5907	5905	99.92	51554292	38834322	0.01	0.02	Pca_chr1	KWZ1.0CAM1
33109560	33118637	44776993	44767899	9078	9095	99.24	51554292	45216402	0.02	0.02	Pca_chr1	KWZ1.0CAM2
33118637	33131357	8152190	8164920	12721	12731	99.15	51554292	38834322	0.02	0.03	Pca_chr1	KWZ1.0CAM1
33131352	33139533	8164671	8172853	8182	8183	99.11	51554292	38834322	0.02	0.02	Pca_chr1	KWZ1.0CAM1
33139534	33148041	8182666	8191239	8508	8574	97.53	51554292	38834322	0.02	0.02	Pca_chr1	KWZ1.0CAM1
33148051	33162469	8191663	8205994	14419	14332	96.43	51554292	38834322	0.03	0.04	Pca_chr1	KWZ1.0CAM1
33162918	33167584	8205994	8210659	4667	4666	98.61	51554292	38834322	0.01	0.01	Pca_chr1	KWZ1.0CAM1
33167231	33183776	8210486	8226963	16546	16478	97.59	51554292	38834322	0.03	0.04	Pca_chr1	KWZ1.0CAM1
33184196	33208997	8226541	8251354	24802	24814	98.1	51554292	38834322	0.05	0.06	Pca_chr1	KWZ1.0CAM1
33208997	33215426	14746842	14753283	6430	6442	99.47	51554292	38834322	0.01	0.02	Pca_chr1	KWZ1.0CAM1
33208998	33215426	2946439	2952868	6429	6430	99.83	51554292	38834322	0.01	0.02	Pca_chr1	KWZ1.0CAM1
33215423	33221419	12838982	12832986	5997	5997	99.68	51554292	38834322	0.01	0.02	Pca_chr1	KWZ1.0CAM1
33216375	33223526	2961225	2954078	7152	7148	99.61	51554292	38834322	0.01	0.02	Pca_chr1	KWZ1.0CAM1
33216375	33223526	19498630	19505784	7152	7155	99.54	51554292	38834322	0.01	0.02	Pca_chr1	KWZ1.0CAM1
33216375	33229628	14744845	14758102	13254	13258	99.74	51554292	28286294	0.03	0.05	Pca_chr1	KWZ1.0CAM3
33230865	33240685	8252085	8261908	9821	9824	97.45	51554292	38834322	0.02	0.03	Pca_chr1	KWZ1.0CAM1
33242629	33244478	8268324	8270218	1850	1895	95.95	51554292	38834322	0	0	Pca_chr1	KWZ1.0CAM1
33246115	33248276	13431775	13429613	2162	2163	98.89	51554292	33630106	0	0.01	Pca_chr1	KWZ1.0CAM6
33252315	33256368	13428826	13424770	4054	4057	99.14	51554292	33630106	0.01	0.01	Pca_chr1	KWZ1.0CAM6
33256369	33261427	8277808	8282866	5059	5059	99.41	51554292	38834322	0.01	0.01	Pca_chr1	KWZ1.0CAM1
33261611	33353770	8282857	8374992	92160	92136	99.86	51554292	38834322	0.18	0.24	Pca_chr1	KWZ1.0CAM1
33261702	33265167	4876725	4873247	3466	3479	96.06	51554292	45216402	0.01	0.01	Pca_chr1	KWZ1.0CAM2
33266275	33275770	27441074	27431588	9496	9487	97.56	51554292	45216402	0.02	0.02	Pca_chr1	KWZ1.0CAM2
33325880	33329906	15214893	15210869	4027	4025	94.38	51554292	45216402	0.01	0.01	Pca_chr1	KWZ1.0CAM2
33325916	33329906	17318188	17314199	3991	3990	94.72	51554292	33630106	0.01	0.01	Pca_chr1	KWZ1.0CAM6
33360958	33368625	5977303	5969591	7668	7713	98.86	51554292	30708646	0.01	0.03	Pca_chr1	KWZ1.0CAM8
33364482	33388664	8375160	8399358	24183	24199	99.81	51554292	38834322	0.05	0.06	Pca_chr1	KWZ1.0CAM1
33365477	33370008	6635201	6630649	4532	4553	98.57	51554292	38834322	0.01	0.01	Pca_chr1	KWZ1.0CAM1
33388907	33438245	8399350	8448700	49339	49351	99.82	51554292	38834322	0.1	0.13	Pca_chr1	KWZ1.0CAM1
33420796	33427257	19307335	19300814	6462	6522	95.01	51554292	45216402	0.01	0.01	Pca_chr1	KWZ1.0CAM2
33423770	33428499	5826673	5831451	4730	4779	95.28	51554292	45216402	0.01	0.01	Pca_chr1	KWZ1.0CAM2
33438263	33559036	6581166	6460397	120774	120770	99.73	51554292	38834322	0.23	0.31	Pca_chr1	KWZ1.0CAM1
33441482	33451332	16172230	16182100	9851	9871	98.08	51554292	33630106	0.02	0.03	Pca_chr1	KWZ1.0CAM6
33559171	33566159	6460395	6453406	6989	6990	99.87	51554292	38834322	0.01	0.02	Pca_chr1	KWZ1.0CAM1
33566002	33648567	6453410	6370812	82566	82599	99.81	51554292	38834322	0.16	0.21	Pca_chr1	KWZ1.0CAM1
33648571	33664734	6368315	6352153	16164	16163	99.67	51554292	38834322	0.03	0.04	Pca_chr1	KWZ1.0CAM1
33666348	33736804	6352163	6281597	70457	70567	99.53	51554292	38834322	0.14	0.18	Pca_chr1	KWZ1.0CAM1
33700778	33703478	6678288	6680971	2701	2684	94.26	51554292	31150796	0.01	0.01	Pca_chr1	KWZ1.0CAM4
33717370	33719476	19608449	19610593	2107	2145	95.71	51554292	38834322	0	0.01	Pca_chr1	KWZ1.0CAM1
33736795	33742644	6280326	6274479	5850	5848	99.79	51554292	38834322	0.01	0.02	Pca_chr1	KWZ1.0CAM1
33742629	33792692	6274443	6224376	50064	50068	99.76	51554292	38834322	0.1	0.13	Pca_chr1	KWZ1.0CAM1
33791842	33831833	6225609	6185626	39992	39984	99.62	51554292	38834322	0.08	0.1	Pca_chr1	KWZ1.0CAM1
33829217	33830926	26416751	26418452	1710	1702	99.01	51554292	30708646	0	0.01	Pca_chr1	KWZ1.0CAM8
33831790	33847559	6185627	6169840	15770	15788	98.84	51554292	38834322	0.03	0.04	Pca_chr1	KWZ1.0CAM1
33863189	33864223	6167667	6166632	1035	1036	99.13	51554292	38834322	0	0	Pca_chr1	KWZ1.0CAM1
33864215	33917794	6165033	6111415	53580	53619	99.55	51554292	38834322	0.1	0.14	Pca_chr1	KWZ1.0CAM1
33918034	33919311	6111121	6109814	1278	1308	92.61	51554292	38834322	0	0	Pca_chr1	KWZ1.0CAM1
33919553	33949460	6109823	6079953	29908	29871	99.48	51554292	38834322	0.06	0.08	Pca_chr1	KWZ1.0CAM1
33949818	33958555	6079953	6071220	8738	8734	99.63	51554292	38834322	0.02	0.02	Pca_chr1	KWZ1.0CAM1
33958523	33967346	6071212	6062383	8824	8830	99.37	51554292	38834322	0.02	0.02	Pca_chr1	KWZ1.0CAM1
33968344	33984979	6052419	6035785	16636	16635	99.72	51554292	38834322	0.03	0.04	Pca_chr1	KWZ1.0CAM1
[truncated: 1,078 more rows]

## Sheet: Chr2
Pca_Start	Pca_End	KWZcam_Start	KWZcam_End	Pca_Length	KWZcam_Length	Percent identity of the alignment	Length of Pca	Length of KWZcam	Percent alignment coverage in the Pca	Percent alignment coverage in the KWZcam	Pca_Chr	KWZcam_Chr
57474	59316	45196662	45194813	1843	1850	97.84	40001481	45216402	0	0	Pca_chr2	KWZ1.0CAM2
60343	61666	45194824	45193489	1324	1336	95.93	40001481	45216402	0	0	Pca_chr2	KWZ1.0CAM2
62193	69102	45193493	45186571	6910	6923	97.91	40001481	45216402	0.02	0.02	Pca_chr2	KWZ1.0CAM2
69094	79853	45185664	45174869	10760	10796	97.21	40001481	45216402	0.03	0.02	Pca_chr2	KWZ1.0CAM2
[truncated: 3,014 more rows]

## Sheet: Chr3
Pca_Start	Pca_End	KWZcam_Start	KWZcam_End	Pca_Length	KWZcam_Length	Percent identity of the alignment	Length of Pca	Length of KWZcam	Percent alignment coverage in the Pca	Percent alignment coverage in the KWZcam	Pca_Chr	KWZcam_Chr
[truncated: 2,482 more rows]

[truncated: 6 more sheets: Chr4, Chr5, Chr6, Chr7, Chr8, Scaffolds]
